# Supplementary material for: Global Gene Expression Shift during the Transition from Early Neural Development to Late Neuronal Differentiation in Drosophila melanogaster
Source: PLoS One. 2014 May 15;9(5):e97703. doi: 10.1371/journal.pone.0097703 (PMC4022633; doi:10.1371/journal.pone.0097703)
Supplement: Table S1 — Gene Catalogues. A: Neurodevelopment. B: Neurodifferentiation. (XLS) [file pone.0097703.s002.xls]

## Sheet: Neurodevelopment
Supplementary Table 1A. Neurodevelopment gene catalogue
Sub-catalogue	Name	Symbol	CG ID	References
PATTERNING	abdominal A	abd-A	CG10325	Berger et al., 2005. Nat Cell Biol; 7(1):56-62.
	Abdominal B	Abd-B	CG11648	Berger et al., 2005. Nat Cell Biol; 7(1):56-62.
	armadillo	arm	CG11579	Wieschaus and Nüsslein-Volhard, 1984. Roux Arch Dev Biol; 193:296-307.
	bicoid	bcd	CG1034	Fronhnhoefer and Nüsslein-Volhard, 1986. Nature; 324(6093):120-125.
	brinker	brk	CG9653	Jazwinska et al., 1999. Cell; 96(4):563-573.
	cactus	cact	CG5848	Roth et al., 1991. Development; 112(2):371-388.
	cap-n-collar	cnc	CG13826	Mohler et al., 1995. Development; 121(1):237-247.
	cappuccino	capu	CG3399	Manseau and Schupbach, 1989. Genes Dev; 3(9):1437-1452.
	caudal	cad	CG1759	Mlodzik et al., 1985. EMBO J; 4(11):2961-2969.
	decapentaplegic	dpp	CG9885	Spencer et al., 1982. Cell; 28(3):451-461.
	dishevelled	dsh	CG18361	Udolph et al., 1998. Development; 125(17):3291-3299.
	dorsal	dl	CG6667	Nüsslein -Volhard et al., 1980. Nature; 283(5746):474-476.
	Drop	Dr	CG1897	Tearle et al., 1994. Mol Gen Genet; 244(4):426-434.
	engrailed	en	CG9015	Kornberg, 1981. Dev Biol; 86(2):363-372.
	Epidermal growth factor receptor	Egfr	CG10079	Shilo, 2003. Exp Cell Res; 284(1):140-149.
	exuperantia	exu	CG8994	Schupbach and Wieschaus, 1986. Dev Biol; 113(2):443-448.
	fushi tarazu	ftz	CG2047	Kuroiwa et al., 1984. Cell; 37(3):825-831./ Swantek and Gergen, 2004. Development; 131(10):2281-2290.
	giant	gt	CG7952	Nüsslein-Volhard and Wieschaus, 1980. Nature; 287(5785):795-801.
	gooseberry	gsb	CG3388	Nüsslein-Volhard and Wieschaus, 1980. Nature; 287(5785):795-801.
	gurken	grk	CG17610	Schupbach, 1987. Cell; 49(5):699-707.
	hedgehog	hh	CG4637	Nüsslein-Volhard and Wieschaus, 1980. Nature; 287(5785):795-801.
	hunchback	hb	CG9786	Jurgens et al., 1984. Rouxs Arch Dev Biol; 193: 283-295.
	intermediate neuroblasts defective	ind	CG11551	Urbach and Technau, 2004. Bioessays; 26(7):739-751.
	knirps	kni	CG4717	Nüsslein-Volhard and Wieschaus, 1980. Nature; 287(5785):795-801.
	Kruppel	Kr	CG3340	Nüsslein-Volhard and Wieschaus, 1980. Nature; 287(5785):795-801.
	naked cuticle	nkd	CG11614	Nüsslein-Volhard and Wieschaus, 1980. Nature; 287(5785):795-801.
	nanos	nos	CG5637	Nüsslein-Volhard et al., 1987. Science; 238(4834):1675-1681.
	ocelliless	oc	CG12154	Wieschaus et al., 1984. Roux's Arch Dev Biol; 193:296-307.
	oskar	osk	CG10901	Lopez-Schier, 2003. Bioessays; 25(8):781-791.
	pelle	pll	CG5974	Anderson and Nüsslein-Volhard, 1984. Nature; 311(5983):223-227.
	pumilio	pum	CG9755	Wickens et al., 2002. Trends Genet; 18(3):150-157.
	short gastrulation	sog	CG9224	Zusman et al., 1988. Dev Biol; 129:417-427.
	shrew	srw	CG11582	Jurgens et al., 1984. Rouxs Arch Dev Biol; 193:283-295.
	sloppy paired 1	slp1	CG16738	Bhat et al., 2000. Development; 127(3):655-665.
	snail	sna	CG3956	Simpson, 1983. Genetics; 105:615-632.
	spatzle	spz	CG6134	Anderson and Nüsslein-Volhard, 1984. Nature; 311(5983):223-227.
	staufen	stau	CG5753	Schupbach and Wieschaus, 1986. Dev. Biol; 113(2):443-448.
	tailless	tll	CG1378	Jurgen et al., 1984. Rouxs Arch Dev Biol; 193:283-295.
	Toll	Tl	CG5490	Anderson and Nüsslein-Volhard, 1984. Nature; 311(5983):223-227.
	torso	tor	CG1389	Schupbach and Wieschaus, 1986. Dev Biol; 113(2):443-448.
	tube	tub	CG10520	Anderson and Nüsslein-Volhard, 1984. Nature; 311(5983):223-227.
	twist	twi	CG2956	Simpson, 1983. Genetics; 105:615-632.
	twisted gastrulation	tsg	CG1502	Ray and Wharton, 2001. Cell; 104(6):801-804.
	Ultrabithorax	Ubx	CG10388	Prokop and Technau, 1994. Development; 120(9):2567-2578.
	ventral nervous system defective	vnd	CG6172	Mellerick and Modica, 2002. J Neurobiol; 50(2):118-136.
	wingless	wg	CG4889	Nüsslein-Volhard and Wieschaus, 1980. Nature; 287(5785):795-801.
NEUROGENESIS	absent MD neurons and olfactory sensilla	amos	CG10393	Goulding et al., 2000. Neuron; 25(1):69-78.
	achaete	ac	CG3796	Villares and Cabrera, 1987. Cell; 50(3):415-424.
	anterior open	aop	CG3166	O'Neill et al., 1994. Cell; 78(1):137-147./ Rohrbaugh et al., 2002. Curr Biol; 12(7):576-581.
	apterous	ap	CG8376	Benveniste et al., 1998. Development; 125(23):4757-4765.
	asense	ase	CG3258	Campuzano et al., 1985. Cell; 40(2):327-338.
	atonal	ato	CG7508	Jarman et al., 1993. Cell; 73(7):1307-1321.
	aurora	aur	CG3068	Wang et al., 2006. Genes Dev; 20(24):3453-3463.
	aurora borealis	bora	CG6897	Hutterer et al., 2006. Dev Cell; 11(2):147-157.
	auxillin	aux	CG1107	Hagedorn et al., 2006. J Cell Biol; 173(3):443-452.
	bazooka	baz	CG5055	Wodarz et al., 1999. Nature; 402(6761):544-547.
	Bearded	Brd	CG3096	Singson et al., 1994. Genes Dev; 8:2058-2071.
	big brain	bib	CG4722	Lehman et al., 1981. Dev Biol; 190(4):226-229.
	brain tumor	brat	CG10719	Lee et al., 2006. Dev Cell; 10(4):441-449.
	brainiac	brn	CG4934	Goode et al., 1992. Development; 116(1):177-192.
	Bre1	Bre1	CG10542	Bray et al., 2005. Dev Cell; 8(2):279-286.
	canoe	cno	CG42312	Miyamoto et al., 1995. Genes Dev; 9:612-625.
	castor	cas	CG2102	Mellerick et al., 1992. Neuron; 9(5):789-803.
	Cdc42	Cdc42	CG12530	Atwood et al., 2007. J Cell Sci; 120(Pt 18):3200-3206.
	crumbs	crb	CG6383	Knust et al., 1987. EMBO J; 6:761-766.
	Cyclin E	CycE	CG3938	Berger et al., 2005. Nat Cell Biol; 7(1):56-62.
	daughterless	da	CG5102	Smith et al., 2002. Development; 129(13):3255-3267./ Sukhanova et al., 2007. Mol Cell Biol; 27(8):2987-2996.
	deadpan	dpn	CG8704	Zacharioudaki et al., 2012. Development; 139(7):1258-1269./ Zhu et al, 2012. PLoS One; 7(10):e46724.
	Delta	Dl	CG3619	Alton et al., 1988. Genetics; 118(2):235-245.
	eagle	eg	CG7383	Higashijima et al., 1996. Development; 122(2):527-536.
	Enhancer of split m4, Bearded family member	E(spl)m4-BFM	CG6099	Delidakis et al., 1991. Genetics; 129(3):803-823.
	Enhancer of split m8, helix-loop-helix	E(spl)m8-HLH	CG8365	Knust et al., 1987. Dev Biol; 122(1):262-273.
	grainy head	grh	CG42311	Brody and Odenwald, 2000. Dev Biol; 226(1):34-44.
	Hairless	H	CG5460	Vassin et al., 1985. J Neurogenet; 2:291-308.
	huckebein	hkb	CG9768	Isshiki et al., 2001. Cell; 106(4):511-521.
	inscuteable	insc	CG11312	Udolph et al., 2009. Dev Biol; 336(2):156-168.
	IplI-aurora-like kinase	ial	CG6620	Chang et al., 2006. J Cell Sci; 119(Pt 6):1144-1153.
	kuzbanian	kuz	CG7147	Rooke et al., 1996. Science; 273(5279):1227-1231.
	ladybird early	lbe	CG6545	Urban and Technau, 2003. Dev Biol; 260(1):207-225.
	lethal of scute	l(1)sc	CG3839	Romani et al., 1987. EMBO J; 6(7):2085-2092.
	locomotion defects	loco	CG5248	Yu et al., 2005. Genes Dev; 19(11):1341-1353.
	mastermind	mam	CG8118	Yedvobnick et al., 1988. Genetics; 118(3):483-497.
	miranda	mira	CG12249	Matsuzaki et al., 1998. Development; 125(20):4089-4098.
	neuralized	neur	CG11988	Lehman et al., 1981. Dev Biol; 190(4): 226-229.
	Notch	N	CG3936	Artavanis-Tsakonas et al., 1983. Proc Natl Acad Sci U S A; 80(7):1977-1981.
	nubbin	nub	CG34395	Bhat and Apsel, 2004. Development; 131(5):1123-1134.
	numb	numb	CG3779	Spana et al., 1995. Development; 121(11):3489-3494.
	par-6	par-6	CG5884	Petronczki and Knoblich, 2001. Nat Cell Biol; 3(1):43-49.
	partner of numb	pon	CG3346	Lu et al., 1998. Cell; 95(2):225-235.
	pecanex	pcx	CG3443	Perrimon et al., 1984. Genetics; 108(3):559-572.
	POU domain protein 2	pdm2	CG12287	Yang et al., 1993. Genes Dev; 7(3):504-516.
	Presenilin	Psn	CG18803	Ye et al., 1999. Nature; 398(6727):525-529.
	prospero	pros	CG17228	Spana and Doe, 1995. Development; 121(10):3187-3195.
	rapsynoid	raps	CG5692	Yu et al., 2005. Genes Dev; 19(11):1341-1353.
	sanpodo	spdo	CG31020	Dye et al., 1998. Development; 125:1845-1856.
	scabrous	sca	CG17579	Mlodzik et al., 1190. Genes Dev; 4:1848-1861.
	scute	sc	CG3827	Villares and Cabrera, 1987. Cell; 50(3):415-424.
	single-minded	sim	CG7771	Thomas et al., 1988. Cell; 52(1):133-141.
	squeeze	sqz	CG5557	Tsuji et al., 2008. Development; 135(23):3859-3869.
	Suppressor of Hairless	Su(H)	CG3497	Bailey and Posakony, 1995. Genes Dev; 9(21):2609-2622.
	TNF-receptor-associated factor 4	Traf4	CG3048	Cha et al., 2003. Mol Cell Biol; 23(22):7982-7991.
	u-shaped	ush	CG2762	Cubadda et al., 1997. Genes Dev; 11(22):3083-3095.
AXOGENESIS	Abl tyrosine kinase	Abl	CG4032	Elkins et al., 1990. Cell; 60(4):565-575.
	Autophagy-specific gene 1	Atg1	CG10967	Toda et al., 2008. Genes Dev; 22(23):3292-3307.
	baboon	babo	CG8224	Parker et al., 2006. Development; 133(24):4981-4991./ Serpe and O'Connor, 2006. Development; 133(24):4969-4979.
	basket	bsk	CG5680	Srahna et al., 2006. PLoS Biol; 4(12):e432.
	capricious	caps	CG11282	Abrell and Jackle, 2001. Mech Dev; 109(1):3-12.
	chickadee	chic	CG9553	Wills et al., 1999. Neuron; 22(2):291-299.
	commissureless	comm	CG17943	Seeger et al., 1993. Neuron; 10(3):409-426.
	dawdle	daw	CG16987	Parker et al., 2006; 133(24):4981-4991./ Serpe and O'Connor, 2006. Development; 133(24):4969-4979.
	derailed	drl	CG17348	Callahan et al., 1995. Nature; 376(6536):171-174.
	enabled	ena	CG15112	Bashaw et al., 2000. Cell; 101(7):703-715.
	Fasciclin 1	Fas1	CG6588	Elkins et al., 1990. Cell; 60(4):565-575.
	Fasciclin 2	Fas2	CG3665	Grenningloh et al., 1991. Cell; 67(1):45-57.
	Fasciclin 3	Fas3	CG5803	Elkins et al., 1990. Cell; 60(4):565-575.
	frizzled 2	fz2	CG9739	Srahna et al., 2006. PLoS Biol; 4(12):e432.
	futsch	futsch	CG34387	Hummel et al., 2000. Neuron; 26(2):357-370.
	leak	lea	CG5481	Rajagopalan et al., 2000. Cell; 103(7):1033-1045.
	Leukocyte-antigen-related-like	Lar	CG10443	Krueger et al., 1996. Cell; 84(4):611-622.
	Lim3	Lim3	CG10699	Thor et al., 1999. Nature; 397(6714):76-80.
	longitudinals lacking	lola	CG12052	Seeger et al., 1993. Neuron; 10(3):409-426.
	masquerade	mas	CG15002	Murugasu-Oei et al., 1996. Mech Dev; 57(1):91-101.
	Netrin-A	NetA	CG18657	Brankatschk and Dickson, 2006. Nat Neurosci; 9(2):188-194.
	Neuroglian	Nrg	CG1634	Yamamoto et al., 2006. Curr Biol; 16(16):1678-1683.
	Neurotactin	Nrt	CG9704	Henkemeyer et al., 1990. Cell; 63(5):949-960.
	off-track	otk	CG8967	Winberg et al., 2001. Neuron; 32(1):53-62.
	plexin A	plexA	CG11081	Winberg et al., 1998. Cell; 95(7):903-916.
	plexin B	plexB	CG17245	Hu et al., 2001. Neuron; 32(1):39-51.
	prickle	pk	CG11084	Mrkusich et al., 2011. Dev Biol; 358(1):224-230.
	punt	put	CG7904	Parker et al., 2006. Development; 133(24):4981-4991./ Serpe and O'Connor, 2006. Development; 133(24):4969-4979.
	Rac1	Rac1	CG2248	Hakeda et al., 2002. Nature; 416(6879):438-442.
	Rac2	Rac2	CG8556	Hakeda et al., 2002. Nature; 416(6879):438-442.
	robo3	robo3	CG5423	Rajagopalan et al., 2000. Cell; 103(7):1033-1045.
	roundabout	robo	CG13521	Seeger et al., 1993. Neuron; 10(3):409-426.
	Sema-1a	Sema-1a	CG18405	Yu et al., 1998. Neuron; 20(2):207-220.
	Sema-2a	Sema-2a	CG4700	Matthes et al., 1995. Cell; 81(4):631-639.
	sequoia	seq	CG32904	Brenman et al, 2001. Dev Cell; 1(5):667-677.
	short stop	shot	CG18076	van Vactor et al., 1993. Cell; 73(6):1137-1153.
	slit	sli	CG33464	Kidd et al., 1999. Cell; 96(6):785-794.
	starry night	stan	CG11895	Sweeney et al., 2002. Dev Biol; 247(1):76-88.
	trio	trio	CG18214	Bateman et al., 2000. Neuron; 26(1):93-106.
	unzipped	uzip	CG3533	Ding et al., 2011. Dev Dyn; 240(1):122-134.
DENDRITE MORPHOGENESIS	abrupt	ab	CG4807	Sugimura et al., 2004. Neuron; 43(6):809-822./ Li et al., 2004. Neuron; 43(6):823-834.
	bigmax	bigmax	CG3350	Parrish et al., 2006. Genes Dev; 20(7):820-835.
	Cadherin-N	CadN	CG7100	Zhu and Luo, 2004. Neuron; 42:63-75.
	cut	ct	CG11387	Grueber et al., 2003. Cell; 112:805-818.
	dendritic arbor reduction 1	dar1	CG12029	Ye et al., 2011. J Neurosci; 31:3309-3319.
	furry	fry	CG32045	Emoto et al., 2004. Cell; 119(2):245-256./ Zinn, 2004. Neuron; 44(2):211-213.
	groucho	gro	CG8384	Parrish et al., 2006. Genes Dev; 20(7):820-835.
	knot	kn	CG10197	Hattori et al., 2007. Genes Cells; 12(9):1011-1022.
	Molecule interacting with CasL	Mical	CG33208	Kirilly et al., 2009. Nat Neurosci; 12(12):1497-1505.
	nervous fingers 1	nerfin-1	CG13906	Parrish et al., 2006. Genes Dev; 20(7):820-835.
	nervy	nvy	CG3385	Parrish et al., 2006. Genes Dev; 20(7):820-835.
	Netrin-B	NetB	CG10521	Mrkusich et al., 2010. Development; 137:2227-2235.
	preli-like	prel	CG8806	Tsubouchi et al., 2009. Development; 136(22):3757-3766.
	pumilio	pum	CG9755	Ye et al., 2004. Curr Biol; 14:314-321.
	runt	run	CG1849	Gergen and Butler, 1988. Genes Dev; 2(9):1179-1193.
	Sar1 ortholog (S. cerevisiae)	Sar1	CG7073	Ye et al., 2007. Cell; 130(4):717-29./ Ye et al., 2011. J Neurosci; 31(9):3309-3319.
	scratch	scrt	CG1130	Parrish et al., 2006. Genes Dev; 20(7):820-835.
	Sec23 ortholog (S. cerevisiae)	Sec23	CG1250	Ye et al., 2007. Cell; 130(4):717-729.
	Sin3A	Sin3A	CG8815	Parrish et al., 2006. Genes Dev; 20(7):820-835.
	spineless	ss	CG6993	Kim et al., 2006. Genes Dev; 20(20):2806-2819.
	tricornered	trc	CG8637	Zinn, 2004. Neuron; 44(2):211-213./ Koike-Kumagai et al., 2009. EMBO J; 28(24):3879-3892.
	ventral veins lacking	vvl	CG10037	Komiyama et al., 2003. Cell; 112(2):157-167./ Meier et al., 2006. Mech Dev; 123(1):76-83.
MISCELLANEOUS	held out wings	how	CG10293	Rodrigues et al., 2012. Development; 139(10):1765-1776.
	zerknullt	zen	CG1046	Wakimoto et al., 1984. Dev Biol; 102:147-172.
	Contactin	Cont	CG1084	Faivre-Sarrailh et al., 2004. Development; 131:4931-4942.
	sine oculis	so	CG11121	Fischbach and Heisenberg, 1981. Proc Natl Acad Sci USA; 78:1105-1109.
	enhancer of yellow 3	e(y)3	CG12238	Ivanov et al., 2004. Proc Natl Acad Sci USA; 101:16216-16221.
	glial cells missing	gcm	CG12245	Hosoya et al., 1995. Cell; 82:1025-1036./ Jones et al., 1995. Cell; 82:1013-1023.
	Mothers against dpp	Mad	CG12399	Marqués et al., 2002. Neuron; 33:529-543.
	Adenosine deaminase acting on RNA	Adar	CG12598	Maldonado et al., 2013. Mol Cell Neurosci; 52:173-180.
	HGTX	HGTX	CG13475	Broihier et al., 2004. Development; 131:5233-5242.
	abstrakt	abs	CG14637	Schmucker et al., 1997. Development; 124:937-948.
	Eph receptor tyrosine kinase	Eph	CG1511	Dearborn et al., 2002. J Neurosci; 22(4):1338-1349./ Boyle et al., 2006. Development; 133(9):1845-1854.
	pointed	pnt	CG17077	Klambt, 1993. Development; 117:163-176.
	polyhomeotic proximal	ph-p	CG18412	Smouse et al., 1988. Genes Dev; 2(7):830-842./ Smouse and Perrimon, 1990. Dev Biol; 139(1):169-185.
	tramtrack	ttk	CG1856	Guo et al., 1995. Neuron; 14:913-925.
	saxophone	sax	CG1891	Xie et al., 1994. Science; 263(5154):1756-1759./ Penton et al., 1997. Science; 275(5297):203-206.
	gooseberry-neuro	gsb-n	CG2692	Zhang et al., 1994. Development; 120:1151-1161./Li et al., 1994. Nature; 367:83-37.
	14-3-3epsilon	14-3-3epsilon	CG31196	Dickson et al., 1996. Genetics; 142:163-171.
	reversed polarity	repo	CG31240	Xiong et al., 1994. Genes Dev; 8:981-994./Campbell et al., 1994. Development; 120:2957-2966.
	couch potato	cpo	CG31243	Bellen et al. 1992. Genetics; 131(2):365-375./ Glasscock and Tanouye, 2005. Genetics; 169(4):2137-2149.
	Ankyrin 2	Ank2	CG32377	Hortsch et al., 2002. Mol Cell Neurosci; 20(1):43-55./ Yamamoto et al., 2006. Curr Biol; 16(16):1678-1683.
	highwire	hiw	CG32592	Wan et al., 2000. Neuron; 26:313-329.
	Distal-less	Dll	CG3629	Kaphingst and Kunes, 1994. Cell; 78:437-448.
	escargot	esg	CG3758	Kania et al., 1995. Genetics; 139:1663-1678.
	corkscrew	csw	CG3954	Simon, 1994. Dev Biol; 166(2):431-442./ Cooper et al., 1996. Cell Growth Differ; 7(11):1435-1441./ Jarvis et al., 2006. Development; 133(6):1133-1142.
	Dbx	Dbx	CG42234	Lacin et al., 2009. Development; 136(19):3257-3266.
	embryonic lethal abnormal vision	elav	CG4262	Campos et al., 1985. J Neurogenet; 2:197-218.
	Ror	Ror	CG4926	Wilson et al., 1993. Proc Natl Acad Sci U S A; 90(15):7109-7113./ Reeves and Posakony, 2005. Dev Cell; 8(3):413-425.
	Pten	Pten	CG5671	Huang et al., 1999. Development; 126(23):5365-5372./ Song et al., 2012. Genes Dev; 26(14):1612-1625.
	spastin	spas	CG5977	Trotta et al., 2004. Curr Biol; 14:1135-1147.
	CENP-meta	cmet	CG6392	Neumüller et al., 2011. Cell Stem Cell; 8(5):580-593.
	spalt major	salm	CG6464	Rusten et al., 2001. Development; 128:711-722
	tubulin-specific chaperone E	tbce	CG7861	Jin et al., 2009. Development; 136(9):1571-1581.
	pebble	pbl	CG8114	Cui and Doe, 1995. Development; 121:3233-3243.
	Pox neuro	Poxn	CG8246	Nottebohm et al., 1992. Nature; 359(6398):829-832.
	glaikit	gkt	CG8825	Dunlop et al., 2004. Curr Biol; 14(22):2039-2045.
	extradenticle	exd	CG8933	Sprecher et al., 2004. Mech Dev; 121(6):527-536./ Ando et al., 2011. Dev Biol; 358(1):122-136.

## Sheet: Neurodifferentiation
Supplementary Table 1B. Neurodifferentiation gene catalogue
Sub-catalogue	Name	Symbol	CG ID	References
SYNAPSE ASSEMBLY AND FUNCTION	Adh transcription factor 1	Adf1	CG15845	DeZazzo et al., 2000. Neuron; 27(1):145-158.
	atypical protein kinase C	aPKC	CG10261	Ruiz-Canada et al., 2004. Neuron; 42(4):567-580.
	Autophagy-specific gene 1	Atg1	CG10967	Wairkar et al., 2009. J Neurosci; 29(2):517-528.
	bazooka	baz	CG5055	Ruiz-Canada et al., 2004. Neuron; 42(4):567-580.
	bruchpilot	brp	CG42344	Kittel et al., 2006. Science; 312(5776):1051-1054./ Fouquet et al., 2009. J Cell Biol; 186(1):129-145.
	Calsyntenin-1	Cals	CG11059	Vogt et al., 2001. Mol Cell Neurosci; 17(1):151-166.
	CASK ortholog	CASK	CG6703	Zordan et al., 2005. J Neurophysiol; 94(2):1074-1083./ Cheng and Featherstone, 2011. Mol Cell Neurosci; 48(2):171-182.
	Ceramidase	CDase	CG1471	Rohrbough et al., 2004. J Neurosci; 24(36):7789-7803.
	Clathrin light chain	Clc	CG6948	Vasyukevich and Bazinet, 1999. DNA Cell Biol; 18(3):235-241./ Heerssen et al., 2008. Curr Biol; 18(6):401-409.
	commissureless	comm	CG17943	Wolf et al., 1998. Development; 125(19):3853-3863.
	complexin	cpx	CG32490	Huntwork and Littleton, 2007. Nat Neurosci; 10(10):1235-1237.
	Contactin	Cont	CG1084*	Faivre-Sarrailh et al., 2004. Development; 131(20):4931-4942.
	Cysteine string protein	Csp	CG6395	Jiao et al., 2010. J Neurosci Methods; 185(2):273-279.
	Disabled	Dab	CG9695	Kawasaki et al., 2011. Proc Natl Acad Sci U S A; 108(25):E222-E229.
	discs large 1	dlg1	CG1725	Lahey et al., 1994. Neuron; 13(4):823-835.
	dunce	dnc	CG32498	Renger et al., 2000. J Neurosci; 20(11):3980-3992.
	Dynamin associated protein 160	Dap160	CG1099	Koh et al., 2004. Neuron; 43(2):193-205.
	Dynamin related protein 1	Drp1	CG3210	Lloyd et al., 2000. Neuron; 26(1):45-50.
	endophilin A	endoA	CG14296	Guichet et al., 2002. EMBO J; 21(7):1661-1672.
	Fmr1	Fmr1	CG6203	Zhang et al., 2001. Cell; 107(5):591-603.
	frizzled 2	fz2	CG9739	Ataman et al., 2006. Proc Natl Acad Sci U S A; 103(20):7841-7846.
	gamma-soluble NSF attachment protein	gammaSnap	CG3988	Lloyd et al., 2000. Neuron; 26(1):45-50.
	jaguar	jar	CG5695	Kisiel et al., 2011. BMC Neurosci; 12:65.
	Jun-related antigen	Jra	CG2275	Sanyal et al., 2003. BMC Neurosci; 4:20./ Kim et al., 2009. Proc Natl Acad Sci U S A; 106(10):4000-4005.
	late bloomer	lbm	CG2374	Kopzcynski et al., 1996. Science; 271(5257):1867-1870.
	lazaro	laza	CG11440	Garcia-Murillas et al., 2006. Neuron; 49(4):533-546.
	like-AP180	lap	CG2520	Zhang et al., 1998. Neuron; 21(6):1465-1475./ Bao et al., 2005. J Neurophysiol; 94(3):1888-1903.
	LIM-kinase1	LIMK1	CG1848	Ang et al., 2006. Dev Biol; 293(1):178-190.
	Liprin-alpha	Liprin-alpha	CG11199	Kaufmann et al., 2002. Neuron; 34(1):27-38.
	Liprin-beta	Liprin-beta	CG10743	Astigarraga et al., 2010. J Neurosci; 30(46):15358-15368.
	menage a trois	metro	CG30021	Bachmann et al., 2010. J Neurosci; 30(17):5811-5824.
	mind the gap	mtg	CG7549	Rushton et al., 2009. Dev Dyn; 238(3):554-571./ Rushton et al., 2012. Dev Neurobiol; 72(8):1161-1179.
	moody	moody	CG4322	Hatan et al., 2011. J Cell Biol; 192(2):307-319.
	Mothers against dpp	Mad	CG12399	Rawson et al., 2003. J Neurobiol; 55(2):134-150.
	Multiple drug resistance 65	Mdr65	CG10181*	Kearney et al., 2004. Dev Biol; 275(2):473-492.
	nejire	nej	CG15319	Marek et al., 2000. Neuron; 25(3):537-547.
	nervana 2	nrv2	CG9261*	Sun and Salvaterra, 1995. J Neurochem; 65(1):434-443.
	nervous wreck	nwk	CG4641	Rodal et al., 2008. J Neurosci; 28(33):8316-8325./ Rodal et al., 2011. J Cell Biol; 193(1):201-217.
	Neurexin 1	Nrx-1	CG7050	Zeng et al., 2007. FEBS Lett; 581(13):2509-2516./ Li et al., 2007. Neuron; 55(5):741-755.
	Nitric oxide synthase	Nos	CG6713	Wildemann and Bicker, 1999. J Neurobiol; 38(1):1-15.
	n-synaptobrevin	n-syb	CG17248	DiAntonio et al., 1993. J Neurosci; 13(11):4924-4935.
	par-1	par-1	CG8201	Zhang et al., 2007. Neuron; 53(2):201-215.
	par-6	par-6	CG5884	Ruiz-Canada et al., 2004. Neuron; 42(4):567-580.
	pickel	pck	CG14779*	Behr et al., 2003. Dev Cell; 5(4):611-620.
	pumilio	pum	CG9755	Schweers et al., 2002. Genetics; 161(3):1177-1185./ Menon et al., 2004. Neuron; 44(4):663-676.
	Rab3	Rab3	CG7576	Graf et al., 2009. Neuron; 64(5):663-677.
	RNA-binding protein 9	Rbp9	CG3151	Kim and Baker, 1993. J Neurosci; 13(3):1045-1056.
	saxophone	sax	CG1891	Rawson et al., 2003. Neurobiol; 55(2):134-150.
	sec5	sec5	CG8843	Murthy et al., 2003. Neuron; 37(3):433-447.
	Sema-1a	Sema-1a	CG18405	Godenschwege et al., 2002. Nat Neurosci; 5(12):1294-1301.
	serine-arginine protein kinase at 79D	srpk79D	CG11489	Johnson et al., 2009. PLoS Biol; 7(9):e1000193.
	shibire	shi	CG18102	Poodry and Edgar, 1979. J Cell Biol; 81(3):520-527.
	Slowpoke binding protein	Slob	CG13792	Ma et al., 2011. J Gen Physiol; 137(2):225-238.
	Soluble NSF attachment protein	Snap	CG6625	Littleton et al., 1998. Neuron; 21(2):401-413.
	spastin	spas	CG5977	Trotta et al., 2004. Curr Biol; 14(13):1135-1147./ Sherwood et al., 2004. PLoS Biol; 2(12):e429.
	spinster	spin	CG8428	Sweeney and Davis, 2002. Neuron; 36(3):403-416.
	starry night	stan	CG11895	Bao et al., 2007. Mol Cell Neurosci; 34(4):662-678.
	stoned A	stnA	CG12500	Stimson et al., 1998. J Neurosci; 18(23):9638-9649./ Fergestad et al., 1999. J Neurosci; 19(14):5847-5860.
	stoned B	stnB	CG12473	Fergestad et al., 1999. J Neurosci; 19(14):5847-60./ Fergestad and Broadie, 2001. J Neurosci; 21(4):1218-1227.
	straightjacket	stj	CG12295	Ly et al., 2008. J Cell Biol; 181(1):157-170./ Dickman et al., 2008. J Neurosci; 28(1):31-38.
	stress-sensitive B	sesB	CG16944	Rikhy et al., 2003. Genetics; 165(3):1243-1253.
	Synapse protein 24	Snap24	CG9474	Vilinisky et al., 2002. Genetics; 162(1):259-271.
	Synapse protein 25	Snap25	CG40452	Vilinisky et al., 2002. Genetics; 162(1):259-271./ Kawasaki and Ordway, 2009. Proc Natl Acad Sci U S A; 106(34):14658-14663.
	Synapse-associated protein 47kD	Sap47	CG8884	Reichmuth et al., 1995. Brain Res Mol Brain Res; 32(1):45-54.
	Synapsin	Syn	CG3985	Akbergenova and Bykhovskaia, 2007. Brain Res; 1178:52-64./ Akbergenova and Bykhovskaia, 2010. Neuroscience; 170(2):441-452.
	Synaptobrevin	Syb	CG12210	Chin et al., 1993. Gene; 131(2):175-181./ Hunt et al., 1994. Neuron; 12(6):1269-1279./ Bhattacharya et al., 2002. Proc Natl Acad Sci U S A; 99(21):13867-13872.
	synaptogyrin	synaptogyrin	CG10808	Stevens et al., 2012. J Neurosci; 32(50):18054-18067, 18067a.
	Synaptotagmin 1	Syt1	CG3139	Littleton et al., 1993. Cell; 74(6):1125-1134.
	Synaptotagmin 4	Syt4	CG10047	Barber et al., 2009. J Cell Biol; 187(2):295-310.
	Synaptotagmin alpha	Sytalpha	CG5559	Lloyd et el., 2000. Neuron; 26(1):45-50./ Adolfsen et al., 2004. J Cell Biol; 166(2):249-260.
	Syndapin	Synd	CG33094	Kumar et al., 2009. Mol Cell Neurosci; 40(2):234-241.
	Syntaxin 16	Syx16	CG1467	Littleton, 2000. J Cell Biol; 150(2):F77-82./ Xu et al., 2002. J Cell Sci; 115(Pt 23):4447-4455.
	Syntaxin 18	Syx18	CG13626	Gorczyca et al., 2007. J Neurosci; 27(5):1033-1044.
	Syntaxin 1A	Syx1A	CG31136	Cerezo et al., 1995. Brain Res Mol Brain Res; 29(2):245-252./ Schulze et al., 1995. Cell; 80(2):311-320.
	Syntaxin 5	Syx5	CG4214	Littleton, 2000. J Cell Biol; 150(2):F77-82./ Lloyd et al., 2000. Neuron; 26(1):45-50.
	Syntaxin 6	Syx6	CG7736	Littleton, 2000. J Cell Biol; 150(2):F77-82./ Lloyd et al., 2000. Neuron; 26(1):45-50.
	Syntaxin 8	Syx8	CG4109	Littleton, 2000. J Cell Biol; 150(2):F77-82.
	Syt7	Syt7	CG2381	Andrews and Chakrabarti, 2005. Trends Cell Biol; 15(11):626-631.
	unc-13	unc-13	CG2999	Aravamudan et al., 1999. Nat Neurosci; 2(11):965-971.
ION CHANNELS	Ca[2+]-channel protein alpha[[1]] subunit D	Ca-alpha1D	CG4894	Worrell and Levine, 2008. J Neurophysiol; 100(2):868-878.
	Ca2+-channel-protein-beta-subunit	Ca-beta	CG42403	Hall et al., 1996. A. Dros Res Conf; 37:262./ Kanamori et al., 2013. Science; 340(6139):1475-1478.
	cacophony	cac	CG1522	Smith et al., 1998. Genetics; 149(3):1407-1426./ Kawasaki et al., 2004. J Neurosci; 24(1):282-285.
	Chloride intracellular channel	Clic	CG10997	Hazelett et al., 2012. G3 (Bethesda); 2(7):789-802./ Tsubouchi et al., 2012 (Table S1 an dS2). Curr Biol; 22(22):2124-2134.
	CNG channel-like	cngl	CG18210	Miyazu et al., 2000. Insect Mol Biol; 9(3):283-292./ Kaupp and Seifert, 2002. Physiol Rev; 82(3):769-824.
	Cyclic-nucleotide-gated ion channel protein	Cng	CG15709	Baumann et al., 1994. EMBO J; 13(21):5040-5050./ Miyazu et al., 2000. Insect Mol Biol; 9(3):283-292.
	dyschronic	dysc	CG34400	Jepson et al., 2012. PLoS Genet; 8(4):e1002671.
	Eag-like K[+] channel	Elk	CG5076	Warmke and Ganetzky, 1994. Proc Natl Acad Sci U S A; 91(8):3438-3442./ Littleton and Ganetzky, 2000. Neuron; 26(1):35-43.
	GluClalpha	GluClalpha	CG7535	Liu and Wilson, 2013. Proc Natl Acad Sci U S A; 110(25):10294-10299.
	Histamine-gated chloride channel subunit 1	HisCl1	CG14723	Pantazis et al., 2008. J Neurosci; 28(29):7250-7259./ Yusein et al., 2010. J Insect Physiol; 56(1):21-27.
	I[[h]] channel	Ih	CG8585	Gonzalo-Gomez et al., 2012. PLoS One; 7(5):e36477./ Chen and Wang, 2012. Sci China Life Sci; 55(1):2-7.
	inactive	iav	CG4536	Gong et al., 2004. J Neurosci; 24(41):9059-9066./ Zhang et al., 2013. Proc Natl Acad Sci U S A; 110(33):13612-13617.
	Inwardly rectifying potassium channel	Irk1	CG6747	MacLean et al., 2002. Mech Dev; 116(1-2):193-197.
	Inwardly rectifying potassium channel 2	Irk2	CG4370	Sepp et al., 2008. PLoS Genet; 4(7):e1000111.
	Inwardly rectifying potassium channel 3	Irk3	CG10369	Enell et al., 2010. PLoS One; 5(12):e15780.
	ion transport peptide	itp	CG13586	Dircksen et al., 2008. J Comp Neurol; 509(1):23-41./ Johard et al., 2009. J Comp Neurol; 516(1):59-73.
	KCNQ potassium channel	KCNQ	CG33135	Cavaliere et al., 2012. PLoS One; 7(11):e50279.
	Ligand-gated chloride channel homolog 3	Lcch3	CG17336	Aronstein et al., 1996. Invert Neurosci; 2(2):115-120./ Okada et al., 2009. J Comp Neurol; 514(1):74-91.
	Na channel protein 60E	NaCP60E	CG34405	Castella et al., 2001. Invert Neurosci; 4(2):85-94./ Zhang et al., 2013. PLoS Genet; 9(3):e1003327.
	Na pump alpha subunit	Atpalpha	CG5670	Trotta et al., 2004. J Neurobiol; 60(3):328-347.
	nanchung	nan	CG5842	Kim et al., 2003. Nature; 424(6944):81-84.
	Nckx30C	Nckx30C	CG18660	Webel et al., 2002. Ann N Y Acad Sci; 976:300-314.
	neither inactivation nor afterpotential A	ninaA	CG3966	Schneuwly et al., 1989. Proc Natl Acad Sci U S A; 86(14):5390-5394.
	neither inactivation nor afterpotential D	ninaD	CG31783	Kiefer et al., 2002. Proc Natl Acad Sci U S A; 99(16):10581-10586./ Voolstra et al., 2006. Biochemistry; 45(45):13429-13437.
	neither inactivation nor afterpotential E	ninaE	CG4550	O'Tousa et al., 1985. Cell; 40(4):839-850./ Kurada and O'Tousa, 1995. Neuron; 14(3):571-579.
	no mechanoreceptor potential C	nompC	CG11020	Walker et al., 2000. Science; 287(5461):2229-2234.
	no receptor potential A	norpA	CG3620	Orem and Dolph, 2002. Vision Res; 42(4):497-505./ Shortridge, 2012. J Neurogenet; 26(2):123-131.
	Open rectifier K[+] channel 1	Ork1	CG1615	Goldstein et al., 1996. Proc Natl Acad Sci U S A; 93(23):13256-13261.
	Organic anion transporting polypeptide 26F	Oatp26F	CG31634	Kearney et al., 2004. Dev Biol; 275(2):473-492.
	Organic cation transporter	Orct	CG6331	Taylor et al., 1997. Gene; 201(1-2):69-74./ Kearney et al., 2004. Dev Biol; 275(2):473-492.
	paralytic	para	CG9907	Wu and Ganetzky, 1980. Nature; 286(5775):814-816.
	pickpocket	ppk	CG3478	Zhong et al., 2010. Curr Biol; 20(5):429-434./ Boiko et al., 2012. J Biol Chem; 287(47):39878-39886.
	pickpocket 16	ppk16	CG34059	Zelle et al., 2013. G3 (Bethesda); 3(3):441-450.
	seizure	sei	CG3182	Jackson et al., 1985. J Neurosci; 5(5):1144-1151./ Titus et al., 1997. J Neurosci; 17(3):875-881.
	Shaker	Sh	CG12348	Ueda and Wu, 2006. J Neurosci; 26(23):6238-6248.
	Shaker cognate b	Shab	CG9965	Yao and Wu, 2001. J Neurophysiol; 85(4):1384-1394.
	Shaker cognate l	Shal	CG9262	Ryglewski and Duch, 2009. J Neurophysiol; 102(6):3673-3688./ Ping et al., 2011. PLoS One; 6(1):e16043.
	Shaker cognate w	Shaw	CG2822	Wei et al., 1990. Science; 248(4955):599-603./ Hodge and Stanewsky, 2008. PLoS One; 3(5):e2274.
	Shal K[+] channel interacting protein	SKIP	CG31163	Diao et al., 2009. Mol Cell Neurosci; 42(1):33-44.
	Shaw-like	Shawl	CG34366	Hodge et al., 2005. J Neurobiol; 63(3):235-254./ Bergquist et al., 2010. Neuron; 66(2):220-234.
	slowpoke	slo	CG10693	Elkins et al., 1986. Proc Natl Acad Sci U S A; 83(21):8415-8419./ Atkinson et al., 1991. Science; 253(5019):551-555.
	small conductance calcium-activated potassium channel	SK	CG10706	Abou Tayoun et al., 2011. J Neurosci; 31(39):13897-138910./ Abou Tayoun et al., 2012. PLoS One; 7(4):e34665.
	temperature-induced paralytic E	tipE	CG1232	Hodges et al., 2002. Mol Cell Neurosci; 19(3):402-416.
	transient receptor potential	trp	CG7875	Inoue et al., 2003. J Pharmacol Sci; 91(4):271-276./ Delgado and Bacigalupo, 2009. J Neurophysiol; 101(5):2372-2379./ Astorga et al., 2012. PLoS One; 7(8):e44182.
	Transient receptor potential A1	TrpA1	CG5751	Rosenzweig et al., 2005. Genes Dev; 19(4):419-424./ Kim et al., 2010. Proc Natl Acad Sci U S A; 107(18):8440-8445./ Neely et al., 2011. PLoS One; 6(8):e24343.
	trp-like	trpl	CG18345	Delgado and Bacigalupo, 2009. J Neurophysiol; 101(5):2372-2379./ Astorga et al., 2012. PLoS One; 7(8):e44182.
	TWIK-related acid-sensitive K[+] channel 6	Task6	CG9637	Döring et al., 2006. Eur J Neurosci; 24(8):2264-2274.
	TWIK-related acid-sensitive K[+] channel 7	Task7	CG9361	Döring et al., 2006. Eur J Neurosci; 24(8):2264-2274.
	water witch	wtrw	CG31284	Liu et al., 2007. Nature; 450(7167):294-298.
SYNAPTIC TRANSMISSION	Acetylcholine esterase	Ace	CG17907	Hall and Kankel, 1976. Genetics; 83(3 PT.2):517-535./ Greenspan et al., 1980. J Comp Neurol; 189(4):741-774./ Hall and Spierer, 1986. EMBO J; 5(11):2949-2954.
	Adipokinetic hormone	Akh	CG1171	Schaffer et al., 1990. Biochem J; 269(2):315-320./ Staubli et al., 2002. Proc Natl Acad Sci U S A; 99(6):3446-3451.
	Allatostatin	Ast	CG13633	Larsen et al., 2001. Biochem Biophys Res Commun; 286(5):895-901.
	Allatostatin C	Ast-C	CG14919	Williamson et al., 2001. Biochem Biophys Res Commun; 282(1):124-130.
	alpha methyl dopa-resistant	amd	CG10501	Black et al., 1987. Mol Gen Genet; 209(2):306-312./ Wright, 1996. J Hered; 87(3):175-190.
	bursicon	burs	CG13419	Dewey et al., 2004. Curr Biol; 14(13):1208-1213./ Peabody et al., 2008. J Neurosci; 28(53):14379-14391.
	Cardioacceleratory peptide	Ccap	CG4910	Park et al., 2002. Proc Natl Acad Sci U S A; 99(17):11423-11428./ Park et al., 2003. Development; 130(12):2645-2656.
	Catecholamines up	Catsup	CG10449	Stathakis et al., 1999. Genetics; 153(1):361-382./ Wang et al., 2011. J Neurochem; 119(6):1294-1305.
	Corazonin	Crz	CG3302	Veenstra; 1994. Biochem Biophys Res Commun; 204(1):292-296./ Lee et al., 2008. Cell Tissue Res; 331(3):659-673.
	dimmed	dimm	CG8667	Gauthier and Hewes, 2006. J Exp Biol; 209(Pt 10):1803-1815./ Hewes et al., 2006. J Neurosci; 26(30):7860-7869.
	Diuretic hormone 31	Dh31	CG13094	Coast et al., 2001. J Exp Biol; 204(Pt 10):1795-1804./ Lajeunesse et al., 2010. BMC Physiol; 10:14.
	Diuretic hormone 44	Dh44	CG8348	Cabrero et al., 2002. J Exp Biol; 205(Pt 24):3799-3807.
	Dopa decarboxylase	Ddc	CG10697	Hirsh and Davidson, 1981. Mol Cell Biol; 1(6):475-485./ Beall and Hirsh, 1987. Genes Dev; 1(5):510-520.
	Dopamine 2-like receptor	D2R	CG33517	Hearn et al., 2002. Proc Natl Acad Sci U S A; 99(22):14554-14559./ Draper et al., 2007. Dev Neurobiol; 67(3):378-393.
	Dopamine N acetyltransferase	Dat	CG3318	Maranda and Hodgetts, 1977./ Hintermann et al., 1996. Proc Natl Acad Sci U S A; 93(22):12315-12320.
	Dopamine receptor	DopR	CG9652	Kim et al., 2003. Gene Expr Patterns; 3(2):237-245./ Yuan and Lee, 2007. Eur J Neurosci; 26(9):2417-2427.
	Dopamine receptor 2	DopR2	CG18741	Draper et al., 2007. Dev Neurobiol; 67(3):378-393./ Vickrey and Venton, 2011. ACS Chem Neurosci; 2(12):723-729.
	Dopamine transporter	DAT	CG8380	Porzgen et al., 2001. Mol Pharmacol; 59(1):83-95.
	Dromyosuppressin	Dms	CG6440	McCormick and Nichols, 1993. J Comp Neurol; 338(2):279-288.
	Drosulfakinin	Dsk	CG18090	Nichols and Lim, 1996. Cell Tissue Res; 283(1):107-116.
	ebony	e	CG3331	Hovemann et al., 1998. Gene; 221(1):1-9./ Richardt et al., 2002. J Comp Neurol; 452(1):93-102./ Richardt et al., 2003. J Biol Chem; 278(42):41160-41166.
	Ecdysis triggering hormone	ETH	CG18105	Park et al., 1999. FEBS Lett; 463(1-2):133-138.
	FMRFamide-related	Fmrf	CG2346	White et al., 1986. J Comp Neurol; 247(4):430-438./ Schneider et al., 1991. J Comp Neurol; 304(4):608-622.
	Glutamate oxaloacetate transaminase 1	Got1	CG8430	Chase and Kankel, 1987. J Neurobiol; 18(1):15-41.
	Glutamate oxaloacetate transaminase 2	Got2	CG4233	Featherstone et al., 2002. Nat Neurosci; 5(2):141-146.
	Glutamate receptor binding protein	Grip	CG14447	Ataman et al., 2006. Proc Natl Acad Sci U S A; 103(20):7841-7846.
	Glutamate receptor IA	GluRIA	CG8442	Ultsch et al., 1992. Proc Natl Acad Sci U S A; 89(21):10484-10488./ Schuster et al., 1993. EXS; 63:234-240.
	Glutamate receptor IB	GluRIB	CG42509	Littleton and Ganetzky, 2000. Neuron; 26(1):35-43./ Volkner et al., 2000. J Neurochem; 75(5):1791-1799.
	Glutamate receptor IIC	GluRIIC	CG4226	Littleton and Ganetzky, 2000. Neuron; 26(1):35-43./ Qin et al., 2005. J Neurosci; 25(12):3209-3218.
	Glutamate receptor IID	GluRIID	CG18039	Littleton and Ganetzky, 2000. Neuron; 26(1):35-43./ Featherstone et al., 2005. J Neurosci; 25(12):3199-3208.
	Glutamate receptor IIE	GluRIIE	CG31201	Qin et al., 2005. J Neurosci; 25(12):3209-3218.
	Glutamic acid decarboxylase 1	Gad1	CG14994	Featherstone et al., 2002. Nat Neurosci; 5(2):141-146.
	Glutamine synthetase 2	Gs2	CG1743	Featherstone et al., 2002. Nat Neurosci; 5(2):141-146.
	ion transport peptide	itp	CG13586	Dircksen et al., 2008. J Comp Neurol; 509(1):23-41./ Johard et al., 2009. J Comp Neurol; 516(1):59-73.
	Leucokinin	Lk	CG13480	Terhzaz et al., 1999. J Exp Biol; 202(Pt 24):3667-3676.
	metabotropic GABA-B receptor subtype 1	GABA-B-R1	CG15274	Mezler et al., 2001. Eur J Neurosci; 13(3):477-486./ Okada et al., 2009. J Comp Neurol; 514(1):74-91.
	metabotropic GABA-B receptor subtype 3	GABA-B-R3	CG3022	Mezler et al., 2001. Eur J Neurosci; 13(3):477-486./ Okada et al., 2009. J Comp Neurol; 514(1):74-91.
	metabotropic glutamate receptor	mGluRA	CG11144	Parmentier et al., 1996. J Neurosci; 16(21):6687-6694./ Ramaekers et al., 2001. J Comp Neurol; 438(2):213-225./ Bogdanik et al., 2004. J Neurosci; 24(41):9105-9116.
	muscarinic Acetylcholine Receptor 60C	mAcR-60C	CG4356	Blake et al., 1993. Mol Pharmacol; 44(4):716-724.
	Myoinhibiting peptide precursor	Mip	CG6456	Kim et al., 2010. Proc Natl Acad Sci U S A; 107(14):6520-6525./ Kolodziejczyk and Nässel, 2011. Cell Tissue Res; 343(2):357-369.
	nicotinic Acetylcholine Receptor alpha 30D	nAcRalpha-30D	CG4128	Lansdell and Millar, 2004. J Neurochem; 90(2):479-489.
	nicotinic Acetylcholine Receptor alpha 34E	nAcRalpha-34E	CG32975	Wu et al., 2005. J Biol Chem; 280(22):20987-20994.
	nicotinic Acetylcholine Receptor alpha 7E	nAcRalpha-7E	CG2302	Schulz et al., 1998. J Neurochem; 71(2):853-862./ Lansdell and Millar, 2002. J Neurochem; 80(6):1009-1018.
	nicotinic Acetylcholine Receptor alpha 80B	nAcRalpha-80B	CG12414	Lansdell and Millar, 2000. Neuropharmacology; 39(4):671-679.
	nicotinic Acetylcholine Receptor alpha 96Aa	nAcRalpha-96Aa	CG5610	Gundelfinger and Hess, 1992. Biochim Biophys Acta; 1137(3):299-308./ Schuster et al., 1993. J Comp Neurol; 335(2):149-162.
	nicotinic Acetylcholine Receptor alpha 96Ab	nAcRalpha-96Ab	CG6844	Sawruk et al., 1990. EMBO J; 9(9):2671-2677./ Jonas et al., 1994. J Neurobiol; 25(12):1494-1508.
	nicotinic acetylcholine receptor beta 21C	nAcRbeta-21C	CG11822	Lansdell and Millar, 2002. J Neurochem; 80(6):1009-1018.
	nicotinic Acetylcholine Receptor beta 64B	nAcRbeta-64B	CG11348	Sawruk et al., 1988. FEBS Lett; 235(1-2):40-6./ Schloss et al., 1988. EMBO J; 7(9):2889-2894.
	nicotinic Acetylcholine Receptor beta 96A	nAcRbeta-96A	CG6798	Sawruk et al., 1990. FEBS Lett; 273(1-2):177-181./ Chamaon et al., 2002. J Neurochem; 80(1):149-157.
	Octopamine receptor in mushroom bodies	Oamb	CG3856	Han et al., 1998. J Neurosci; 18(10):3650-3658./ Hoff et al., 2011. FASEB J; 25(7):2484-2491./ Kim et al., 2013. J Neurosci; 33(4):1672-1677.
	pale	ple	CG10118	Neckameyer and White, 1993. J Neurogenet; 8(4):189-199.
	partner of burs	pburs	CG15284	An et al., 2008. BMC Genomics; 9:424./ Peabody and White, 2013. J Exp Biol; 216(23):4395-4402.
	Pigment-dispersing factor	Pdf	CG6496	Nässel et al., 1993. J Comp Neurol; 331(2):183-198./ Helfrich-Forster and Homberg, 1993. J Comp Neurol; 337(2):177-190.
	Proctolin	Proct	CG7105	Anderson et al., 1988. J Neurosci; 8(1):242-255.
	Prothoracicotropic hormone	Ptth	CG13687	Zitnan et al., 1993. Dev Biol; 156(1):117-135./ Chung et al., 1994. Korean J Zool; 37(1):12-18.
	Punch	Pu	CG9441	Mackay et al., 1985. Genetics; 111(4):885-904./ O'Donnell et al., 1989. Dev Genet; 10(3):273-286.
	purple	pr	CG16784	Piedrafita et al., 1994. Insect Biochem Mol Biol; 24(6):581-588./ Kim et al., 1996. Genetics; 142(4):1157-1168.
	Resistant to dieldrin	Rdl	CG10537	Lee et al., 2003. Neurosci; 23(11):4625-4634.
	rutabaga	rut	CG9533	Renger et al., 2000. J Neurosci; 20(11):3980-3992.
	Serotonin receptor 1A	5-HT1A	CG16720	Yuan et al., 2006. Curr Biol; 16(11):1051-1062./ Luo et al., 2012. Cell Mol Life Sci; 69(3):471-484.
	Serotonin receptor 1B	5-HT1B	CG15113	Saudou et al., 1992. EMBO J; 11(1):7-17./ Johnson et al., 2011. Neuroscience; 192:372-381.
	Serotonin receptor 2	5-HT2	CG1056	Nichols, 2007. Dev Neurobiol; 67(6):752-763.
	Serotonin receptor 7	5-HT7	CG12073	Becnel et al., 2011. PLoS One; 6(6):e20800.
	Serotonin transporter	SerT	CG4545	Petersen and DeFelice, 1999. Nat Neurosci; 2(7):605-610./ Park et al., 2006. J Neurobiol; 66(5):452-462.
	short neuropeptide F precursor	sNPF	CG13968	Lee et al., 2004. J Biol Chem; 279(49):50781-50789./ Nässel et al., 2008. BMC Neurosci; 9:90.
	Tachykinin	Tk	CG14734	Winther et al., 2003. J Comp Neurol; 464(2):180-196./ Winther et al., 2006. Mol Cell Neurosci; 31(3):399-406.
	Tyramine beta hydroxylase	Tbh	CG1543	Monastirioti et al., 1996. J Neurosci; 16(12):3900-3911./ Fox et al., 2006. J Neurosci; 26(5):1486-1498./ Koon et al., 2011. Nat Neurosci; 14(2):190-199.
	Tyrosine decarboxylase 1	Tdc1	CG30445	Cole et al., 2005. J Biol Chem; 280(15):14948-14955.
	Tyrosine decarboxylase 2	Tdc2	CG30446	Cole et al., 2005. J Biol Chem; 280(15):14948-14955.
	VAChT	VAChT	CG12345	Kitamoto et al., 1998. J Biol Chem; 273(5):2706-2713./ Yasuyama et al., 2002. J Comp Neurol; 445(3):211-226.
	Vesicular glutamate transporter	VGlut	CG9887	Daniels et al., 2004. J Neurosci; 24(46):10466-10474./ Daniels et al., 2006. Neuron; 49(1):11-6./ Mahr and Aberle, 2006. Gene Expr Patterns; 6(3):299-309.
	Vesicular monoamine transporter	Vmat	CG33528	Greer et al., 2005. J Neurobiol; 64(3):239-258./ Simon et al., 2009. Genetics; 181(2):525-541.
*Indirect association through Blood Brain Barrier
