# Supplementary material for: Global Gene Expression Shift during the Transition from Early Neural Development to Late Neuronal Differentiation in Drosophila melanogaster
Source: PLoS One. 2014 May 15;9(5):e97703. doi: 10.1371/journal.pone.0097703 (PMC4022633; doi:10.1371/journal.pone.0097703)
Supplement: Table S2 — Peak of expression for every gene in each catalogue in a 0 to 1 scale. (XLS) [file pone.0097703.s003.xls]

## Sheet: Patterning Catalogue
PATTERNING
Gene	E 0-2h	E 2-4h	E 4-6h	E 6-8h	E 8-10h	E 10-12h	E 12-14h	E 14-16h	E 16-18h	E 18-20h	E 20-22h	E 22-24h
bcd	1	0.485905	0.187565	0.135068	0.204557	0.0910937	0.202378	0.186268	0.128688	0.0543604	0.403959	0.315282
cad	1	0.448666	0.0889683	0.0785286	0.0681626	0.0663173	0.0800547	0.0931749	0.0913425	0.110237	0.13325	0.114273
cnc	1	0.374517	0.159536	0.243775	0.244286	0.199682	0.324245	0.407276	0.407421	0.430099	0.728365	0.696216
dl	1	0.0560215	0.0167203	0.0139858	0.0291466	0.0864207	0.227805	0.422955	0.476706	0.567967	0.642385	0.659791
exu	1	0.028154	0.0105363	0.00512729	0.00836679	0.00367803	0.0074988	0.0120595	0.00693622	0.00392689	0.00169092	0.00292971
grk	1	0.537257	0.474584	0.414533	0.495267	0.438351	0.770651	0.590377	0.558777	0.331225	0.288513	0.258954
nos	1	0.0964046	0.0358724	0.0102954	0.0111321	0.0074051	0.00416673	0.00736631	0.00404368	0.00520557	0.00542718	0.00634912
osk	1	0.0623214	0.018618	0.00702437	0.0150035	0.00451255	0.00756808	0.00890778	0.0033174	0.00475247	0.00213158	0.00544064
pll	1	0.684894	0.476848	0.497078	0.532523	0.596785	0.402309	0.406674	0.340093	0.233987	0.30596	0.289661
pum	1	0.605564	0.30847	0.383107	0.399564	0.327195	0.451819	0.540853	0.418127	0.308138	0.376964	0.327704
spz	1	0.150597	0.0474263	0.0316227	0.0502089	0.114139	0.295674	0.298131	0.350373	0.225054	0.191929	0.248997
tor	1	0.712247	0.19321	0.139847	0.225894	0.129582	0.206242	0.196633	0.169371	0.0634959	0.244096	0.24335
tub	1	0.586482	0.342474	0.22198	0.234841	0.164495	0.212469	0.178916	0.159078	0.125483	0.166973	0.210799
cact	0.779732	1	0.478927	0.355361	0.342602	0.24703	0.331638	0.453143	0.471889	0.379238	0.570203	0.547748
dsh	0.851948	1	0.460126	0.533691	0.514107	0.529075	0.373353	0.458309	0.320518	0.211485	0.271607	0.220646
ftz	0.0540353	1	0.165935	0.185178	0.14175	0.0307139	0.0126166	0.00544537	0.00111153	0.00476656	0.00206022	0.00460261
gt	0.0656262	1	0.478125	0.152728	0.0861879	0.0440239	0.0316914	0.02092	0.0178018	0.0183025	0.0214469	0.0232308
hb	0.898164	1	0.465638	0.469821	0.279267	0.123118	0.0937706	0.0748764	0.0410515	0.0290136	0.0359803	0.0379319
kni	0.0521329	1	0.352341	0.550338	0.575432	0.59336	0.369664	0.161677	0.102963	0.0984508	0.0849772	0.0778612
sog	0.0417981	1	0.667274	0.481822	0.261304	0.304609	0.228143	0.21615	0.245611	0.262455	0.202901	0.182078
srw	0.195578	1	0.179972	0.0281241	0.0113137	0.0110833	0.0108896	0.0026491	0.00249575	0.00342128	0	0.0195413
tll	0.0859389	1	0.374917	0.351481	0.373143	0.192616	0.131288	0.070614	0.0417852	0.0366799	0.0147197	0.0322865
tsg	0.209246	1	0.0973346	0.0119366	0.0116351	0.00253294	0.00237554	0.00227031	0.00042778	0.00312756	0	0.0054428
twi	0.0568861	1	0.458708	0.156569	0.126431	0.0878751	0.0680425	0.0607921	0.0292882	0.0280461	0.0203031	0.0194456
vnd	0.0528426	1	0.984419	0.842941	0.549643	0.391265	0.439603	0.598541	0.480059	0.481164	0.551582	0.438265
arm	0.306275	0.638443	1	0.927905	0.68724	0.725593	0.532679	0.483334	0.325051	0.242194	0.229967	0.209928
dpp	0.0299295	0.64298	1	0.815908	0.666763	0.509265	0.430215	0.325971	0.314787	0.4185	0.276427	0.238072
Egfr	0.0431241	0.628071	1	0.953854	0.670679	0.563617	0.636367	0.526461	0.428541	0.361876	0.213631	0.215151
gsb	0.0157154	0.261842	1	0.782768	0.320105	0.205237	0.118553	0.041585	0.014897	0.0211182	0.0118707	0.0110211
hh	0.0208647	0.275	1	0.779078	0.618474	0.655977	0.465824	0.199977	0.0988595	0.129343	0.0956892	0.0909396
ind	0.0146017	0.362969	1	0.44783	0.221447	0.122215	0.0832164	0.0304105	0.0143251	0.0223824	0	0
Kr	0.0340644	0.708747	1	0.539401	0.270475	0.150544	0.140226	0.0830202	0.075059	0.0593302	0.0506883	0.0628808
slp1	0.0303067	0.450526	1	0.594851	0.299076	0.351974	0.291326	0.103769	0.0671535	0.0434743	0.023779	0.0318438
sna	0.0568149	0.965864	1	0.612938	0.503814	0.38404	0.331639	0.171058	0.112709	0.103689	0.0703345	0.0694946
stau	0.568127	0.773365	1	0.88032	0.777022	0.387574	0.568778	0.356337	0.304942	0.206874	0.31091	0.306024
wg	0.0184982	0.334959	1	0.783506	0.620208	0.412286	0.338696	0.156783	0.178991	0.155313	0.0847734	0.091158
brk	0.0447846	0.94677	0.812967	1	0.831013	0.839335	0.741042	0.288969	0.106024	0.0671384	0.0637297	0.0629305
Dr	0.0131421	0.205179	0.501009	1	0.841095	0.830961	0.57075	0.368272	0.222547	0.258564	0.14827	0.132472
en	0.0213209	0.268207	0.882764	1	0.711552	0.398836	0.296474	0.127119	0.074207	0.0865244	0.0735148	0.0608293
nkd	0.032409	0.588932	0.935876	1	0.874983	0.553285	0.605747	0.409093	0.357667	0.328974	0.163098	0.167862
oc	0.0662166	0.908883	0.626145	1	0.959987	0.916096	0.774606	0.371948	0.358169	0.391084	0.258048	0.227073
Ubx	0.013226	0.123026	0.426368	1	0.869989	0.755243	0.954325	0.480231	0.496107	0.397731	0.260706	0.317921
Abd-B	0.0134386	0.149125	0.602396	0.95162	1	0.554033	0.848136	0.463561	0.455494	0.489264	0.305447	0.363901
capu	0.761251	0.116759	0.0346517	0.317556	0.968668	1	0.970194	0.636139	0.262072	0.237011	0.27212	0.274275
abd-A	0.0119147	0.132376	0.393695	0.936873	0.991527	0.623107	1	0.595642	0.479375	0.456146	0.318618	0.349045
Tl	0.789239	0.998758	0.615513	0.787388	0.992792	0.804503	1	0.481394	0.346997	0.218315	0.466788	0.484358

## Sheet: Neurogenesis Catalogue
NEUROGENESIS
Gene	E 0-2h	E 2-4h	E 4-6h	E 6-8h	E 8-10h	E 10-12h	E 12-14h	E 14-16h	E 16-18h	E 18-20h	E 20-22h	E 22-24h
aur	1	0.514157	0.592342	0.622098	0.490058	0.177444	0.0959379	0.0705753	0.0450086	0.0260717	0.0423575	0.0642968
brat	1	0.581788	0.843293	0.899346	0.798763	0.660665	0.535071	0.478248	0.28607	0.242704	0.367047	0.324419
brn	1	0.72425	0.664821	0.539836	0.491354	0.432837	0.322218	0.286416	0.157953	0.137478	0.15556	0.14171
CycE	1	0.606289	0.527129	0.396985	0.280453	0.116336	0.115719	0.0749386	0.0475464	0.026596	0.0338627	0.0443346
da	1	0.620501	0.750993	0.843733	0.554977	0.65296	0.453879	0.344138	0.314611	0.376693	0.232236	0.191826
sqz	1	0.118946	0.172821	0.541511	0.760579	0.939416	0.773792	0.655496	0.501992	0.559148	0.610184	0.506151
amos	0.325156	1	0.135338	0.08288	0.0452329	0.0101938	0.00858485	0.00783157	0.0029513	0.00854107	0.00079014	0.0115541
aux	0.789269	1	0.554515	0.592913	0.649682	0.466323	0.620748	0.454603	0.447948	0.397073	0.440279	0.481894
bora	0.674688	1	0.819431	0.629795	0.425071	0.216741	0.158762	0.190861	0.159502	0.0780767	0.252981	0.208645
Bre1	0.746766	1	0.684855	0.700842	0.55798	0.324864	0.37301	0.326234	0.242089	0.13558	0.345885	0.271721
Cdc42	0.648724	1	0.961388	0.740606	0.895938	0.964916	0.841431	0.72699	0.566239	0.389579	0.468396	0.445353
cno	0.790637	1	0.696392	0.785017	0.737281	0.365889	0.529836	0.732545	0.564152	0.351194	0.538149	0.42973
H	0.990468	1	0.4034	0.570045	0.550644	0.347515	0.372253	0.360386	0.245463	0.151329	0.405642	0.272272
par-6	0.995085	1	0.698884	0.7043	0.734374	0.596239	0.636808	0.427952	0.435965	0.242051	0.371585	0.384534
raps	0.69667	1	0.788292	0.744196	0.684246	0.659302	0.512556	0.463127	0.373924	0.290191	0.490568	0.403941
sc	0.218128	1	0.893301	0.752391	0.415529	0.108886	0.0825943	0.0210208	0.0169748	0.0165474	0.00545353	0.0177213
Su(H)	0.67712	1	0.369275	0.388351	0.397593	0.340217	0.343108	0.282686	0.169539	0.102679	0.190669	0.16565
ac	0.0425936	0.363468	1	0.623107	0.239267	0.0360606	0.01997	0.00560246	0	0.00927628	0.0019566	0.00516587
bib	0.0390935	0.784632	1	0.935695	0.359662	0.128532	0.0821008	0.0378146	0.0176774	0.0184867	0.0108798	0.0118214
Dl	0.27342	0.574717	1	0.724852	0.394894	0.199414	0.165058	0.13329	0.0679234	0.0406851	0.0591503	0.0567497
hkb	0.0836456	0.990331	1	0.848859	0.391727	0.214258	0.188127	0.111837	0.0821425	0.0721517	0.0354352	0.04943
ial	0.488266	0.777372	1	0.865001	0.564827	0.259995	0.136577	0.103165	0.054253	0.0345833	0.0390318	0.0398436
l(1)sc	0.0371077	0.267654	1	0.544619	0.219722	0.0410511	0.023598	0.00641339	0.00364078	0.00445998	0.00149321	0.00576198
neur	0.234001	0.838019	1	0.874427	0.45202	0.289396	0.230639	0.158925	0.0984793	0.0614299	0.0764085	0.075126
nub	0.0312516	0.512198	1	0.922365	0.52173	0.538098	0.403968	0.362763	0.303117	0.344528	0.185226	0.191235
pcx	0.826752	0.672244	1	0.794028	0.663776	0.348037	0.543787	0.440944	0.30125	0.227729	0.16545	0.15846
pdm2	0.0176536	0.255556	1	0.513554	0.282157	0.187963	0.141269	0.0703082	0.0484289	0.0620707	0.0428302	0.0517909
Psn	0.452763	0.825461	1	0.791372	0.684649	0.661533	0.49167	0.379863	0.246726	0.162476	0.256269	0.212686
sca	0.0231404	0.497005	1	0.589109	0.198049	0.0601213	0.0291456	0.0246946	0.0275819	0.043344	0.0361082	0.0363381
sim	0.0268004	0.46949	1	0.702045	0.513743	0.39172	0.293443	0.181639	0.116876	0.113819	0.0777865	0.0620714
Traf4	0.0241589	0.376441	1	0.929533	0.589214	0.428779	0.303655	0.108997	0.0789791	0.0585403	0.0327976	0.0380853
ush	0.175158	0.335473	1	0.796629	0.654571	0.453494	0.57849	0.446901	0.31243	0.258533	0.185666	0.182305
aop	0.23306	0.338105	0.802207	1	0.676923	0.418255	0.441065	0.243487	0.169071	0.104129	0.185466	0.179088
ase	0	0.0759519	0.443549	1	0.857176	0.36612	0.381088	0.0732978	0.0637252	0.0474375	0.0212175	0.0412772
ato	0.0276101	0.136496	0.460122	1	0.196097	0.0245307	0.0128478	0.005197	0.00527277	0.00722814	0.00362998	0.00479198
baz	0.744788	0.960092	0.815193	1	0.910032	0.497296	0.400653	0.599515	0.431108	0.290266	0.199586	0.17842
Brd	0.0228905	0.297869	0.974986	1	0.540554	0.0339512	0.0167536	0.00572038	0.00495059	0.00498247	0.00150995	0.0079119
cas	0.0100686	0.14763	0.229695	1	0.992713	0.58125	0.627398	0.275543	0.192662	0.19994	0.134295	0.143955
dpn	0.0914337	0.807193	0.512696	1	0.705806	0.520721	0.264789	0.111648	0.0675526	0.0618577	0.0393043	0.0425587
E(spl)m4-BFM	0.0304739	0.243538	0.772685	1	0.412416	0.0966089	0.0462512	0.0211793	0.00987269	0.0174754	0.0083469	0.0116969
E(spl)m8-HLH	0.0155553	0.110174	0.453787	1	0.656722	0.336016	0.161421	0.0455758	0.0226995	0.020495	0.00878638	0.0107068
eg	0	0.0565568	0.136408	1	0.999409	0.614558	0.358162	0.1814	0.155197	0.186511	0.0415537	0.0355467
insc	0.141702	0.135502	0.396889	1	0.949001	0.775217	0.529211	0.521621	0.593912	0.345855	0.0885514	0.0947389
kuz	0.740713	0.983461	0.968163	1	0.959702	0.746467	0.792177	0.710226	0.571271	0.426578	0.497133	0.436769
lbe	0	0.0830484	0.185234	1	0.685359	0.317861	0.209896	0.170943	0.0690203	0.094616	0.0923928	0.0675521
loco	0.465911	0.573082	0.601587	1	0.845033	0.814182	0.655866	0.743929	0.467495	0.408486	0.397364	0.394415
mira	0.0406482	0.724368	0.908608	1	0.73254	0.465648	0.211855	0.13422	0.0698281	0.0585478	0.0244737	0.0268376
N	0.344055	0.382627	0.695133	1	0.809848	0.420016	0.424956	0.326643	0.149668	0.0825441	0.081083	0.0811666
pon	0.173242	0.161512	0.601557	1	0.683071	0.387093	0.194862	0.0939014	0.045743	0.036033	0.0184361	0.0228956
pros	0.0174062	0.272064	0.46047	1	0.714507	0.365946	0.380479	0.292175	0.179359	0.1547	0.0983922	0.0828832
spdo	0.00573923	0.092859	0.350859	1	0.750621	0.362325	0.219664	0	0	0	0	0
crb	0.506866	0.868954	0.518648	0.782823	1	0.629949	0.872015	0.563544	0.356549	0.335496	0.185245	0.213819
grh	0.0189188	0.37892	0.554876	0.995633	1	0.792276	0.789299	0.598836	0.393332	0.659261	0.411602	0.401063
numb	0.754349	0.801176	0.686536	0.960858	0.758623	1	0.914036	0.372594	0.325177	0.40782	0.388293	0.386596
ap	0.0396874	0.0674151	0.230437	0.677555	0.553903	0.673825	1	0.552053	0.412253	0.337264	0.239072	0.304771
mam	0.633508	0.547124	0.671069	0.854855	0.77025	0.823027	1	0.94922	0.830051	0.933354	0.474683	0.44405

## Sheet: Axogenesis Catalogue
AXOGENESIS
Gene	E 0-2h	E 2-4h	E 4-6h	E 6-8h	E 8-10h	E 10-12h	E 12-14h	E 14-16h	E 16-18h	E 18-20h	E 20-22h	E 22-24h
Abl	1	0.988318	0.308803	0.491287	0.645578	0.728343	0.787559	0.768994	0.502846	0.348537	0.630216	0.486779
Atg1	1	0.722822	0.401618	0.445584	0.419388	0.413574	0.453148	0.48903	0.495486	0.536543	0.808692	0.701507
babo	1	0.25169	0.375016	0.455976	0.502583	0.356927	0.501968	0.370088	0.379903	0.350705	0.29424	0.338667
lola	0.63393	1	0.798721	0.662534	0.620101	0.488451	0.497104	0.451299	0.331168	0.236212	0.367035	0.299864
Nrt	0.101238	1	0.301378	0.521761	0.508563	0.547107	0.438008	0.288604	0.126475	0.0688861	0.0530932	0.0520702
put	0.941652	1	0.669106	0.817341	0.959855	0.779056	0.72144	0.508448	0.451698	0.273104	0.582207	0.549036
comm	0.0213552	0.375471	1	0.841345	0.794815	0.625089	0.475803	0.388492	0.265534	0.191835	0.0995153	0.103028
ena	0.468887	0.904038	1	0.648422	0.63463	0.460475	0.595449	0.500419	0.495907	0.521273	0.298436	0.309335
sli	0.0332308	0.492059	1	0.962988	0.856254	0.671985	0.801582	0.930279	0.555763	0.391532	0.178259	0.185151
lea	0.0205046	0.398419	0.99584	1	0.723308	0.318984	0.431876	0.320557	0.202593	0.119182	0.0522574	0.0630755
seq	0.13203	0.305286	0.544296	1	0.696261	0.380596	0.415565	0.437984	0.286604	0.257701	0.190096	0.14056
chic	0.475859	0.782308	0.871911	0.93755	1	0.993368	0.998202	0.599907	0.469722	0.340238	0.314829	0.329285
Sema-2a	0.307804	0.613514	0.941665	0.947173	1	0.655122	0.871815	0.443714	0.332666	0.1868	0.263939	0.281831
fz2	0.0384196	0.281339	0.716413	0.940954	0.979125	1	0.88408	0.712291	0.502494	0.410254	0.304082	0.288324
Lim3	0.00406427	0.00706596	0.00715083	0.102778	0.290993	1	0.940937	0.729991	0.598121	0.804557	0.539126	0.508151
NetA	0.0277452	0.536994	0.961039	0.900649	0.719857	1	0.816652	0.775242	0.618543	0.60635	0.37477	0.349934
Rac1	0.674162	0.95539	0.803349	0.827444	0.981853	1	0.945742	0.674005	0.66503	0.502647	0.454705	0.511348
bsk	0.115574	0.15044	0.552119	0.79513	0.766624	0.768036	1	0.360349	0.467766	0.272011	0.195027	0.296108
caps	0.00799882	0.0481542	0.196952	0.303986	0.424788	0.450289	1	0.307179	0.584478	0.410627	0.445916	0.724892
drl	0.0105087	0.155989	0.476484	0.816727	0.909206	0.755512	1	0.499323	0.29074	0.216083	0.124817	0.155112
Fas1	0.563882	0.831988	0.842701	0.899481	0.754795	0.526429	1	0.663842	0.523879	0.357148	0.477382	0.528828
Fas2	0.0376396	0.094471	0.271591	0.721149	0.899418	0.717727	1	0.942329	0.684887	0.535833	0.381298	0.39719
Fas3	0.00445031	0.0149025	0.0237234	0.240566	0.51562	0.946119	1	0.992687	0.664538	0.385255	0.0912329	0.0891328
mas	0.0109072	0.164948	0.0544464	0.0380745	0.0798792	0.314995	1	0.562306	0.0449625	0.0153661	0.00341052	0.00593227
otk	0.00595093	0.088587	0.180477	0.438079	0.668705	0.852225	1	0.481813	0.221797	0.14823	0.0851873	0.105057
PlexA	0.574385	0.793049	0.993344	0.64824	0.70639	0.368301	1	0.213713	0.303588	0.135855	0.231689	0.393642
PlexB	0.220581	0.409963	0.877965	0.642636	0.752804	0.366442	1	0.269402	0.423326	0.1885	0.15232	0.289258
robo	0.0181958	0.192962	0.544867	0.926011	0.929359	0.63817	1	0.556685	0.400653	0.261199	0.172665	0.226117
Sema-1a	0.248292	0.254219	0.326046	0.720828	0.77738	0.605034	1	0.692506	0.474507	0.291772	0.198837	0.195741
stan	0.00413277	0.0230467	0.0496389	0.441506	0.859581	0.592958	1	0.57293	0.372191	0.275857	0.111958	0.146619
Nrg	0.0341992	0.0856499	0.248984	0.612469	0.676	0.65235	0.841579	1	0.901881	0.933239	0.643583	0.609957
pk	0.0154304	0.0205004	0.0231234	0.185604	0.380445	0.73318	0.77315	1	0.497631	0.408607	0.220058	0.181837
robo3	0.0039121	0.00412529	0.00316706	0.0190363	0.0243611	0.176806	0.511392	1	0.88116	0.84315	0.475772	0.498437
daw	0.00131625	0.00541223	0.00347656	0.00533002	0.0132002	0.0403267	0.0795454	0.376235	0.677726	1	0.879608	0.924645
Lar	0.620059	0.711931	0.500199	0.359465	0.448782	0.413018	0.793111	0.903116	0.980558	1	0.843266	0.935099
Rac2	0.306251	0.478879	0.875725	0.740383	0.864894	0.770711	0.845768	0.554492	0.725344	1	0.81331	0.889005
shot	0.0752448	0.0890211	0.181465	0.204812	0.193844	0.104599	0.262039	0.339852	0.51408	1	0.899844	0.852323
futsch	0.00890512	0.0431423	0.093985	0.092038	0.117744	0.0938802	0.559084	0.627009	0.670288	0.70645	0.887058	1
trio	0.56767	0.682238	0.565767	0.563552	0.591662	0.555402	0.884924	0.626203	0.631926	0.577187	0.918158	1
uzip	0.176674	0.283999	0.359316	0.452111	0.479836	0.547978	0.638852	0.407621	0.524855	0.578886	0.887338	1

## Sheet: Synapse Assembly Catalogue
SYNAPSE ASSEMBLY
Gene	E 0-2h	E 2-4h	E 4-6h	E 6-8h	E 8-10h	E 10-12h	E 12-14h	E 14-16h	E 16-18h	E 18-20h	E 20-22h	E 22-24h
Atg1	1	0.722822	0.401618	0.445584	0.419388	0.413574	0.453148	0.48903	0.495486	0.536543	0.808692	0.701507
Dap160	1	0.448331	0.650887	0.705267	0.732734	0.683416	0.788632	0.710597	0.688452	0.66679	0.614455	0.58149
Drp1	1	0.185188	0.492347	0.665157	0.566768	0.507908	0.428954	0.416357	0.333176	0.257402	0.19808	0.206276
dnc	1	0.544801	0.145097	0.0573465	0.122664	0.129658	0.211829	0.383937	0.469501	0.682254	0.750436	0.710558
Fmr1	1	0.243394	0.216007	0.254714	0.304874	0.416044	0.482052	0.58034	0.426895	0.198334	0.100775	0.0902342
lap	1	0.130934	0.262624	0.365349	0.469761	0.437548	0.744898	0.504714	0.599257	0.554155	0.500825	0.61001
LIMK1	1	0.842893	0.443122	0.533149	0.627321	0.450415	0.546921	0.540472	0.49192	0.400179	0.537321	0.506603
Liprin-alpha	1	0.436309	0.328592	0.563657	0.651318	0.652455	0.640708	0.644637	0.624959	0.448889	0.342863	0.332651
pum	1	0.605564	0.30847	0.383107	0.399564	0.327195	0.451819	0.540853	0.418127	0.308138	0.376964	0.327704
spas	1	0.298599	0.37739	0.427978	0.362966	0.256105	0.303346	0.268332	0.222857	0.204356	0.175424	0.184732
spin	1	0.575038	0.296772	0.2516	0.253535	0.367153	0.558184	0.861841	0.443721	0.305752	0.226409	0.254735
Syx16	1	0.171326	0.337522	0.517213	0.456861	0.625343	0.319962	0.514119	0.392839	0.465437	0.480354	0.340718
Syx18	1	0.442774	0.561552	0.635447	0.656705	0.646765	0.448202	0.356904	0.273837	0.207307	0.147788	0.166851
Syx5	1	0.553869	0.417946	0.441443	0.458318	0.514618	0.59725	0.51374	0.571589	0.50975	0.427613	0.491915
Syx6	1	0.447912	0.324999	0.243897	0.205289	0.227993	0.259946	0.46733	0.424104	0.338072	0.220885	0.243291
Syx8	1	0.557494	0.933772	0.687716	0.533416	0.617667	0.437961	0.492511	0.423361	0.686527	0.608252	0.586061
aPKC	0.819938	1	0.575287	0.585085	0.523973	0.468482	0.406667	0.4193	0.427489	0.554461	0.490189	0.446122
Clc	0.704093	1	0.875803	0.757777	0.786264	0.907111	0.728796	0.553392	0.536572	0.459787	0.503188	0.482347
Csp	0.70688	1	0.747066	0.735221	0.626674	0.313422	0.50021	0.330789	0.485058	0.413448	0.595445	0.651475
dlg1	0.588395	1	0.973483	0.742854	0.710743	0.506913	0.662947	0.659111	0.793059	0.740782	0.763174	0.710466
Mad	0.926565	1	0.367086	0.5777	0.708377	0.677969	0.498354	0.541832	0.436981	0.293172	0.491487	0.411568
nej	0.870285	1	0.516426	0.55297	0.395668	0.150913	0.263142	0.481774	0.33209	0.244774	0.61698	0.350686
par-6	0.995085	1	0.698884	0.7043	0.734374	0.596239	0.636808	0.427952	0.435965	0.242051	0.371585	0.384534
comm	0.0213552	0.375471	1	0.841345	0.794815	0.625089	0.475803	0.388492	0.265534	0.191835	0.0995153	0.103028
Dab	0.714755	0.935834	1	0.733832	0.561574	0.394131	0.605704	0.645068	0.498535	0.389673	0.541524	0.469939
sax	0.849382	0.832885	1	0.927966	0.801698	0.763397	0.722903	0.426821	0.318198	0.237568	0.279041	0.262651
Adf1	0.511458	0.617017	0.812352	1	0.674955	0.617611	0.602304	0.451882	0.319075	0.253778	0.150055	0.166797
baz	0.744788	0.960092	0.815193	1	0.910032	0.497296	0.400653	0.599515	0.431108	0.290266	0.199586	0.17842
gammaSnap	0.42717	0.306852	0.942693	1	0.880803	0.855595	0.89142	0.522545	0.60619	0.617351	0.673479	0.796446
jar	0.195025	0.244987	0.949473	1	0.720758	0.527778	0.50844	0.535643	0.317335	0.191374	0.163096	0.173694
fz2	0.0384196	0.281339	0.716413	0.940954	0.979125	1	0.88408	0.712291	0.502494	0.410254	0.304082	0.288324
nrv2	0.00842517	0.0697436	0.317365	0.715994	0.794839	1	0.992111	0.557351	0.700684	0.807251	0.605082	0.823622
pck	0.38682	0.465816	0.508315	0.800914	0.852499	1	0.851664	0.775481	0.525961	0.435317	0.262272	0.245724
sec5	0.970343	0.323671	0.57851	0.794601	0.797255	1	0.714654	0.506443	0.432368	0.471192	0.402054	0.436031
Syb	0.473009	0.723903	0.733718	0.788502	0.880395	1	0.853334	0.589248	0.550592	0.469541	0.525178	0.571468
cals	0.0446504	0.106617	0.341943	0.351922	0.53904	0.337415	1	0.232885	0.4762	0.229938	0.228489	0.444346
Cont	0.196685	0.241697	0.308117	0.629792	0.830862	0.802255	1	0.472618	0.416032	0.348948	0.267331	0.31439
par-1	0.844283	0.563659	0.298856	0.515097	0.677432	0.701189	1	0.973427	0.892086	0.799673	0.797715	0.84618
Sema-1a	0.248292	0.254219	0.326046	0.720828	0.77738	0.605034	1	0.692506	0.474507	0.291772	0.198837	0.195741
stan	0.00413277	0.0230467	0.0496389	0.441506	0.859581	0.592958	1	0.57293	0.372191	0.275857	0.111958	0.146619
mtg	0.0121028	0.026187	0.044801	0.0426233	0.0585503	0.0775056	0.240775	1	0.818009	0.681455	0.0971834	0.0986516
CDase	0.0114429	0.107153	0.243032	0.537556	0.559852	0.422186	0.238616	0.292877	1	0.807271	0.882476	0.954523
lbm	0.00598141	0.00469767	0.00362376	0.0412655	0.104389	0.520136	0.59892	0.878101	1	0.898758	0.505283	0.503692
moody	0.0289963	0.0764411	0.197472	0.686857	0.645307	0.462951	0.717955	0.719285	1	0.892927	0.524901	0.578024
Rbp9	0.0731986	0.0835413	0.0180502	0.0430593	0.0867927	0.288478	0.589868	0.762559	1	0.986013	0.820516	0.870408
Snap	0.564097	0.764789	0.663573	0.661374	0.791631	0.949384	0.844399	0.75955	1	0.877349	0.836108	0.943898
stj	0.0108961	0.014439	0.0100188	0.019244	0.0294769	0.121826	0.403226	0.753079	1	0.935168	0.739757	0.833272
Synd	0.789043	0.701061	0.710763	0.739397	0.727781	0.623905	0.676481	0.718873	1	0.845261	0.86663	0.955913
brp	0.00144031	0.00554083	0.00623021	0.0120773	0.013952	0.0288515	0.127018	0.514013	0.699624	1	0.740854	0.607162
CASK	0.840842	0.295741	0.232374	0.239825	0.243586	0.252598	0.364537	0.561554	0.732067	1	0.700764	0.724562
Jra	0.648183	0.197537	0.275422	0.320184	0.358586	0.653946	0.571639	0.543794	0.654231	1	0.787468	0.83707
n-syb	0.00238799	0.00469612	0.00455638	0.00857671	0.0146283	0.097453	0.19924	0.600652	0.728515	1	0.960035	0.74611
Nrx-1	0.00362345	0.0353983	0.0800054	0.0660955	0.0364901	0.0756052	0.215193	0.924732	0.973121	1	0.821767	0.631109
nwk	0.00206484	0.00589704	0.00548991	0.0261236	0.0442219	0.27665	0.393597	0.792969	0.88462	1	0.861532	0.731175
Snap24	0.839075	0.748426	0.439911	0.568369	0.731912	0.714885	0.670131	0.852705	0.830768	1	0.936781	0.88384
SRPK79D	0.0828738	0.109991	0.0291874	0.0534354	0.100735	0.594468	0.856486	0.936686	0.916983	1	0.781198	0.871306
laza	0.0258478	0.0386466	0.0360038	0.052932	0.0471309	0.0762733	0.0691881	0.228877	0.400281	0.612347	1	0.95366
Nos	0.00145679	0.0064027	0.00710799	0.0113275	0.0239228	0.0199591	0.0526054	0.209941	0.489153	0.755748	1	0.976371
Sap47	0.356926	0.515008	0.318706	0.32312	0.330748	0.358683	0.429154	0.569534	0.667202	0.85537	1	0.854806
cpx	0.00121014	0.000755842	0.00112061	0.00404351	0.0128187	0.0412705	0.110937	0.163601	0.46358	0.728991	0.877257	1
endoA	0.501044	0.268372	0.440184	0.430509	0.487158	0.487422	0.691449	0.562809	0.73712	0.959301	0.837242	1
Mdr65	0.000660572	0.00181108	0.00241492	0.00504804	0.00500909	0.0103152	0.0289398	0.0905334	0.30187	0.478583	0.76632	1
Rab3	0.00346092	0.00576104	0.00640836	0.0115868	0.0237107	0.0995182	0.267808	0.378417	0.740484	0.731492	0.717962	1
sesB	0.434991	0.66059	0.564567	0.272282	0.282431	0.318778	0.29998	0.310275	0.382292	0.53547	0.93633	1
shi	0.709752	0.744283	0.384352	0.384638	0.476309	0.502717	0.727427	0.875009	0.994628	0.951481	0.901197	1
Slob	0.00193563	0.00220885	0.00212203	0.00385639	0.00734356	0.0277966	0.0930953	0.283384	0.446266	0.789579	0.877659	1
Snap25	0.00104229	0.00477182	0.00231563	0.00521741	0.0146542	0.0104062	0.0429257	0.0334422	0.176818	0.250781	0.439506	1
stnB	0.0112124	0.0116635	0.00856445	0.0169257	0.0239264	0.0733648	0.236759	0.495756	0.790679	0.95985	0.925618	1
Syn	0.00172836	0.0030719	0.00514071	0.00915056	0.015611	0.0337349	0.137741	0.387846	0.757831	0.990884	0.872837	1
synaptogyrin	0.00333201	0.0200336	0.0612942	0.0448208	0.0314481	0.0573711	0.192404	0.262292	0.513502	0.733921	0.76514	1
syt	0.00154493	0.00267462	0.0028045	0.00482589	0.00944464	0.0406244	0.152526	0.306601	0.616715	0.70525	0.747472	1
Syt7	0.00500575	0.0245893	0.0602176	0.0437532	0.0735866	0.119825	0.220024	0.0552403	0.305762	0.259163	0.518097	1
SytIV	0.00352845	0.0044339	0.00547245	0.0199236	0.0435691	0.269708	0.656092	0.854278	0.994658	0.992182	0.863687	1
Sytalpha	0.00313451	0	0.000868115	0.0119768	0.01606	0.0379338	0.0767281	0.10266	0.298833	0.486143	0.822628	1
Syx1A	0.344185	0.65163	0.777126	0.410354	0.423307	0.304171	0.437777	0.484541	0.686254	0.710469	0.961273	1
unc-13	0.39966	0.423013	0.237781	0.216806	0.289176	0.133439	0.487188	0.279685	0.585352	0.460996	0.577014	1

## Sheet: Ion Channels Catalogue
ION CHANNELS
Gene	E 0-2h	E 2-4h	E 4-6h	E 6-8h	E 8-10h	E 10-12h	E 12-14h	E 14-16h	E 16-18h	E 18-20h	E 20--22h	E 22-24h
Ir	1	0.119094	0.0142902	0.0437466	0.0965102	0.270678	0.264412	0.282425	0.318462	0.385674	0.699602	0.680028
norpA	1	0.270679	0.0616754	0.0348488	0.0449169	0.0418288	0.0890075	0.11821	0.15021	0.197663	0.298214	0.328798
Ork1	1	0.027404	0.0103063	0.0599252	0.0870222	0.103794	0.0595013	0.0416601	0.0322185	0.0816117	0.118185	0.104869
sei	1	0.24934	0.709768	0.767299	0.542121	0.32643	0.484251	0.404658	0.519004	0.458908	0.453068	0.592457
SKIP	1	0.923607	0.674899	0.767895	0.838301	0.744881	0.770727	0.680043	0.590685	0.387054	0.605733	0.488523
HisCl1	0.0508956	1	0.813764	0.348626	0.392409	0.115902	0.254508	0.213707	0.340459	0.202684	0.0808545	0.223172
nan	0.0447146	0.747056	1	0.887483	0.704483	0.213836	0.298194	0.352038	0.464324	0.47284	0.227313	0.359229
Irk3	0.00653887	0.0709672	0.349586	1	0.824354	0.256196	0.0893762	0.0834346	0.161899	0.195197	0.231988	0.237365
Orct	0.0102179	0.0693352	0.273141	1	0.909884	0.84342	0.781779	0.989712	0.721587	0.174505	0.108823	0.101908
NaCP60E	0.106491	0.233998	0.547959	0.934603	1	0.352117	0.582197	0.522161	0.813291	0.804062	0.779869	0.90098
ninaD	0.00852229	0.0264253	0.0229284	0.312195	0.722341	1	0.975819	0.209594	0.165675	0.145248	0.0541553	0.0839038
Oatp26F	0.00288014	0.03243	0.0936255	0.504783	0.908097	1	0.710779	0.582542	0.420476	0.312066	0.106069	0.123161
itp	0.00916942	0.127075	0.370304	0.546959	0.553496	0.588626	1	0.532676	0.595851	0.524297	0.555666	0.7944
trp	0	0	0	0	0.146426	0.111567	0.328855	1	0.866745	0.792114	0.484279	0.553243
Clic	0.511057	0.516468	0.818394	0.549633	0.580747	0.461845	0.599048	0.81682	1	0.969308	0.857357	0.920982
Lcch3	0.0596578	0.180947	0.405528	0.774141	0.908452	0.617332	0.593743	0.684192	1	0.872804	0.836355	0.920446
Atpalpha	0.442093	0.139168	0.132769	0.343674	0.39205	0.473371	0.649964	0.7792	0.803522	1	0.942207	0.935196
Ca-alpha1D	0.0047672	0.0478404	0.155156	0.135223	0.185844	0.270815	0.661415	0.781883	0.96631	1	0.87505	0.917637
Ca-beta	0.00485269	0.00653832	0.00679553	0.0298606	0.0746708	0.173292	0.388946	0.940685	0.848384	1	0.763099	0.738873
Cng	0.00434915	0.00165612	0.00562107	0.0110786	0.0193122	0.0826289	0.169245	0.230099	0.705392	1	0.913859	0.729677
cngl	0.00261926	0.00395002	0.00447163	0.00422257	0.00982613	0.00845523	0.0533864	0.446619	0.707186	1	0.885579	0.891357
dysc	0.00211941	0.00178713	0.00201975	0.00228754	0.00599607	0.00956638	0.0339643	0.397059	0.695481	1	0.845135	0.811159
iav	0.019986	0.141556	0.137274	0.210431	0.253954	0.724055	0.740118	0.805636	0.733697	1	0.487689	0.430235
ninaE	0.0294262	0	0.0814972	0.249859	0.452305	0.390579	0.29551	0.172982	0.558749	1	0.635766	0.432933
nompC	0.00148226	0.00792034	0.0181399	0.00961618	0.015623	0.0244822	0.0643119	0.365468	0.757295	1	0.658528	0.598182
para	0.0012215	0.00802038	0.00405541	0.00155579	0.00937346	0.00666308	0.0185787	0.193225	0.603957	1	0.912548	0.835692
Task6	0.00311143	0.0106632	0.00344689	0.0066048	0.0127533	0.0461571	0.0673749	0.198583	0.632651	1	0.820525	0.8023
Task7	0.0101197	0.0500955	0.0392378	0.060149	0.145179	0.395061	0.666928	0.614719	0.854023	1	0.917436	0.989966
Ih	0.0158247	0.0339848	0.113683	0.16418	0.127469	0.0470848	0.0670331	0.185462	0.503945	0.944362	1	0.957274
KCNQ	0.00740123	0.0165703	0.0294066	0.037649	0.0335747	0.0228543	0.0294116	0.0870074	0.296388	0.649891	1	0.988971
Nckx30C	0.00160745	0.00668743	0.00682999	0.00324874	0.00526825	0.00526325	0.0238919	0.195017	0.488213	0.882243	1	0.871358
ninaA	0.0192198	0.0393708	0.113097	0.0764799	0.132131	0.133727	0.212732	0.385429	0.667728	0.804194	1	0.786896
Shab	0.00122002	0.00207726	0.00155662	0.00621721	0.00814711	0.0229266	0.128364	0.406777	0.548945	0.88028	1	0.92069
Shal	0.0420548	0.0381909	0.0436361	0.0610172	0.0670639	0.312703	0.494296	0.627052	0.706607	0.881261	1	0.95613
Shawl	0	0.0129333	0.00313551	0.0064087	0.00580064	0.0103127	0.0153962	0.136275	0.368738	0.813136	1	0.921959
cac	0.0257404	0.024504	0.0161886	0.0102451	0.0184086	0.0475212	0.318061	0.485831	0.870002	0.871716	0.730865	1
elk	0	0	0.0312398	0.0508203	0.0731258	0.0952589	0.149542	0.262912	0.496297	0.713219	0.99471	1
GluClalpha	0.0022546	0.00701762	0.0191352	0.0511908	0.106942	0.144826	0.21613	0.416994	0.798392	0.980338	0.803355	1
Irk2	0.000288833	0	0.00021781	0.00140026	0.00197613	0.00297316	0.00296357	0.00749007	0.0381664	0.230151	0.969443	1
ppk	0.00130315	0.0178641	0.0461967	0.0132781	0.0106829	0.0122096	0.0359886	0.227628	0.641292	0.900781	0.789998	1
ppk16	0	0.0702513	0.476886	0.365516	0	0.144044	0.23159	0.103287	0.681158	0.844832	0.937874	1
Sh	0	0.00271017	0.00923206	0.00790989	0.013798	0.0252959	0.107637	0.320344	0.443514	0.604404	0.861632	1
Shaw	0.00223966	0.00120705	0.00561555	0.0120276	0.0229582	0.0361354	0.174994	0.449156	0.69508	0.961318	0.894906	1
SK	0.00890903	0.0126085	0.00744754	0.011897	0.0324488	0.0493528	0.298376	0.693098	0.827483	0.730435	0.8095	1
slo	0.0018193	0.0141987	0.0319384	0.0526717	0.0593651	0.0642917	0.115355	0.454476	0.755479	0.947278	0.894661	1
tipE	0.0172948	0.0432762	0.0302736	0.0328208	0.02878	0.0818242	0.186087	0.376066	0.768678	0.896584	0.801741	1
TrpA1	0.00741003	0.00846494	0.0379664	0.0173028	0.0189832	0.014464	0.0209293	0.281629	0.754889	0.97259	0.854732	1
trpl	0	0	0.00384757	0.0195556	0	0.013559	0.0218352	0.132212	0.67194	0.906839	0.881245	1
wtrw	0	0	0	0	0	0	0	0	0	0	0	1

## Sheet: Synaptic Transmission Catalogue
NEUROTRANSMISSION
Gene	E 0-2h	E 2-4h	E 4-6h	E 6-8h	E 8-10h	E 10-12h	E 12-14h	E 14-16h	E 16-18h	E 18-20h	E 20--22h	E 22-24h
Got2	1	0.021429	0.0097576	0.0109967	0.0247435	0.0994123	0.141163	0.314601	0.350505	0.52094	0.830981	0.737676
nAcRalpha-80B	0.8557	1	0.444016	0.207395	0.357798	0.181746	0.553547	0.232651	0.606973	0.323581	0.610427	0.891091
pr	0.591139	1	0.89372	0.579487	0.588544	0.464595	0.578788	0.226239	0.269971	0.320928	0.348272	0.447691
5-HT2	0.0191072	0.625005	1	0.33319	0.204625	0.1812	0.163694	0.159291	0.17642	0.209679	0.291423	0.364059
pburs	0.0282087	0.386697	1	0.479041	0.578121	0.484542	0.141642	0.165825	0.334769	0.244755	0.358507	0.677137
Catsup	0.57469	0.866222	0.774048	0.618381	0.779601	1	0.942307	0.80825	0.644682	0.381125	0.361164	0.343707
nAcRbeta-21C	0.00849744	0.0710438	0.147952	0.630244	0.655414	1	0.820775	0.609676	0.409195	0.849074	0.847567	0.708508
GluRIID	0.00319832	0.00399251	0.00354315	0.0217256	0.0483274	0.366204	1	0.762145	0.604132	0.297178	0.136292	0.19129
itp	0.00916942	0.127075	0.370304	0.546959	0.553496	0.588626	1	0.532676	0.595851	0.524297	0.555666	0.7944
Pu	0.0635514	0.0454769	0.0167123	0.0629624	0.146956	0.980253	1	0.611259	0.373432	0.980381	0.635077	0.709895
GluRIIC	0.00396838	0.00392891	0.00542202	0.0155	0.0235856	0.170619	0.53701	1	0.767337	0.559328	0.257216	0.339451
Grip	0.183989	0.101327	0.0629669	0.254812	0.451374	0.938128	0.891478	1	0.713288	0.727458	0.35479	0.312162
Ptth	0	0.145747	0.164896	0.216663	0.217896	0.63089	0.747398	1	0.706586	0.830243	0.216196	0.395175
amd	0.00611255	0.0300361	0.0867018	0.0431387	0.0424573	0.0749536	0.145378	0.75306	1	0.129015	0.0186264	0.0227335
GluRIIE	0.0156459	0.0103926	0.0132885	0.0109233	0.0207672	0.0586824	0.287771	0.650591	1	0.896081	0.432701	0.564802
DAT	0.00219007	0.0112584	0.00727859	0.00418409	0.0112211	0.0196644	0.0474239	0.175643	0.56097	1	0.436295	0.561756
Ddc	0.00100681	0.00112178	0.00311816	0.00104177	0.00516659	0.00419918	0.00440764	0.0376558	0.352775	1	0.309653	0.305696
dimm	0.0136934	0.0938574	0.0265471	0.0465086	0.0841913	0.438348	0.59733	0.862463	0.84504	1	0.696123	0.546072
e	0.00116539	0.000998483	0.00129104	0.00865844	0.0346319	0.0921281	0.111914	0.111325	0.246182	1	0.301035	0.344271
GluRIB	0.00214091	0.0177315	0.0515854	0.0658973	0.0466191	0.039282	0.0705471	0.377112	0.67584	1	0.932591	0.934586
nAcRalpha-96Aa	0.00280392	0.000800778	0.00155312	0.00833285	0.0100563	0.0547307	0.134631	0.435028	0.798617	1	0.815155	0.647015
nAcRalpha-96Ab	0.00489734	0.0005534	0.00134968	0.00437692	0.00502346	0.046295	0.137541	0.439652	0.749747	1	0.919943	0.962571
Pdf	0.00351023	0	0.00777739	0.0268249	0.0179851	0.106887	0.189395	0.400907	0.477679	1	0.820857	0.88339
rut	0.177942	0.206669	0.408587	0.477225	0.554848	0.811905	0.888161	0.818767	0.712809	1	0.488416	0.457871
Tdc2	0	0	0	0	0	0	0	0.672891	0.757654	1	0.624578	0.618197
Vmat	0.00103972	0.00610774	0.00225761	0.00602295	0.0117803	0.0488321	0.0923438	0.249517	0.369482	1	0.631381	0.549138
Dat	0.0665412	0.0193976	0.00713446	0.0269945	0.0663945	0.20886	0.16394	0.271588	0.574351	0.784442	1	0.976413
DopR	0	0	0.0233484	0.0596524	0.0791892	0.0438817	0.0264569	0.224192	0.45022	0.878782	1	0.990086
Lk	0.0158	0.122737	0.290557	0.316613	0.288192	0.468777	0.188421	0.313139	0.452519	0.664887	1	0.873551
nAcRalpha-30D	0.00278518	0.00377787	0.00146737	0.00326661	0.00680515	0.00683036	0.0196299	0.0904213	0.415336	0.909745	1	0.932995
nAcRalpha-7E	0.00776486	0.0502654	0.0344082	0.0175818	0.0397841	0.0323339	0.0341155	0.21736	0.481231	0.918884	1	0.723522
SerT	0.00229398	0.0104824	0.0156715	0.0357103	0.0352605	0.0435831	0.0691119	0.340983	0.625551	0.985801	1	0.921917
5-HT1A	0.00156564	0.00552258	0.00244741	0.00595217	0.0103019	0.0129782	0.0580912	0.313686	0.644924	0.926164	0.990572	1
5-HT1B	0	0.00584825	0.00549035	0.00415504	0.0131854	0.0163909	0.0798932	0.419882	0.642175	0.865516	0.755266	1
5-HT7	0.00338289	0.0144919	0.0117113	0.00789916	0.0103995	0.0204699	0.122089	0.37997	0.597518	0.870774	0.850194	1
Ace	0.0012512	0.00273061	0.00331784	0.0132796	0.0210152	0.0628987	0.156117	0.388748	0.65088	0.817661	0.871519	1
Akh	0	0.0398723	0.0217498	0.0148182	0.0357659	0.0340643	0.035599	0.0256472	0.141524	0.375396	0.682016	1
Ast	0.00549874	0.0215369	0.00957249	0.00733702	0.0120743	0.0110399	0.0305687	0.172836	0.362953	0.721903	0.906493	1
Ast-C	0.00442771	0.0370926	0.025343	0	0.00604955	0.00115235	0.00741085	0.0545354	0.262731	0.366032	0.855336	1
burs	0	0.005213	0.0176936	0.0387472	0.0420851	0.0961988	0.100246	0.283583	0.57405	0.953555	0.881532	1
Ccap	0	0.0143616	0.00780753	0.0323568	0.0267989	0.602744	0.984598	0.307166	0.474554	0.384118	0.712428	1
Crz	0.00946092	0.372872	0.668163	0.313299	0.237523	0.188365	0.112826	0.0794515	0.291924	0.749058	0.93787	1
D2R	0.00319407	0.00500612	0.00193157	0.00378821	0.00614447	0.0131819	0.0890499	0.383766	0.593592	0.959035	0.941763	1
Dh31	0.000559726	0.0318476	0.0101907	0.000475685	0.000574077	0.00175798	0.00379559	0.0286238	0.180884	0.422717	0.976066	1
Dh44	0	0.0374585	0.0641176	0.0239653	0.0104762	0.0279544	0.0281888	0.0934201	0.289036	0.578299	0.847656	1
Dms	0	0	0.00282069	0	0.00626186	0.00397597	0.0127849	0.103491	0.278802	0.494863	0.735208	1
DopR2	0.000771581	0.00441186	0.00419339	0.00579135	0.00310456	0.0118403	0.0529785	0.205169	0.395483	0.767445	0.873182	1
Dsk	0.0867367	0.143124	0.0373678	0.0163663	0.0888811	0	0.00604899	0.0323735	0.0838737	0.33448	0.771644	1
ETH	0.292545	0.255915	0.645982	0.844788	0.560393	0.40538	0.191061	0.212476	0.545274	0.998549	0.855803	1
Fmrf	0.00306023	0.0209755	0.0203411	0.00779535	0.00627177	0.00955742	0.00384154	0.0462589	0.2058	0.52441	0.738962	1
GABA-B-R1	0.00269186	0.0261383	0.0178925	0.0291422	0.0593056	0.130308	0.352694	0.437423	0.760312	0.861258	0.733826	1
GABA-B-R3	0.961895	0.122757	0.0212993	0.0138399	0.0242418	0.0214044	0.0645869	0.247116	0.46784	0.724169	0.922151	1
Gad1	0.00124513	0.00127079	0.00102727	0.00213133	0.00572625	0.0163647	0.0435771	0.116751	0.390615	0.725385	0.844954	1
GluRIA	0.00155655	0.00118544	0.00287395	0.00704891	0.0101019	0.0405105	0.0794606	0.254027	0.556639	0.796828	0.813053	1
Got1	0.725708	0.621233	0.199804	0.0874296	0.136577	0.240868	0.312323	0.43891	0.434899	0.552	0.931472	1
Gs2	0.00247637	0.0157274	0.0408738	0.268915	0.362252	0.270775	0.268582	0.231571	0.314176	0.79499	0.95041	1
mAcR-60C	0.00116437	0.00601075	0.00375767	0.0108327	0.00678492	0.0187044	0.0565205	0.276441	0.736501	0.988349	0.917132	1
mGluRA	0.00602527	0.0596535	0.111248	0.0665091	0.0740907	0.0940877	0.271028	0.278297	0.552978	0.530049	0.579421	1
Mip	0.00666538	0.00761434	0.011076	0.014149	0.0256131	0.096277	0.275069	0.58074	0.833209	0.872312	0.8937	1
nAcRalpha-34E	0.00299342	0.0117536	0.0594276	0.0465036	0.0175946	0.0112311	0.0503619	0.206809	0.550293	0.871568	0.845489	1
nAcRbeta-64B	0	0.00775146	0.0052371	0.0245349	0.0366316	0.316857	0.619337	0.656666	0.884716	0.931173	0.799269	1
nAcRbeta-96A	0.00421145	0.113023	0.312905	0.223423	0.19911	0.156649	0.223449	0.282922	0.614718	0.799503	0.716624	1
Oamb	0.000733585	0.0128185	0.00901623	0.00612423	0.0186584	0.0415497	0.0890143	0.304934	0.616852	0.946424	0.93314	1
ple	0.00211815	0.00558798	0.00416709	0.00750802	0.0170137	0.0133948	0.0800415	0.672679	0.366428	0.952436	0.682904	1
Proct	0.00183962	0.00140102	0.00135864	0.00260338	0.00942548	0.00526654	0.00846738	0.0370773	0.223656	0.557771	0.688149	1
Rdl	0.00083001	0.00284559	0.0027223	0	0.003785	0.00513314	0.00802158	0.0955528	0.449335	0.87743	0.936986	1
sNPF	0	0.00139116	0.00134811	0.00625924	0.00873899	0.0152455	0.0386037	0.0563971	0.213703	0.447231	0.818441	1
Tbh	0	0.00121024	0.00176044	0.00449773	0.0184552	0.0289506	0.0644992	0.285586	0.490332	0.842604	0.865742	1
Tdc1	0	0	0.0650046	0	0	0	0	0.129798	0.564997	0.842944	0.793663	1
Tk	0	0.00696543	0.0141849	0.0093191	0.00249924	0.00476066	0.00382702	0.021506	0.108059	0.377383	0.83071	1
VAChT	0.0021441	0.00365999	0.00236146	0.01577	0.0382297	0.188837	0.503658	0.505397	0.930662	0.860017	0.685717	1
VGlut	0.00143351	0.000614106	0.00178658	0.00532526	0.0119353	0.047988	0.138112	0.376654	0.792495	0.877788	0.806862	1
