# Supplementary material for: Global Gene Expression Shift during the Transition from Early Neural Development to Late Neuronal Differentiation in Drosophila melanogaster
Source: PLoS One. 2014 May 15;9(5):e97703. doi: 10.1371/journal.pone.0097703 (PMC4022633; doi:10.1371/journal.pone.0097703)
Supplement: Table S3 — Genome-wide catalogues of genes with peaks of expression at different developmental intervals. Each page shows the genes with the highest peak of expression at the indicated time intervals: Patterning, 0–4 h AEL; Neurogenesis, 4–8 h AEL; Axogenesis, 8–14 h; Neurodifferentiation, 14–24 h. The genes marked in bold are those that were members of our sub-catalogues for Patterning, Neurogenesis, Axogenesis or Neurodifferentiation (Table S2). (XLS) [file pone.0097703.s004.xls]

## Sheet: Patterning Prediction
Gene	E 0-2h	E 2-4h	E 4-6h	E 6-8h	E 8-10h	E 10-12h	E 12-14h	E 14-16h	E 16-18h	E 18-20h	E 20--22h	E 22-24h
128up	1	0.322483	0.444167	0.654352	0.702278	0.91259	0.732094	0.54196	0.424401	0.313891	0.400528	0.367995
140up	1	0.404699	0.551296	0.718515	0.709246	0.724184	0.945577	0.458445	0.653601	0.393732	0.436451	0.45912
26-29-p	1	0.127454	0.0116577	0.00587355	0.00845936	0.00976464	0.0155385	0.0320177	0.0263282	0.0209806	0.0102385	0.0107863
4EHP	1	0.371591	0.355759	0.413907	0.380648	0.326402	0.419839	0.2643	0.270659	0.203792	0.257449	0.353526
5PtaseI	1	0.21819	0.158766	0.272976	0.37556	0.475888	0.906359	0.623237	0.818581	0.717274	0.583926	0.798865
a6	1	0.782587	0.494948	0.877566	0.718466	0.585237	0.485522	0.46883	0.278746	0.191308	0.198507	0.178379
Aats-ala	1	0.203088	0.314465	0.449665	0.543678	0.871143	0.722894	0.752834	0.460249	0.209865	0.174558	0.162594
Aats-ala-m	1	0.197925	0.1535	0.183143	0.27787	0.391484	0.388367	0.378177	0.366159	0.30658	0.333893	0.396336
Aats-asn	1	0.402531	0.242422	0.334461	0.434639	0.799662	0.563823	0.574812	0.424562	0.338199	0.347028	0.31494
Aats-asp	1	0.191079	0.29272	0.589729	0.747172	0.892826	0.891697	0.790908	0.666616	0.582582	0.446557	0.476454
Aats-cys	1	0.14576	0.211048	0.309089	0.347682	0.414174	0.387678	0.351857	0.327648	0.245486	0.296545	0.290081
Aats-gln	1	0.391255	0.28565	0.276115	0.268131	0.365961	0.269995	0.249354	0.209341	0.186277	0.168447	0.160621
Aats-his	1	0.584132	0.173749	0.162419	0.265366	0.458853	0.267793	0.342975	0.294372	0.288408	0.383028	0.314051
Aats-leu	1	0.368837	0.476177	0.471923	0.557365	0.722078	0.635271	0.538294	0.493779	0.402054	0.335243	0.342132
Aats-lys	1	0.833703	0.307391	0.315786	0.503595	0.613534	0.517392	0.505776	0.323317	0.251915	0.260537	0.223411
Aats-ser	1	0.142125	0	0	0	0.355492	0.411109	0.5742	0.509116	0.34584	0	0
Aats-trp	1	0.23459	0.562955	0.721441	0.781268	0.909599	0.754197	0.585698	0.494853	0.352261	0.44199	0.424253
Aats-val	1	0.530066	0.363329	0.479445	0.494679	0.548934	0.592503	0.635571	0.385381	0.322479	0.329696	0.270184
Abl	1	0.988318	0.308803	0.491287	0.645578	0.728343	0.787559	0.768994	0.502846	0.348537	0.630216	0.486779
abo	1	0.163751	0.194922	0.209969	0.215109	0.15117	0.158619	0.124371	0.0935218	0.0736806	0.0785687	0.0831161
Acf1	1	0.596412	0.944494	0.829475	0.601245	0.281113	0.278603	0.16466	0.136816	0.0932174	0.168301	0.198056
Acox57D-d	1	0.116504	0.0257081	0.0165932	0.0193993	0.0231253	0.044846	0.124109	0.0326133	0.0209739	0.116419	0.0976499
Acox57D-p	1	0.205807	0.0993809	0.110853	0.0915471	0.177852	0.302364	0.347768	0.380356	0.249106	0.366971	0.471639
Acph-1	1	0.642266	0.212178	0.161834	0.338225	0.356573	0.461327	0.384247	0.580286	0.435649	0.517841	0.543064
Ada2b	1	0.535953	0.360603	0.315783	0.309144	0.220589	0.207309	0.17583	0.141185	0.103181	0.153236	0.136821
ade2	1	0.317252	0.129053	0.116914	0.181781	0.46158	0.404731	0.441203	0.300657	0.258134	0.390952	0.375913
adp	1	0.503043	0.23723	0.340895	0.529761	0.674194	0.502293	0.4501	0.349098	0.257171	0.284222	0.269359
Ady43A	1	0.0785673	0.0106667	0.0192712	0.0500378	0.2599	0.269796	0.411229	0.41191	0.552977	0.535808	0.466522
Aef1	1	0.579504	0.198107	0.186585	0.297355	0.311576	0.428048	0.448147	0.370795	0.274437	0.294214	0.279411
aft	1	0.0354941	0.0234612	0.0658402	0.111699	0.214761	0.360638	0.19844	0.116306	0.0705164	0.0698173	0.0872138
Ahcy13	1	0.0814182	0.127395	0.318705	0.394967	0.620832	0.434788	0.49673	0.326425	0.258871	0.384323	0.328179
Akt1	1	0.580576	0.898818	0.984913	0.890061	0.944134	0.882431	0.49284	0.430219	0.364182	0.334658	0.405391
ald	1	0.248747	0.436359	0.418517	0.246603	0.0997042	0.0910578	0.0386948	0.0256226	0.0205607	0.0140543	0.0175338
Alg10	1	0.0422921	0.0563338	0.165846	0.296951	0.367188	0.266019	0.239128	0.211765	0.134764	0.0724688	0.0678786
ALiX	1	0.944807	0.446322	0.549001	0.694576	0.867655	0.678933	0.678346	0.562409	0.551216	0.774941	0.841099
alpha-Adaptin	1	0.181648	0.416954	0.567342	0.608989	0.597271	0.697953	0.403647	0.366443	0.310134	0.298438	0.354402
alpha-Est1	1	0.807522	0.264594	0.242463	0.371287	0.367944	0.30077	0.498979	0.559867	0.717031	0.982022	0.986085
alpha-Man-I	1	0.820185	0.38383	0.374759	0.454401	0.414165	0.45614	0.582554	0.754048	0.48706	0.448587	0.461483
alpha-Man-II	1	0.204005	0.271832	0.620964	0.576133	0.503571	0.47227	0.325231	0.201996	0.124876	0.0751236	0.0932851
alpha-Man-IIb	1	0.927159	0.687881	0.52816	0.677447	0.49104	0.788493	0.652688	0.508578	0.265344	0.454267	0.489901
alpha4GT1	1	0.689279	0.437374	0.4357	0.450873	0.392278	0.372868	0.28762	0.255991	0.151982	0.311509	0.329752
alphaTub67C	1	0.029431	0.0101908	0.00509843	0.00578922	0.00182446	0.00209787	0.0043718	0.000912677	0.00162541	0.00131572	0.00158038
amx	1	0.514569	0.369325	0.308088	0.367181	0.390609	0.27104	0.25355	0.169859	0.131853	0.166771	0.159258
ana2	1	0.202653	0.109478	0.1491	0.121061	0.0711576	0.0477506	0.0357002	0.0221923	0.0202997	0.014024	0.0184643
ana3	1	0.35046	0.565771	0.495027	0.348204	0.105915	0.0961367	0.0319464	0.0191527	0.0161323	0.0126183	0.0177951
AnnX	1	0.155637	0.0312972	0.0168469	0.0244559	0.0269545	0.0287636	0.121831	0.190771	0.210402	0.107001	0.0817344
AP-1gamma	1	0.558808	0.219594	0.305332	0.377501	0.395952	0.427862	0.509455	0.420729	0.369894	0.352663	0.338513
AP-1sigma	1	0.903609	0.458606	0.542537	0.785697	0.760641	0.971197	0.497472	0.668448	0.322562	0.437823	0.631576
AP-47	1	0.978003	0.238678	0.363647	0.583049	0.708747	0.628554	0.697534	0.591528	0.481032	0.783192	0.63332
APC4	1	0.550059	0.500367	0.415978	0.329017	0.217384	0.162931	0.12291	0.0764784	0.0470877	0.0369132	0.0430484
APC7	1	0.0814628	0.0185391	0.00708138	0.00953575	0.00296579	0.00381552	0.00485227	0.00156446	0.00211451	0.00119378	0.00226441
Arc-p34	1	0.749824	0.625673	0.559072	0.570676	0.497382	0.569952	0.279075	0.260597	0.162792	0.218391	0.252435
Arc2	1	0.025629	0.0260985	0.0235835	0.0318317	0.0565921	0.0647265	0.0888495	0.137656	0.193617	0.193009	0.313432
Arc42	1	0.275961	0.552439	0.430825	0.290836	0.235208	0.162206	0.197138	0.165191	0.182064	0.111969	0.0947755
Ard1	1	0.543497	0.357823	0.364454	0.40754	0.553114	0.377848	0.459372	0.293292	0.293739	0.349969	0.217213
aret	1	0.11905	0.0159539	0.00796196	0.0136132	0.0149677	0.0175585	0.0244191	0.0227793	0.026468	0.0208856	0.0207403
armi	1	0.125182	0.0366974	0.0219493	0.0290809	0.0261316	0.0476245	0.040446	0.0376894	0.0306074	0.0231953	0.0353039
Arp11	1	0.831894	0.89217	0.744578	0.753817	0.85894	0.467773	0.610612	0.496353	0.573722	0.600349	0.498428
Arp14D	1	0.565156	0.50997	0.51246	0.498808	0.421756	0.634618	0.436308	0.355785	0.26583	0.225614	0.272309
Arp8	1	0.806102	0.533561	0.67809	0.60295	0.537976	0.279894	0.306084	0.180323	0.108209	0.117733	0.110196
Arp87C	1	0.354292	0.586242	0.686431	0.666566	0.889327	0.630978	0.601341	0.514421	0.516819	0.61107	0.578429
Art1	1	0.865222	0.442333	0.435055	0.414503	0.285565	0.25947	0.233607	0.14476	0.0630728	0.110249	0.110284
Art4	1	0.405679	0.586529	0.400301	0.334238	0.17034	0.207092	0	0	0	0	0
As	1	0.94991	0.625924	0.754517	0.72808	0.505955	0.506116	0.46293	0.391783	0.252876	0.510781	0.399925
asf1	1	0.528584	0.799677	0.508875	0.357518	0.254964	0.126549	0.0840997	0.0755381	0.0636494	0.0593287	0.0705745
ash1	1	0.569988	0.72631	0.572558	0.585642	0.243275	0.548585	0.429804	0.347115	0.207315	0.368242	0.449701
asp	1	0.497739	0.79413	0.582957	0.370962	0.10604	0.101607	0.0595021	0.040435	0.0236091	0.053253	0.045871
asparagine-synthetase	1	0.283945	0.0854966	0.113457	0.387635	0.370195	0.216175	0.0961823	0.078435	0.386605	0.313292	0.591405
asrij	1	0.476516	0.647395	0.498384	0.447748	0.672208	0.46912	0.62557	0.496886	0.396144	0.283313	0.257437
ast	1	0.442632	0.483053	0.623686	0.650853	0.497937	0.48965	0.252528	0.215615	0.173725	0.344941	0.362911
Asx	1	0.556676	0.713144	0.85298	0.721814	0.437743	0.701943	0.519389	0.448486	0.427088	0.285926	0.285041
ATbp	1	0.754045	0.57857	0.57907	0.615557	0.553991	0.41607	0.301492	0.229244	0.210016	0.236218	0.226009
Ate1	1	0.776435	0.503307	0.425727	0.48819	0.393509	0.334432	0.270537	0.312648	0.230854	0.282212	0.299069
Atf-2	1	0.462432	0.523984	0.53584	0.494412	0.431722	0.469082	0.350566	0.465256	0.738099	0.70477	0.758007
Atg1	1	0.722822	0.401618	0.445584	0.419388	0.413574	0.453148	0.48903	0.495486	0.536543	0.808692	0.701507
Atg12	1	0.205755	0.285084	0.471873	0.531896	0.747935	0.671596	0.249113	0.38853	0.390799	0.326147	0.416533
ATP7	1	0.414949	0.232833	0.447052	0.446163	0.551153	0.485047	0.714734	0.478376	0.296862	0.423768	0.335707
Atx2	1	0.333454	0.300598	0.406907	0.314521	0.227304	0.334102	0.487876	0.30891	0.261496	0.208444	0.173837
aub	1	0.937001	0.298471	0.19818	0.209656	0.108122	0.141734	0.109067	0.0865045	0.0405805	0.141803	0.145246
aur	1	0.514157	0.592342	0.622098	0.490058	0.177444	0.0959379	0.0705753	0.0450086	0.0260717	0.0423575	0.0642968
awd	1	0.694648	0.187114	0.10603	0.1092	0.184415	0.136986	0.197116	0.156451	0.156432	0.167398	0.12419
Axs	1	0.538279	0.510574	0.439196	0.455906	0.272982	0.162954	0.110994	0.123708	0.197966	0.27797	0.308807
az2	1	0.271422	0.561531	0.552025	0.432752	0.324357	0.229602	0.140522	0.0948492	0.106062	0.099887	0.111061
B4	1	0.912179	0.321976	0.290502	0.445131	0.445675	0.55085	0.432249	0.433695	0.257873	0.483454	0.429859
babo	1	0.25169	0.375016	0.455976	0.502583	0.356927	0.501968	0.370088	0.379903	0.350705	0.29424	0.338667
bam	1	0.320259	0.106577	0.0737103	0.116682	0.0589762	0.0759504	0.0609087	0.0588697	0.0182053	0.115581	0.0966109
Bap	1	0.83855	0.666914	0.788227	0.755112	0.826108	0.630552	0.745619	0.552643	0.504646	0.413246	0.384852
bbx	1	0.14069	0.153778	0.336163	0.331607	0.311524	0.328393	0.231441	0.415666	0.545399	0.41364	0.4351
bc10	1	0.907921	0.713749	0.611409	0.742841	0.604953	0.656768	0.311637	0.367422	0.27748	0.258775	0.383205
bcd	1	0.485905	0.187565	0.135068	0.204557	0.0910937	0.202378	0.186268	0.128688	0.0543604	0.403959	0.315282
Best1	1	0.572386	0.715467	0.413529	0.442323	0.305626	0.32803	0.20023	0.209812	0.509056	0.445598	0.544774
beta4GalNAcTB	1	0.631766	0.779538	0.397336	0.310222	0.236827	0.156547	0.152688	0.128174	0.101758	0.101465	0.114617
beta4GalT7	1	0.143823	0.211595	0.202032	0.192098	0.255456	0.195097	0.197356	0.133363	0.0871917	0.049339	0.056938
betaggt-I	1	0.256949	0.501101	0.483238	0.442998	0.516492	0.385468	0.295364	0.416639	0.569055	0.512827	0.559882
BG4	1	0.537374	0.248924	0.188089	0.226991	0.22812	0.245309	0.168385	0.158638	0.141296	0.125392	0.15822
BicC	1	0.0304722	0.00860254	0.00416305	0.00494844	0.000926839	0.00224131	0.00480409	0.000822206	0.00156902	0.000940815	0.00178441
BicD	1	0.573345	0.198006	0.154574	0.28829	0.370327	0.539198	0.478921	0.386661	0.243266	0.399814	0.446722
bif	1	0.49032	0.223408	0.261524	0.240408	0.253811	0.249598	0.227658	0.161067	0.145263	0.146475	0.119784
bin3	1	0.484935	0.190275	0.213245	0.219011	0.204474	0.196578	0.202228	0.178982	0.161133	0.160649	0.137088
bip1	1	0.0433551	0.0164606	0.0434735	0.0737446	0.306104	0.400008	0.0604357	0.0373915	0.0310655	0.0495985	0.0584986
blot	1	0.593141	0.794448	0.488444	0.286144	0.311964	0.287904	0.15346	0.180023	0.271733	0.141984	0.183089
blp	1	0.459321	0.477038	0.517062	0.590778	0.762548	0.980149	0.52228	0.586455	0.506417	0.681611	0.802466
boi	1	0.319987	0.482407	0.850788	0.757009	0.740773	0.591311	0.405158	0.230149	0.131377	0.0469844	0.0600561
bon	1	0.564536	0.880215	0.822646	0.68817	0.400607	0.449831	0.340108	0.284932	0.256933	0.213439	0.229946
brat	1	0.581788	0.843293	0.899346	0.798763	0.660665	0.535071	0.478248	0.28607	0.242704	0.367047	0.324419
brn	1	0.72425	0.664821	0.539836	0.491354	0.432837	0.322218	0.286416	0.157953	0.137478	0.15556	0.14171
Bruce	1	0.391875	0.794819	0.93949	0.795132	0.379721	0.814576	0.637855	0.569763	0.53215	0.485811	0.563101
bs	1	0.296045	0.104812	0.141506	0.154094	0.263596	0.436373	0.543302	0.494763	0.527976	0.251192	0.227333
BtbVII	1	0.514806	0.326666	0.390678	0.341259	0.28316	0.227108	0.240537	0.22163	0.314487	0.247335	0.202467
btz	1	0.329208	0.245521	0.467649	0.368759	0.413066	0.359992	0.360738	0.174944	0.16096	0.143674	0.111404
Bub1	1	0.790418	0.434763	0.438086	0.374387	0.308431	0.309551	0.24793	0.217577	0.191611	0.161064	0.162222
Bx	1	0.0896074	0.0281198	0.0580931	0.108488	0.136391	0.177311	0.167088	0.202372	0.226056	0.197432	0.180453
Bzd	1	0.0953268	0.256323	0.33075	0.350543	0.327319	0.25937	0.27359	0.214154	0.189271	0.173204	0.175597
c(2)M	1	0.130083	0.0839338	0.0550001	0.0756795	0.0430595	0.0731209	0.0244293	0.0246933	0.0155063	0.0114937	0.0327139
c11.1	1	0.268736	0.123621	0.181747	0.211391	0.230432	0.231591	0.295175	0.253817	0.241931	0.208734	0.241478
ca	1	0.202047	0.210461	0.396271	0.433993	0.333763	0.444126	0.425807	0.351423	0.377211	0.30342	0.290164
cad	1	0.448666	0.0889683	0.0785286	0.0681626	0.0663173	0.0800547	0.0931749	0.0913425	0.110237	0.13325	0.114273
Caf1-105	1	0.835033	0.535268	0.325896	0.192557	0.0896153	0.0661403	0.0608644	0.0301952	0.0159727	0.0121859	0.0143397
Caf1-180	1	0.981185	0.818824	0.602451	0.396278	0.138502	0.16842	0.157504	0.100258	0.0513995	0.151885	0.109729
cal1	1	0.406039	0.3663	0.349226	0.327398	0.195647	0.213247	0.156361	0.125447	0.0725827	0.125974	0.123481
Calx	1	0.0574045	0.0109799	0.00875407	0.0138742	0.0211304	0.0400353	0.118894	0.246967	0.406987	0.51149	0.445253
Camta	1	0.959153	0.395677	0.404705	0.567	0.361196	0.628308	0.731682	0.691988	0.628674	0.666955	0.636257
cana	1	0.404104	0.236262	0.173872	0.322189	0.3906	0.570137	0.247091	0.308588	0.182169	0.450343	0.509527
CanA-14F	1	0.0777313	0.0127399	0.0181052	0.0447502	0.114032	0.152384	0.269604	0.333643	0.362082	0.290526	0.227623
CanB2	1	0.167655	0.0353409	0.0166233	0.0424321	0.10425	0.241515	0.344667	0.474927	0.405621	0.323276	0.420872
Cap	1	0.405986	0.901913	0.788539	0.654975	0.470374	0.400126	0.258708	0.228207	0.195443	0.167434	0.181452
car	1	0.577278	0.543046	0.411097	0.449796	0.500117	0.318342	0.285528	0.208458	0.20752	0.174484	0.157676
Cas	1	0.285484	0.301815	0.245314	0.189743	0.0718609	0	0.023721	0.0176983	0	0.0182505	0
casp	1	0.277291	0.754593	0.896902	0.727337	0.587976	0.628036	0.428801	0.394456	0.331247	0.297659	0.316462
cbs	1	0.039874	0.0364754	0.133827	0.178469	0.252017	0.39186	0.293124	0.357579	0.290885	0.235523	0.285328
Cchl	1	0.472114	0.403346	0.557732	0.626334	0.944466	0.737426	0.9228	0.845126	0.873939	0.923	0.83369
CCS	1	0.150876	0.206484	0.374847	0.428501	0.803857	0.525357	0.305585	0.352761	0.470337	0.534336	0.554833
Cct5	1	0.314767	0.156885	0.303031	0.383203	0.69797	0.448905	0.508936	0.329757	0.258537	0.284911	0.204586
Cctgamma	1	0.123292	0.193677	0.345438	0.381941	0.675578	0.437096	0.472978	0.310281	0.263384	0.269189	0.192185
cdc23	1	0.613026	0.404217	0.327026	0.260317	0.198878	0.116417	0.0890823	0.0501249	0.0411482	0.0388764	0.040933
Cdc27	1	0.512934	0.614917	0.678826	0.569933	0.517645	0.387789	0.280447	0.209419	0.192393	0.147994	0.144157
cdc2c	1	0.501766	0.810107	0.683249	0.435664	0.172458	0.15061	0.0930146	0.0528981	0.0303669	0.0248055	0.0341392
Cdc37	1	0.861488	0.871485	0.942351	0.830506	0.692494	0.518261	0.35631	0.334598	0.320874	0.338052	0.315387
CDC45L	1	0.11974	0.315065	0.279364	0.17571	0.0950786	0.0695064	0.0637512	0.0498128	0.0353103	0.0301373	0.0315732
cdi	1	0.307113	0.326285	0.537998	0.702289	0.605104	0.673354	0.672266	0.733119	0.552619	0.446389	0.479987
Cdk5	1	0.362648	0.919819	0.739103	0.747694	0.833441	0.555076	0.387524	0.385422	0.469907	0.365352	0.427796
Cdk7	1	0.57714	0.305049	0.264367	0.195371	0.145887	0.115137	0.0792982	0.0537706	0.0487058	0.045608	0.0593022
ced-6	1	0.598437	0.373139	0.386192	0.525737	0.608207	0.5871	0.518445	0.513062	0.358445	0.562083	0.596202
cenB1A	1	0.572114	0.584198	0.446676	0.338803	0.274041	0.326559	0.418212	0.206459	0.217259	0.175568	0.20574
Cenp-C	1	0.387454	0.555981	0.580552	0.403708	0.128368	0.178343	0.054618	0.0478867	0.0357267	0.0559441	0.0633142
Cf2	1	0.148158	0.147134	0.207471	0.254571	0.359643	0.401701	0.498739	0.350766	0.348201	0.224223	0.187531
CG10050	1	0.318429	0.663143	0.603594	0.581942	0.508207	0.536361	0.302328	0.291317	0.187845	0.308559	0.273606
CG10055	1	0.374044	0.211582	0.285488	0.310316	0.378845	0.307588	0.267264	0.246549	0.192972	0.174293	0.174292
CG10080	1	0.398175	0.538142	0.526312	0.463018	0.302384	0.303752	0.217105	0.212948	0.223857	0.389034	0.362645
CG10089	1	0.957457	0.190604	0.126076	0.192438	0.206311	0.243877	0.274611	0.244463	0.335363	0.684605	0.652313
CG10092	1	0.34735	0.630513	0.53604	0.507483	0.410017	0.505552	0.346667	0.294803	0.24223	0.253422	0.287585
CG10098	1	0.421919	0.238942	0.250692	0.41496	0.87876	0.613967	0.583257	0.527499	0.529132	0.42443	0.397549
CG10103	1	0.921325	0.936191	0.832563	0.773487	0.766108	0.634501	0.626002	0.655727	0.680416	0.700918	0.791222
CG10107	1	0.890627	0.768272	0.931011	0.832147	0.632329	0.475697	0.402744	0.323405	0.344437	0.302984	0.256921
CG10133	1	0.17564	0.262016	0.289527	0.313197	0.393535	0.223356	0.189511	0.120172	0.0874114	0.0850948	0.0796904
CG10144	1	0.598142	0.619059	0.540833	0.612596	0.624324	0.575709	0.383351	0.335457	0.245704	0.221814	0.274519
CG10147	1	0.362869	0.265875	0.283699	0.358049	0.42621	0.583347	0.462374	0.50728	0.450841	0.382766	0.389903
CG10188	1	0.570964	0.768201	0.483674	0.412907	0.335104	0.481079	0.440205	0.265962	0.239804	0.189397	0.208029
CG10194	1	0.206625	0.239528	0.284212	0.469754	0.607903	0.723567	0.59274	0.675211	0.623839	0.771533	0.846788
CG10209	1	0.646267	0.405548	0.351043	0.369697	0.331071	0.359959	0.298822	0.216105	0.19341	0.182777	0.186335
CG10221	1	0.809225	0.572033	0.685574	0.71273	0.683177	0.724233	0.533756	0.475827	0.348041	0.35167	0.39658
CG10222	1	0.457839	0.314314	0.281141	0.326721	0.335549	0.20292	0.205967	0.137595	0.0890714	0.0998875	0.110065
CG10225	1	0.672575	0.680411	0.608633	0.453878	0.434833	0.204281	0.188263	0.118998	0.112555	0.0952244	0.0788653
CG10237	1	0.141247	0.0393013	0.0218481	0.0281633	0.0378181	0.0574805	0.109478	0.336956	0.246751	0.0443281	0.053658
CG10254	1	0.0703523	0.0833275	0.102057	0.10853	0.0997884	0.130438	0.0868991	0.0955814	0.0944988	0.0531843	0.0596577
CG10260	1	0.502905	0.572752	0.555975	0.43075	0.438379	0.313528	0.379087	0.344608	0.421025	0.362848	0.292431
CG10265	1	0.789346	0.7143	0.684776	0.533151	0.368887	0.330504	0.160848	0.13492	0.0882101	0.0755178	0.111476
CG10274	1	0.290529	0.473878	0.594895	0.560313	0.542279	0.374217	0.299186	0.215819	0.198449	0.163265	0.171993
CG10321	1	0.55252	0.577934	0.618323	0.562077	0.614244	0.536797	0.433543	0.33591	0.350134	0.289977	0.278867
CG10336	1	0.537971	0.602963	0.489142	0.356545	0.216965	0.126496	0.1138	0.0736526	0.0437258	0.0346209	0.0428066
CG10338	1	0.704456	0.690294	0.558661	0.587336	0.751712	0.698911	0.543556	0.44531	0.338472	0.280603	0.319099
CG10344	1	0.0363142	0.0223815	0.0130665	0.0139413	0.0315659	0.0835614	0.17431	0.356211	0.31172	0.296793	0.361977
CG10366	1	0.292006	0.372856	0.498585	0.406253	0.364305	0.315131	0.27729	0.237549	0.263	0.223034	0.205017
CG10373	1	0.41837	0.204613	0.340215	0.481177	0.603401	0.617175	0.411907	0.545562	0.513713	0.613162	0.677632
CG10399	1	0.955098	0.744599	0.440212	0.438866	0.61918	0.677815	0.984339	0.544742	0.431163	0.559929	0.517286
CG10420	1	0.251052	0.227397	0.262409	0.25921	0.333937	0.327118	0.206022	0.174475	0.130761	0.181836	0.182581
CG10428	1	0.980281	0.60335	0.679101	0.970425	0.932378	0.8493	0.42288	0.348601	0.233474	0.261232	0.296299
CG10431	1	0.907813	0.558878	0.446619	0.497413	0.301928	0.540346	0.245796	0.337625	0.220449	0.406352	0.716353
CG10435	1	0.717297	0.508347	0.432237	0.447156	0.410024	0.328354	0.295077	0.271111	0.284364	0.262795	0.283475
CG10444	1	0.613524	0.222625	0.172046	0.259938	0.374429	0.354274	0.301553	0.471177	0.525211	0.43598	0.553989
CG10445	1	0.14353	0.242157	0.163792	0.130184	0.0350091	0.0316612	0.0200042	0.0125642	0.0118201	0.019589	0.0184454
CG10462	1	0.536174	0.338851	0.488675	0.747322	0.543857	0.954807	0.311339	0.318141	0.278508	0.516777	0.619062
CG10467	1	0.926363	0.905367	0.644688	0.54432	0.352338	0.323003	0.288113	0.284544	0.253701	0.143689	0.191698
CG10492	1	0.977523	0.338175	0.347586	0.387751	0.219821	0.304881	0.397626	0.308592	0.195026	0.435864	0.315845
CG10494	1	0.338445	0.37154	0.327119	0.267915	0.209786	0.168298	0.11396	0.0787578	0.0829969	0.0692205	0.074603
CG10495	1	0.25129	0.426456	0.450906	0.470181	0.434641	0.242676	0.137131	0.133997	0.129778	0.237544	0.170334
CG10561	1	0.2093	0.054144	0.182723	0.337865	0.462787	0.440746	0.442473	0.39922	0.450688	0.492813	0.450207
CG10575	1	0.270692	0.358223	0.320564	0.229603	0.325444	0.257766	0.433812	0.397287	0.414345	0.486051	0.53976
CG10584	1	0.623821	0.482542	0.42745	0.459028	0.345087	0.272055	0.221411	0.201844	0.267134	0.358935	0.270888
CG10600	1	0.487139	0.505412	0.371968	0.372066	0.187719	0.240747	0.191397	0.182237	0.173242	0.228639	0.262775
CG10602	1	0.527472	0.240002	0.0786308	0.0999983	0.155481	0.209423	0.163031	0.142781	0.12894	0.239741	0.215584
CG10628	1	0.962224	0.919608	0.574162	0.492538	0.416655	0.358432	0.325602	0.32971	0.29828	0.293945	0.289809
CG10631	1	0.218376	0.0550703	0.0655121	0.0548755	0.0619789	0.186228	0.298722	0.389863	0.414092	0.411751	0.428382
CG10632	1	0.988331	0.888945	0.789863	0.719768	0.902029	0.696162	0.786645	0.842414	0.821156	0.982028	0.75075
CG10635	1	0.478182	0.545461	0.491871	0.477452	0.826474	0.565185	0.505432	0.506383	0.404811	0.328539	0.33611
CG10638	1	0.45551	0.27847	0.187073	0.245582	0.412215	0.440309	0.330336	0.413375	0.295939	0.23535	0.290959
CG10646	1	0.672079	0.520998	0.448131	0.492856	0.54724	0.411147	0.404846	0.251302	0.205998	0.152231	0.183016
CG10651	1	0.190396	0.369274	0	0.170788	0.13013	0.313828	0	0.263726	0	0	0.129058
CG10669	1	0.432445	0.469458	0.431196	0.453848	0.524138	0.43772	0.332506	0.312801	0.300537	0.233552	0.262154
CG10688	1	0.282962	0.264325	0.360518	0.502848	0.913251	0.777844	0.80961	0.81954	0.659876	0.578052	0.611955
CG10731	1	0.652985	0.21182	0.23211	0.432123	0.52155	0.484381	0.4153	0.381199	0.319413	0.403897	0.450852
CG10738	1	0.279999	0.0923693	0.0694276	0.0762368	0.126263	0.20243	0.487849	0.587742	0.629416	0.561056	0.570988
CG1074	1	0.7653	0.817399	0.581757	0.542622	0.465592	0.401801	0.440878	0.510974	0.307977	0.21047	0.221116
CG10741	1	0.472084	0.556965	0.583146	0.408777	0.527904	0.368491	0.581794	0.457027	0.465114	0.370175	0.2879
CG10777	1	0.22577	0.149906	0.232152	0.313062	0.257383	0.362636	0.20612	0.179357	0.128737	0.090513	0.104943
CG10778	1	0.544413	0.492539	0.415809	0.390456	0.568115	0.347037	0.35369	0.345016	0.436243	0.545643	0.437219
CG10795	1	0.297202	0.377199	0.384099	0.342574	0.31231	0.282903	0.217662	0.16158	0.145786	0.117378	0.108786
CG10802	1	0.916544	0.563642	0.512717	0.59871	0.638276	0.523629	0.4427	0.418969	0.291646	0.371021	0.402943
CG10803	1	0.404237	0.289219	0.289899	0.302317	0.175024	0.218131	0.132822	0.132474	0.0960611	0.0921957	0.123451
CG10825	1	0.538973	0.461428	0.428917	0.405988	0.256304	0.275677	0.214531	0.178777	0.157844	0.196019	0.22372
CG10855	1	0.861345	0.377654	0.23164	0.322523	0.202536	0.295239	0.191702	0.224046	0.117851	0.272534	0.343148
CG10866	1	0.202626	0.120921	0.102336	0.135736	0.150917	0.107404	0.123652	0.101652	0.078512	0.0614139	0.0893641
CG10874	1	0.771013	0.750345	0.766362	0.754187	0.71419	0.750761	0.367597	0.349517	0.413593	0.417724	0.453231
CG10889	1	0.347448	0.24092	0.213291	0.203749	0.256192	0.184906	0.236559	0.132593	0.120365	0.130138	0.102897
CG10904	1	0.876246	0.771323	0.997298	0.990182	0.933421	0.827941	0.45229	0.458702	0.308176	0.273222	0.415304
CG10915	1	0.412375	0.502745	0.629814	0.53513	0.474951	0.344129	0.352289	0.238567	0.238634	0.16086	0.14278
CG10932	1	0.0415336	0.0128242	0.0393172	0.0890986	0.319621	0.239178	0.319583	0.230256	0.211421	0.428721	0.403041
CG10949	1	0.526419	0.712214	0.664471	0.582102	0.492298	0.2663	0.149944	0.122149	0.128248	0.123571	0.124114
CG10959	1	0.0794335	0.156733	0.250158	0.228585	0.205864	0.132948	0.125563	0.0906289	0.0729443	0.0674274	0.0634911
CG10962	1	0.535201	0.168609	0.114391	0.251257	0.25886	0.379107	0.622958	0.516741	0.37664	0.520205	0.514654
CG10979	1	0.152384	0.0692317	0.120401	0.176815	0.147307	0.15516	0.125474	0.101703	0.0885847	0.0656	0.0814694
CG10981	1	0.292733	0.385678	0.359521	0.35416	0.206126	0.213204	0.128483	0.133669	0.107687	0.108059	0.132894
CG11007	1	0.225494	0.537715	0.580976	0.51298	0.667025	0.570181	0.586774	0.448631	0.306059	0.175023	0.189704
CG11055	1	0.722649	0.207325	0.213857	0.326339	0.282235	0.450602	0.564862	0.407529	0.302982	0.489086	0.44415
CG11063	1	0.395514	0.749545	0.86794	0.758797	0.745932	0.418304	0.413186	0.251554	0.22082	0.128895	0.108278
CG11070	1	0.146368	0.156051	0.313686	0.439837	0.515078	0.561118	0.474334	0.423463	0.399243	0.338469	0.361187
CG11089	1	0.227791	0.236912	0.383785	0.409451	0.383912	0.332746	0.360082	0.352079	0.302287	0.417503	0.330886
CG1109	1	0.839301	0.871448	0.791484	0.543292	0.433376	0.312717	0.273752	0.190548	0.183248	0.184793	0.165944
CG11095	1	0.0918884	0.158967	0.344025	0.330719	0.3365	0.317254	0.358597	0.340982	0.412863	0.360952	0.314504
CG11103	1	0.996664	0.751665	0.715581	0.598599	0.472466	0.395162	0.500839	0.34513	0.23877	0.407846	0.324257
CG11110	1	0.186724	0.0798565	0.139568	0.1929	0.332671	0.210947	0.26065	0.216501	0.239025	0.226406	0.194119
CG11122	1	0.133512	0.285061	0.88615	0.848784	0.563088	0.617124	0.742924	0.482371	0.485467	0.402827	0.299515
CG11133	1	0.942709	0.217872	0.183635	0.280869	0.161716	0.237241	0.214816	0.159475	0.0651947	0.153206	0.221349
CG11138	1	0.256731	0.683775	0.713456	0.542157	0.599783	0.790397	0.523794	0.516738	0.620847	0.619112	0.543433
CG11141	1	0.901641	0.417872	0.392033	0.41687	0.334029	0.289678	0.338969	0.267123	0.202648	0.25005	0.264309
CG11145	1	0	0	0	0	0	0	0	0	0	0	0
CG11148	1	0.741905	0.531625	0.585581	0.733973	0.493461	0.961253	0.382279	0.455732	0.353812	0.463063	0.580836
CG1116	1	0.435164	0.713966	0.850799	0.784174	0.787705	0.541704	0.426443	0.345022	0.359518	0.304633	0.270952
CG11170	1	0.605472	0.718538	0.856561	0.61213	0.909952	0.59457	0.383621	0.273377	0.158795	0.104203	0.185933
CG11178	1	0.112071	0.0943059	0.190669	0.291403	0.375083	0.27452	0.293531	0.195207	0.161851	0.115324	0.09804
CG1120	1	0.693333	0.444153	0.319739	0.466345	0.315392	0.429727	0.275983	0.263194	0.103958	0.262576	0.357389
CG11208	1	0.2448	0.413895	0.38579	0.306255	0.352711	0.219432	0.333681	0.296735	0.348517	0.520129	0.405622
CG11210	1	0.172983	0.42335	0.626164	0.562067	0.714069	0.746239	0.883147	0.90475	0.614064	0.481116	0.520472
CG11231	1	0.51926	0.226599	0.192978	0.232892	0.177449	0.171178	0.267205	0.179812	0.0657318	0	0.105592
CG11248	1	0.80359	0.579055	0.555291	0.773648	0.789252	0.896395	0.435895	0.486131	0.326438	0.683821	0.737641
CG11261	1	0.675816	0.221795	0.138426	0.196064	0.106361	0.228135	0.102439	0.147837	0.0528303	0.233724	0.256859
CG11268	1	0.0965057	0.0150007	0.014758	0.0347924	0.113297	0.15019	0.160218	0.188999	0.154313	0.0986315	0.0820038
CG11284	1	0.288017	0.170199	0.135309	0.107909	0.110643	0.12984	0.105579	0.131107	0.19117	0.318474	0.345224
CG11329	1	0.526012	0.453124	0.4709	0.354997	0.176536	0.0867935	0.0468585	0.0268714	0.0238561	0.0172661	0.0266755
CG11334	1	0.719414	0.258946	0.276547	0.33727	0.324034	0.319409	0.489746	0.65644	0.734822	0.593523	0.581332
CG11337	1	0.279593	0.518538	0.662282	0.616284	0.496541	0.494072	0.415271	0.330958	0.234354	0.269268	0.24358
CG1134	1	0.791424	0.718144	0.540575	0.465998	0.633134	0.448472	0.522313	0.451113	0.369552	0.327965	0.301691
CG11342	1	0.458847	0.460312	0.493939	0.479717	0.436888	0.469437	0.13725	0.140263	0.116169	0.228834	0.287429
CG11367	1	0.871114	0.440295	0.338386	0.44593	0.320773	0.449815	0.372693	0.291665	0.212662	0.325262	0.37775
CG11377	1	0.249628	0.746274	0.655924	0.671799	0.596915	0.497511	0.475225	0.421097	0.252609	0.132854	0.131211
CG11396	1	0.17047	0.313721	0.268636	0.25767	0.208056	0.256049	0.160308	0.19856	0.170604	0.169331	0.221724
CG11398	1	0.272627	0.253507	0.262545	0.192371	0.10586	0.0827889	0.0690375	0.0543631	0.0434717	0.0343067	0.0456055
CG11399	1	0.389533	0.199113	0.228617	0.174419	0.114057	0.166585	0.168733	0.136264	0.131807	0.113087	0.110934
CG11403	1	0.170765	0.399137	0.41072	0.226428	0.0983076	0.0538884	0.0249458	0.018953	0.0264666	0.0160751	0.0210726
CG11412	1	0.728395	0.642022	0.669457	0.699431	0.897561	0.742234	0.568036	0.531861	0.469136	0.403896	0.378106
CG11414	1	0.434196	0.423434	0.588279	0.645916	0.601316	0.655326	0.587097	0.517892	0.598433	0.66891	0.640665
CG11417	1	0.764731	0.53943	0.708605	0.656116	0.500389	0.337006	0.279527	0.166584	0.130392	0.288012	0.228496
CG11418	1	0.159889	0.329186	0.50979	0.588408	0.888823	0.584266	0.608759	0.506744	0.438915	0.358291	0.296325
CG11419	1	0.488467	0.996653	0.888367	0.683573	0.486933	0.373079	0.250443	0.159331	0.11581	0.109912	0.134857
CG11436	1	0.590105	0.770846	0.652503	0.582018	0.56524	0.441392	0.261962	0.198749	0.135977	0.147351	0.17742
CG11448	1	0.255599	0.629545	0.482988	0.3975	0.254656	0.367258	0.409576	0.503367	0.635481	0.675662	0.757506
CG11456	1	0.454015	0.271272	0.46265	0.524828	0.440436	0.355159	0.221019	0.17981	0.127231	0.11523	0.165292
CG1146	1	0.484314	0	0.160558	0.155175	0.174211	0.21375	0.297157	0.569659	0.560008	0.21059	0.274266
CG11475	1	0.188168	0.0977986	0.109839	0.132735	0.284949	0.266017	0.128444	0.177037	0.393111	0.44848	0.528824
CG11490	1	0.750411	0.31994	0.301605	0.402375	0.312465	0.373606	0.29197	0.318195	0.220283	0.419438	0.44803
CG11504	1	0.804552	0.620233	0.873543	0.849701	0.845288	0.498353	0.544616	0.365287	0.248677	0.374431	0.270252
CG11505	1	0.162136	0.286016	0.245523	0.204845	0.128251	0.181195	0.244389	0.166336	0.166096	0.139614	0.109558
CG11526	1	0.757294	0.729874	0.694524	0.616126	0.560389	0.518233	0.519219	0.397528	0.372136	0.317888	0.321582
CG11534	1	0.312852	0.419515	0.481068	0.474109	0.640037	0.462386	0.39669	0.406783	0.37928	0.249339	0.261068
CG11552	1	0.273175	0.421452	0.29534	0.133659	0.0678935	0.136446	0	0	0	0	0
CG11562	1	0.726029	0.367358	0.261894	0.3437	0.456262	0.494396	0.450091	0.408718	0.301521	0.251369	0.261327
CG11590	1	0.499288	0.395418	0.493825	0.403677	0.499133	0.421728	0.377807	0.28355	0.25113	0.200709	0.149363
CG11593	1	0.360592	0.682605	0.525152	0.390805	0.26761	0.272845	0.217269	0.211307	0.213851	0.143064	0.16719
CG11601	1	0.815044	0.508549	0.301905	0.428878	0.780288	0.78913	0.759995	0.578857	0.412034	0.451389	0.519333
CG1162	1	0	0	0	0.341573	0	0.104609	0	0.263724	0.241016	0	0
CG11655	1	0.0365059	0.036805	0.115375	0.162188	0.264597	0.1973	0.296768	0.207321	0.136373	0.0811896	0.0796978
CG11660	1	0.831999	0.455805	0.567631	0.717339	0.586203	0.556315	0.421689	0.389241	0.256445	0.722838	0.674382
CG11665	1	0.515028	0.975666	0.828232	0.829933	0.961628	0.960094	0.453772	0.675552	0.507177	0.374006	0.469302
CG11674	1	0.301733	0.0840639	0.0279443	0.0534912	0.0295053	0.011721	0.0237287	0.00880017	0.00837203	0.00364904	0.0064753
CG11679	1	0.706541	0.537678	0.491441	0.435639	0.530682	0.46175	0.548374	0.47903	0.414717	0.300351	0.3297
CG11695	1	0.306472	0.436144	0.698759	0.685897	0.833669	0.518205	0.537329	0.406466	0.43548	0.356299	0.283563
CG11696	1	0.827734	0.578942	0.635436	0.60066	0.490437	0.294456	0.28671	0.177617	0.158797	0.137028	0.107313
CG11710	1	0.149235	0.242759	0.377097	0.442684	0.619008	0.384493	0.333799	0.345243	0.416669	0.366206	0.324981
CG1172	1	0.883486	0.473256	0.448956	0.456032	0.413689	0.357868	0.306931	0.288485	0.30308	0.236767	0.226353
CG11722	1	0.568234	0.407191	0.310172	0.417196	0.71452	0.640792	0.416128	0.651869	0.749116	0.982324	0.918748
CG11727	1	0.119768	0.053223	0.159147	0.313229	0.511631	0.779784	0.828552	0.676045	0.457534	0.288468	0.322835
CG11737	1	0.442601	0.231096	0.2182	0.270954	0.285438	0.345357	0.290019	0.344988	0.265343	0.19773	0.232663
CG11750	1	0.505632	0.803233	0.941196	0.995501	0.872338	0.535306	0.147092	0.192504	0.213617	0.197328	0.284671
CG11753	1	0.662777	0.506896	0.525224	0.714067	0.681706	0.603599	0.630965	0.51857	0.433516	0.516578	0.530972
CG11760	1	0.987522	0.34708	0.275092	0.401035	0.330456	0.513079	0.281048	0.342408	0.178952	0.368216	0.435094
CG11771	1	0.926195	0.295068	0.37841	0.509874	0.676567	0.534585	0.511713	0.453891	0.322936	0.374628	0.389573
CG11779	1	0.128491	0.230458	0.323342	0.409324	0.595469	0.687072	0.748715	0.701814	0.552188	0.730959	0.695871
CG11788	1	0.553966	0.595345	0.508055	0.411485	0.295682	0.168187	0.105259	0.0937872	0.0695108	0.0365216	0.0561776
CG11790	1	0.661267	0.269659	0.216754	0.349412	0.764046	0.962334	0.576872	0.628964	0.685724	0.417442	0.52468
CG11802	1	0.161954	0.154557	0.181404	0.185131	0.295542	0.150545	0.181543	0.15654	0.188099	0.143282	0.124619
CG11807	1	0.27619	0.207818	0.382827	0.459992	0.433934	0.590951	0.294648	0.277591	0.241786	0.217335	0.257418
CG11811	1	0.700182	0.430317	0.554984	0.701912	0.96465	0.791858	0.534086	0.554278	0.579984	0.991214	0.994647
CG11844	1	0.157293	0.31606	0.421186	0.448461	0.511411	0.394855	0.294564	0.239111	0.177529	0.348919	0.26166
CG11851	1	0.245057	0.147599	0.161674	0.198678	0.274426	0.349321	0.211877	0.180536	0.0699146	0.0189546	0.0336839
CG11874	1	0.291417	0.463381	0.436419	0.416236	0.318325	0.419094	0.259273	0.244165	0.204205	0.147542	0.184079
CG11875	1	0.435973	0.679381	0.573712	0.368321	0.291414	0.143496	0.168058	0.134592	0.104563	0.0644414	0.0529703
CG11880	1	0.475999	0.249204	0.198537	0.279023	0.354517	0.380182	0.474835	0.805092	0.721521	0.371665	0.496272
CG11882	1	0.442492	0.654284	0.819798	0.793841	0.841413	0.562661	0.252822	0.175985	0.174004	0.0645814	0.0853785
CG11896	1	0.86553	0.511883	0.476342	0.548642	0.440682	0.454914	0.49735	0.439725	0.296126	0.306856	0.328652
CG11897	1	0.514392	0.180819	0.112881	0.120249	0.0763516	0.102831	0.0960955	0.142955	0.185644	0.139275	0.143258
CG11899	1	0.0890953	0.031867	0.0187784	0.0180018	0.0399756	0.0286528	0.0184228	0.0225099	0.0210195	0.0643594	0.0754902
CG11900	1	0.568326	0.449134	0.301769	0.437102	0.475488	0.746197	0.400213	0.470406	0.333338	0.221642	0.346712
CG11902	1	0.325281	0.475049	0.452727	0.55886	0.314658	0.492191	0.266512	0.203964	0.160154	0.122549	0.155923
CG11906	1	0.893805	0.645097	0.602092	0.531803	0.349807	0.315689	0.256251	0.201703	0.138751	0.152961	0.15594
CG11968	1	0.594875	0.719327	0.687813	0.787129	0.742132	0.849105	0.484038	0.564661	0.534267	0.456902	0.620344
CG11971	1	0.513118	0.427964	0.340253	0.33943	0.263434	0.231022	0.14216	0.119039	0.0642655	0.0939116	0.124244
CG11984	1	0.610022	0.14556	0.15688	0.241874	0.327909	0.271731	0.420619	0.348575	0.299659	0.380958	0.299157
CG12001	1	0.444521	0.560862	0.194216	0.240102	0.334306	0.384296	0.504809	0.398346	0.423544	0.350962	0.40823
CG12010	1	0.426835	0.910134	0.868787	0.562464	0.379194	0.323058	0.242407	0.234408	0.24693	0.352071	0.43211
CG12012	1	0.393164	0.314615	0.34945	0.357605	0.493269	0.432031	0.521456	0.446522	0.3637	0.174348	0.201273
CG12018	1	0.170908	0.386001	0.390966	0.277051	0.182968	0.0797474	0.0964212	0.0797386	0.0600956	0.0357418	0.0356507
CG12024	1	0.117678	0.120922	0.277746	0.336829	0.428033	0.434271	0.278105	0.29987	0.295148	0.24299	0.254358
CG12042	1	0.161689	0.256433	0.276995	0.237088	0.292473	0.262168	0.268669	0.243627	0.303357	0.336252	0.337075
CG12054	1	0.61446	0.471785	0.455685	0.418422	0.456601	0.405853	0.443278	0.353678	0.258317	0.327464	0.291656
CG12077	1	0.468501	0.537831	0.310066	0.245626	0.233209	0.140458	0.0904263	0.0666719	0.053484	0.0535495	0.058003
CG12082	1	0.106566	0.218235	0.508623	0.375546	0.308797	0.216981	0.151436	0.0725021	0.0433959	0.0231011	0.0262382
CG12084	1	0.634908	0.457884	0.546115	0.587244	0.517253	0.567726	0.570955	0.467086	0.464237	0.389486	0.409453
CG12104	1	0.839061	0.50649	0.745863	0.767586	0.860936	0.744852	0.666827	0.485159	0.301869	0.361089	0.300946
CG12106	1	0.710838	0.227982	0.445434	0.531929	0.614407	0.372392	0.34027	0.288113	0.217803	0.2396	0.1987
CG12107	1	0.220891	0.633727	0.717302	0.73743	0.79793	0.761406	0.566521	0.54839	0.394012	0.301157	0.310488
CG12112	1	0.89563	0.354022	0.24903	0.399207	0.236922	0.378977	0.148372	0.26384	0.104114	0.298079	0.422741
CG12118	1	0.275538	0.240154	0.259578	0.240086	0.400181	0.34375	0.361284	0.501472	0.885355	0.451707	0.502747
CG12123	1	0.0145525	0.0156803	0.0330507	0.0725208	0.285676	0.25497	0.243674	0.167417	0.194451	0.185284	0.193997
CG12124	1	0.447457	0.605534	0.572183	0.3804	0.149904	0.18493	0.140112	0.0990161	0.0451087	0.112212	0.13785
CG12125	1	0.309742	0.270579	0.316973	0.29034	0.339458	0.275606	0.491169	0.26239	0.156183	0.116388	0.117237
CG12128	1	0.80742	0.71345	0.776906	0.86564	0.718435	0.584282	0.45001	0.352605	0.228681	0.612067	0.52869
CG12129	1	0.993136	0.346818	0.295963	0.403688	0.26238	0.411801	0.161262	0.199116	0.106238	0.155674	0.2093
CG12140	1	0.378294	0.0926429	0.112417	0.161557	0.420725	0.457945	0.504892	0.48313	0.538645	0.502958	0.586144
CG12155	1	0.319368	0.408655	0.563065	0.508917	0.357476	0.239635	0.371621	0.257008	0.180656	0.131122	0.121433
CG12159	1	0.22879	0.353551	0.365251	0.348529	0.266234	0.206072	0.12566	0.116413	0.107759	0.0940781	0.0988312
CG12162	1	0.773076	0.686921	0.840027	0.732816	0.874453	0.642889	0.680355	0.529299	0.60011	0.51193	0.441015
CG12173	1	0.158809	0.169321	0.18782	0.158981	0.303434	0.340822	0.267029	0.364597	0.409839	0.517343	0.653018
CG12179	1	0.885781	0.782643	0.901524	0.79182	0.249216	0.340694	0.245763	0.186311	0.0858572	0.325941	0.271438
CG12190	1	0.430815	0.482645	0.531627	0.526815	0.431788	0.481194	0.267036	0.229794	0.192682	0.161347	0.190427
CG12204	1	0.595257	0.602439	0.549434	0.435526	0.258063	0.155208	0.151697	0.0944365	0.104753	0.120074	0.111609
CG12219	1	0.597201	0.385303	0.47203	0.484232	0.494691	0.323781	0.311973	0.240505	0.178925	0.195107	0.194137
CG12236	1	0.234548	0.244111	0.353745	0.32965	0.241732	0.237098	0.175747	0.144548	0.135317	0.114444	0.102276
CG12237	1	0.702952	0.389912	0.222937	0.247172	0.245738	0.128676	0.149736	0.115123	0.138242	0.0986894	0.099099
CG12241	1	0.363465	0.698624	0.680821	0.632598	0.76461	0.820593	0.766148	0.499306	0.421917	0.362089	0.400531
CG12252	1	0.217525	0.52761	0.491973	0.340142	0.241413	0.203063	0.123599	0.108807	0.0892355	0.0785886	0.0855506
CG12253	1	0.631048	0.67485	0.520956	0.454934	0.446075	0.457721	0.257314	0.256814	0.201549	0.15817	0.223736
CG12262	1	0.838342	0.413859	0.105275	0.0784342	0.0845003	0.0826573	0.230792	0.202117	0.150135	0.112782	0.106764
CG12264	1	0.28032	0.572592	0.689051	0.636131	0.976837	0.716927	0.884229	0.855843	0.809491	0.733781	0.6686
CG12272	1	0.284088	0.800233	0.930088	0.832248	0.667473	0.823773	0.337585	0.410632	0.353275	0.313079	0.424552
CG12279	1	0.314562	0.131976	0.170484	0.263246	0.67085	0.534362	0.459054	0.543104	0.506738	0.560483	0.485264
CG12316	1	0.296602	0.484124	0.491744	0.361594	0.180752	0.23166	0.150174	0.0919825	0.0681451	0.0661197	0.0737317
CG12321	1	0.148943	0.158282	0.169488	0.136196	0.13484	0.128464	0.118763	0.0929685	0.0662158	0.0666996	0.072692
CG1233	1	0.51559	0.969364	0.867197	0.646814	0.54477	0.631874	0.56565	0.577816	0.592556	0.56178	0.637925
CG12333	1	0.263596	0.223714	0.239435	0.247864	0.24949	0.200761	0.223979	0.209251	0.217467	0.205481	0.180894
CG12340	1	0.779833	0.93289	0.739721	0.693594	0.329893	0.564889	0.347973	0.339764	0.286083	0.307487	0.318697
CG12341	1	0.834165	0.520895	0.711674	0.841124	0.769567	0.894835	0.543389	0.661697	0.719309	0.48048	0.548843
CG1236	1	0.77838	0.536035	0.651864	0.633799	0.656959	0.505804	0.375364	0.368352	0.347551	0.211501	0.219589
CG12360	1	0.848371	0.800443	0.768979	0.706414	0.619687	0.641685	0.488979	0.481614	0.369728	0.249486	0.260966
CG12375	1	0.208934	0.307408	0.245524	0.201641	0.279057	0.233267	0.325648	0.453998	0.502996	0.44632	0.456013
CG1239	1	0.239419	0.389726	0.22075	0.189195	0.174544	0.130918	0.0779441	0.044612	0.0230914	0.0285385	0.034003
CG12391	1	0.751646	0.743171	0.803039	0.665676	0.524685	0.441298	0.348917	0.253846	0.154784	0.19874	0.174165
CG12395	1	0.502644	0.221563	0.169821	0.286922	0.062462	0.150637	0	0.0316469	0.0867659	0.101673	0.154869
CG12404	1	0.295384	0.442221	0.626344	0.657898	0.639062	0.520446	0.470745	0.406413	0.277028	0.235473	0.212403
CG12413	1	0.708245	0.790868	0.711736	0.744341	0.851138	0.877081	0.738575	0.691526	0.660244	0.553349	0.619643
CG12499	1	0.480513	0.674223	0.652736	0.599473	0.257812	0.502393	0.207522	0.193242	0.147407	0.340911	0.357117
CG12520	1	0.368097	0.110781	0.0283034	0.068315	0.0347011	0.0557914	0.0279928	0.0439541	0.176745	0.338908	0.378568
CG12534	1	0.290009	0.185691	0.25553	0.201912	0.2011	0.197962	0.259221	0.325088	0.509343	0.503406	0.449661
CG12567	1	0.784249	0.413474	0.368728	0.556254	0.517473	0.670945	0.224648	0.32754	0.16462	0.449679	0.517752
CG12582	1	0.414459	0.302726	0.300787	0.283315	0.437352	0.690876	0.50956	0.476182	0.43793	0.492753	0.487128
CG12586	1	0.456949	0.110782	0.169821	0.204943	0.312311	0	0	0	0	0	0
CG12592	1	0.281331	0.54151	0.671681	0.611777	0.116534	0.163941	0.0940067	0.0767559	0.0377714	0.0569065	0.0346722
CG12645	1	0.544677	0.112735	0.0713654	0.141743	0.17813	0.201649	0.221013	0.21769	0.178507	0.0150808	0.0551308
CG12708	1	0.180835	0.327716	0.337942	0.244282	0.132547	0.0498144	0.0314895	0.0154166	0.0194836	0.0200015	0.017549
CG12714	1	0.261236	0.154181	0.12096	0.094117	0.0848831	0.0658833	0.0779183	0.107517	0.116555	0.203679	0.177802
CG12717	1	0.136449	0.188521	0.312039	0.28478	0.170886	0.260688	0.0909033	0.097454	0.067962	0.0677069	0.0948553
CG12734	1	0.585271	0.501701	0.449578	0.444609	0.223126	0.347121	0.20478	0.213355	0.170718	0.199484	0.229393
CG12753	1	0.906141	0.892344	0.582772	0.581228	0.434253	0.504629	0.480117	0.436859	0.379809	0.464086	0.479096
CG12772	1	0.246789	0.273533	0.344821	0.294475	0.306248	0.25046	0.358608	0.268245	0.262828	0.208561	0.190511
CG12782	1	0.951977	0.646226	0.235862	0.56929	0.694021	0.488176	0.466546	0.263724	0.361524	0.706059	0.688305
CG12795	1	0.113251	0.0941713	0.103317	0.107563	0.134755	0.093124	0.0695976	0.0630847	0.0751676	0.0773922	0.0778078
CG12798	1	0	0	0	0	0	0	0	0	0	0	0
CG12822	1	0.412715	0.583415	0.72366	0.749685	0.834912	0.435156	0.407558	0.261538	0.326762	0.219154	0.104229
CG12863	1	0.782737	0.75906	0.603633	0.664172	0.52614	0.519817	0.224634	0.172561	0.124972	0.154287	0.184026
CG12883	1	0.0716303	0.110885	0.114371	0.103281	0.129102	0.122441	0.125988	0.152135	0.172619	0.0968087	0.0924322
CG12897	1	0.622593	0.0720081	0.0467007	0.0666068	0.0390388	0.0659037	0.104973	0.0909851	0.159071	0.146154	0.0890494
CG12928	1	0.095223	0.0474517	0.0285956	0.0448584	0.0295332	0.0203518	0.0127404	0.00800602	0.0147783	0.0653067	0.0888432
CG12935	1	0.474527	0.789594	0.45395	0.525205	0.785478	0.975456	0.699756	0.871047	0.611179	0.725797	0.782574
CG12942	1	0.215733	0.323114	0.293595	0.246362	0.182011	0.139555	0.0634495	0.0357222	0.0253985	0.0233807	0.0292291
CG12945	1	0.13351	0.156458	0.164474	0.188016	0.198092	0.234142	0.101021	0.136519	0.13848	0.124814	0.204444
CG1295	1	0.536567	0.474179	0.61753	0.465783	0.295749	0.494515	0.413531	0.491488	0.503944	0.394752	0.445833
CG12972	1	0.439105	0.697157	0.514972	0.49781	0.384052	0.386394	0.386676	0.314543	0.355658	0.297748	0.306281
CG13004	1	0.0938356	0.0267194	0.0324576	0.0792972	0.25316	0.33158	0.454731	0.536802	0.578781	0.398794	0.427612
CG13005	1	0.0805028	0.0690063	0.0918911	0.0997211	0.129365	0.0829323	0.054248	0.0391603	0.0363953	0.0303867	0.028908
CG13014	1	0.198011	0.305075	0.370992	0.429857	0.772766	0.392686	0.521959	0.404107	0.271422	0.203345	0.157251
CG13025	1	0.223604	0.434561	0.418331	0.292802	0.217089	0.111988	0.0621759	0.0481134	0.041266	0.0287382	0.0378268
CG1308	1	0.647035	0.572724	0.723904	0.736306	0.328208	0.781546	0.713241	0.634939	0.521319	0.546816	0.581539
CG13088	1	0.279531	0.735866	0.578721	0.492326	0.579259	0.456542	0.29463	0.219231	0.150265	0.176082	0.182555
CG1309	1	0.375308	0.315532	0.521131	0.626012	0.691825	0.878268	0.816063	0.612879	0.464734	0.358821	0.396657
CG13090	1	0.875585	0.89146	0.714575	0.596349	0.426	0.381845	0.418453	0.349733	0.24548	0.261068	0.261036
CG13126	1	0.403316	0.340786	0.390595	0.550429	0.789274	0.580125	0.463413	0.3617	0.205656	0.19608	0.203755
CG13142	1	0.995591	0.654954	0.579961	0.612346	0.32272	0.418435	0.234631	0.265163	0.134092	0.322733	0.322408
CG13176	1	0.0891092	0.122999	0.125868	0.11607	0.110373	0.0971682	0.134275	0.133124	0.191675	0.226758	0.203884
CG13178	1	0.758863	0.443128	0.479137	0.578237	0.574427	0.488674	0.521867	0.514263	0.41317	0.444817	0.59182
CG13192	1	0.71825	0.667003	0.613972	0.564943	0.491183	0.329309	0.281239	0.193734	0.231469	0.252626	0.221399
CG13197	1	0.225738	0.440859	0.447432	0.442817	0.484672	0.501119	0.157983	0.247932	0.237047	0.24099	0.315301
CG13319	1	0.871014	0.307803	0.139514	0.22134	0.348827	0.296639	0.317828	0.241977	0.284771	0.358983	0.315457
CG1332	1	0.545516	0.451778	0.56867	0.517058	0.245104	0.615775	0.545325	0.63895	0.554507	0.436665	0.519582
CG13322	1	0.388197	0.730314	0.722756	0.620305	0.505805	0.561336	0.2912	0.323449	0.281333	0.209264	0.241948
CG13339	1	0.37841	0.482361	0.54661	0.484607	0.668538	0.499507	0.237939	0.393938	0.430816	0.465999	0.5372
CG13343	1	0.282382	0.239501	0.245631	0.202854	0.190836	0.1201	0.108715	0.10165	0.107302	0.097147	0.0969974
CG13344	1	0.334701	0.356047	0.322424	0.261677	0.287511	0.260337	0.220797	0.185658	0.158638	0.112918	0.116654
CG13349	1	0.428394	0.385975	0.373682	0.292191	0.30037	0.220411	0.249697	0.186386	0.189254	0.160495	0.14225
CG13350	1	0.258197	0.384443	0.253461	0.158557	0.109567	0.0555393	0.0946011	0.0534244	0.0266103	0.0186076	0.0191433
CG13366	1	0.196062	0.369186	0.371441	0.275758	0.199662	0.214934	0.213081	0.0956095	0.0893606	0.06636	0.0749779
CG13367	1	0.322939	0.593526	0.749568	0.57329	0.611271	0.437474	0.305636	0.235042	0.319452	0.332922	0.255603
CG13373	1	0.406381	0.160709	0.18068	0.166646	0.114528	0.12031	0.0955961	0.0683449	0.0461162	0.0581299	0.0437178
CG13380	1	0.415874	0.1563	0.0593917	0.122425	0.077894	0.112618	0.0432375	0.061287	0.0280827	0.0761592	0.116209
CG13392	1	0.438191	0.547943	0.36227	0.326864	0.337321	0.448566	0.471321	0.522837	0.403857	0.283945	0.39082
CG13397	1	0.231819	0.126899	0.308645	0.476113	0.75463	0.745975	0.317365	0.11879	0.0814614	0.0436885	0.059763
CG13398	1	0.196244	0.217607	0.252609	0.307051	0.339917	0.394526	0.295125	0.287931	0.250744	0.249189	0.302271
CG13472	1	0.732629	0.85381	0.50113	0.374684	0.329461	0.290338	0.229519	0.171321	0.127528	0.125829	0.120507
CG13501	1	0	0	0	0.51236	0.780775	0.941481	0.839786	0.395587	0.723051	0.635455	0.774344
CG13531	1	0.568991	0.629285	0.602747	0.615698	0.431166	0.673369	0.336601	0.362037	0.285307	0.204309	0.253417
CG13540	1	0.428389	0.369272	0.212276	0.170787	0.130129	0.23537	0	0.0329656	0.0903812	0.158864	0.22585
CG13550	1	0.381637	0.243554	0.20515	0.180224	0.102856	0.129843	0.0648771	0.044735	0.0300059	0.0582295	0.0623076
CG1358	1	0.181841	0.0781198	0.0773733	0.0525691	0.0278332	0.0311155	0.0582131	0.218822	0.462737	0.787535	0.849083
CG1360	1	0.593739	0.405277	0.513157	0.538372	0.34037	0.351001	0.138047	0.145357	0.0938045	0.213013	0.195302
CG13601	1	0.380855	0.169928	0.190632	0.224925	0.251985	0.230984	0.256973	0.237335	0.231928	0.482322	0.372679
CG13603	1	0.352209	0.743909	0.634257	0.607886	0.787708	0.573704	0.329747	0.337479	0.397708	0.346193	0.403733
CG13605	1	0.585404	0.599475	0.500476	0.365153	0.318867	0.279797	0.247032	0.218313	0.20688	0.157016	0.159345
CG13609	1	0.593793	0.374215	0.24545	0.235755	0.240896	0.227369	0.0810649	0.138126	0.0540001	0.0646527	0.0740364
CG13625	1	0.80978	0.639586	0.53928	0.416524	0.32035	0.304513	0.202206	0.159551	0.152478	0.116291	0.131263
CG13630	1	0.197831	0.0901373	0.159976	0.231971	0.533486	0.521012	0.580033	0.43987	0.346916	0.405662	0.374355
CG13671	1	0.249137	0.479807	0.449988	0.404608	0.407027	0.313615	0.193635	0.193919	0.145913	0.104216	0.12929
CG13681	1	0.359371	0.136169	0.0849103	0.149439	0.108983	0.23537	0.379653	0.535691	0.444374	0.180046	0.233916
CG13741	1	0.0492695	0.0140639	0.00687553	0.0185844	0.0104816	0.0108045	0.00634557	0.00418432	0.00471941	0.00931556	0.0146213
CG13760	1	0.343262	0.131553	0.195947	0.291652	0.350598	0.236577	0.229326	0.171167	0.193624	0.267013	0.192469
CG13766	1	0.195156	0.304156	0.382734	0.510204	0.288119	0.258213	0.139804	0.180165	0.159283	0.244525	0.278693
CG13771	1	0.201595	0.0651658	0.499473	0.241111	0.275567	0.369208	0.345794	0.139619	0.170129	0.224278	0.273297
CG13773	1	0.465035	0.624287	0.726731	0.733241	0.737839	0.51736	0.225606	0.202544	0.198359	0.461126	0.410177
CG13776	1	0.187364	0.118183	0.124481	0.124933	0.0997358	0.0847254	0.0768009	0.0838288	0.0661246	0.0830102	0.10565
CG13779	1	0.200383	0.59109	0.598452	0.45044	0.312031	0.3661	0.165261	0.163575	0.125258	0.140789	0.174655
CG13865	1	0.362146	0.559696	0.475643	0.414241	0.386719	0.426457	0.213331	0.281661	0.274854	0.252078	0.374632
CG13876	1	0.859847	0.992665	0.728887	0.620707	0.598873	0.451054	0.337117	0.388496	0.270819	0.391748	0.457943
CG13886	1	0.604553	0.540083	0.467656	0.422558	0.467224	0.397311	0.254841	0.289902	0.336301	0.355392	0.431312
CG13887	1	0.663348	0.44634	0.478626	0.582597	0.722121	0.714941	0.455668	0.506378	0.320933	0.239863	0.325908
CG13890	1	0.192353	0.172049	0.215831	0.205366	0.182403	0.148475	0.127584	0.196223	0.156168	0.193455	0.220037
CG13901	1	0.857747	0.575973	0.692957	0.815437	0.863487	0.596804	0.575042	0.355358	0.281254	0.348962	0.323519
CG13902	1	0.512376	0.300392	0.313772	0.396013	0.335325	0.312056	0.210242	0.190261	0.171839	0.160432	0.20205
CG13914	1	0.798305	0.415968	0.375214	0.461186	0.340614	0.192608	0.160865	0.099973	0.0516891	0.0694562	0.0820723
CG13917	1	0.336507	0.579452	0.461857	0.409488	0.394323	0.604344	0.726339	0.563779	0.660314	0.465133	0.467627
CG13923	1	0.278773	0.436508	0.603243	0.622407	0.817825	0.575962	0.921156	0.846757	0.889665	0.581619	0.524848
CG13926	1	0.556141	0.661989	0.77372	0.697812	0.848571	0.780127	0.582524	0.402919	0.419016	0.437688	0.434389
CG13933	1	0.266965	0.514086	0.533329	0.461402	0.360984	0.355558	0.335005	0.314473	0.299512	0.22739	0.286995
CG13946	1	0	0	0	0	0	0	0	0	0.723051	0	0
CG14023	1	0.676618	0.529975	0.618211	0.546358	0.272933	0.449636	0.476931	0.357973	0.285665	0.262375	0.228564
CG14036	1	0.085411	0.034684	0.0161356	0.0134076	0.0082699	0.00606144	0.00758687	0.00419002	0.00563124	0.00475105	0.00771932
CG14040	1	0.227539	0.446385	0.456831	0.447713	0.422829	0.627867	0.433299	0.511864	0.349443	0.247872	0.284088
CG14043	1	0.27035	0.20589	0.328175	0.420651	0.598845	0.419782	0.362558	0.334616	0.266745	0.210592	0.219605
CG14053	1	0.202679	0.0893402	0.273905	0.462779	0.163711	0.212593	0.176085	0.165891	0.0466485	0.122991	0.0499577
CG14065	1	0.333311	0.23347	0.479447	0.463749	0.256653	0.245581	0.341272	0.284317	0.480819	0.491396	0.248688
CG14074	1	0.748891	0.746754	0.745327	0.497182	0.374966	0.450208	0.145149	0.201213	0.140148	0.120815	0.225612
CG14100	1	0.628671	0.269473	0.323497	0.522098	0.567383	0.576189	0.399955	0.3632	0.210712	0.284848	0.314544
CG14102	1	0.412774	0.12046	0.0759359	0.105067	0.0711436	0.117855	0.070276	0.0774046	0.0364201	0.0419422	0.0759399
CG14103	1	0.952538	0.292475	0.364019	0.518909	0.469079	0.607288	0.213869	0.232606	0.149658	0.143711	0.202532
CG14117	1	0.457547	0.442307	0.357604	0.486482	0.44523	0.512896	0.215382	0.244175	0.172619	0.157775	0.304542
CG14130	1	0.569872	0.742365	0.759314	0.784441	0.822058	0.813786	0.862952	0.971233	0.962404	0.902783	0.88649
CG14184	1	0.99904	0.743396	0.771706	0.82582	0.719653	0.692944	0.569614	0.501431	0.374512	0.426589	0.435127
CG14199	1	0.202859	0.552658	0.820992	0.751	0.707339	0.773588	0.409467	0.344687	0.376486	0.367215	0.307057
CG14200	1	0.116803	0.261123	0.521732	0.471855	0.405359	0.487854	0.608747	0.444887	0.436362	0.360055	0.310291
CG14216	1	0.768533	0.668407	0.882157	0.871218	0.918065	0.711397	0.472309	0.370632	0.300478	0.255547	0.262549
CG14218	1	0.366143	0.145578	0.114302	0.0853935	0.210209	0.076445	0.102282	0.0355014	0.101969	0.0244405	0.0248187
CG14220	1	0.777447	0.812057	0.957533	0.913234	0.858188	0.618936	0.47335	0.387041	0.359573	0.378037	0.336384
CG14229	1	0.905492	0.279734	0.453897	0.529496	0.337293	0.357561	0.240608	0.244761	0.154363	0.534149	0.388467
CG14230	1	0.545256	0.483129	0.570337	0.508139	0.389909	0.314543	0.202403	0.148666	0.114446	0.273341	0.235899
CG14231	1	0.443857	0.426735	0.394561	0.33018	0.388243	0.21357	0.305527	0.186615	0.166574	0.0997576	0.0708095
CG14232	1	0.34744	0.743697	0.823972	0.672874	0.6271	0.457752	0.468794	0.335431	0.295414	0.257485	0.201784
CG14297	1	0.380791	0.0615453	0	0.227716	0	0.0697395	0	0.351633	0.160677	0.564848	0.344153
CG14299	1	0.184476	0.280269	0.37653	0.346671	0.234389	0.359813	0.22568	0.273038	0.297613	0.274178	0.329885
CG14303	1	0.701523	0.223363	0.140036	0.232432	0.0885245	0.21458	0.176286	0.161802	0.0846627	0.318368	0.364206
CG14306	1	0.742971	0.266542	0.15003	0.331301	0.140892	0.245399	0.268352	0.196307	0.108729	0.353562	0.395905
CG14322	1	0.344382	0.454277	0.342511	0.304262	0.190663	0.426246	0.234945	0.344092	0.26102	0.288551	0.421551
CG1434	1	0.380169	0.538322	0.714395	0.615168	0.698939	0.460243	0.620935	0.462376	0.481247	0.530752	0.391908
CG14352	1	0.563389	0.24203	0.214834	0.381905	0.474739	0.409866	0.148396	0.134087	0.0998914	0.10106	0.153003
CG14407	1	0.626762	0.469149	0.535011	0.570558	0.823612	0.486142	0.686084	0.694524	0.703835	0.767012	0.553957
CG14408	1	0.207506	0.040568	0.0325214	0.0443374	0.120876	0.187033	0.373058	0.50361	0.667147	0.603842	0.56141
CG14411	1	0.248927	0.500384	0.502005	0.385211	0.415758	0.382316	0.436161	0.270058	0.255498	0.206882	0.184585
CG14435	1	0.284461	0.101101	0.119486	0.225438	0.300775	0.273002	0.275389	0.239918	0.211703	0.237236	0.221141
CG14440	1	0.161276	0.0150538	0.0258542	0.0255753	0.216799	0.378305	0.492115	0.461324	0.524293	0.438314	0.284506
CG14442	1	0.417659	0.310686	0.427989	0.358945	0.334985	0.309134	0.358921	0.28991	0.27748	0.269352	0.233205
CG14446	1	0.62357	0.855886	0.822422	0.774804	0.487982	0.759943	0.896692	0.869378	0.883917	0.659846	0.644014
CG14450	1	0.622803	0.712048	0.457013	0.460135	0.335016	0.400692	0.29355	0.266472	0.209663	0.192466	0.213844
CG14463	1	0.762672	0.690402	0.435501	0.491809	0.428421	0.463546	0.281533	0.2437	0.145542	0.18572	0.200797
CG14478	1	0.914154	0.881216	0.955975	0.742409	0.383811	0.610437	0.542115	0.491944	0.374945	0.573359	0.487683
CG14516	1	0.103801	0.0148648	0.00748529	0.0115727	0.00544387	0.00969186	0.0205528	0.0141202	0.0250517	0.0600801	0.0724058
CG14545	1	0.020831	0.0385164	0.0627589	0.0480844	0.0353086	0.0221273	0.0159259	0.0109645	0.00791083	0.0142139	0.0171323
CG14550	1	0.201723	0.261641	0.352165	0.399186	0.417856	0.410902	0.300181	0.288829	0.227481	0.184116	0.216344
CG14562	1	0.321164	0.455602	0.583357	0.501147	0.301063	0.478045	0.371604	0.368039	0.315776	0.240982	0.264534
CG14613	1	0.202174	0.0593913	0.0745085	0.113409	0.206692	0.270277	0.285035	0.260344	0.247372	0.206127	0.189148
CG14615	1	0.422858	0.245563	0.209535	0.261694	0.327097	0.344895	0.46387	0.508531	0.590266	0.700185	0.752124
CG14617	1	0.468867	0.863902	0.950919	0.691344	0.496257	0.429938	0.379087	0.369671	0.382059	0.216607	0.221075
CG14618	1	0.180006	0.24404	0.446848	0.451586	0.739229	0.536981	0.39675	0.268301	0.249561	0.333088	0.302287
CG14621	1	0.572688	0.352395	0.430132	0.429368	0.428992	0.42876	0.424563	0.31535	0.284833	0.235421	0.222202
CG14632	1	0.782423	0.254398	0.265193	0.331085	0.27145	0.383799	0.626756	0.35926	0.250026	0.578611	0.356674
CG14647	1	0.283256	0.592135	0.513663	0.510654	0.453129	0.357138	0.209755	0.19713	0.171453	0.215711	0.252348
CG14667	1	0.365155	0.588245	0.607754	0.591827	0.616282	0.469545	0.270208	0.296294	0.266135	0.290757	0.332698
CG14711	1	0.218874	0.275803	0.376341	0.344314	0.426278	0.273193	0.242976	0.194766	0.215781	0.231691	0.232047
CG14712	1	0.530633	0.388506	0.356131	0.303329	0.156982	0.213773	0.133086	0.0920196	0.0782177	0.0958557	0.0932824
CG14757	1	0.267048	0.949559	0.981432	0.77187	0.618538	0.366812	0.44716	0.67815	0.826343	0.264085	0.372088
CG14764	1	0.919384	0.409023	0.42307	0.502965	0.337541	0.419077	0.350951	0.338927	0.257015	0.485056	0.484219
CG14782	1	0.442157	0.480976	0.623872	0.617278	0.715666	0.568255	0.684522	0.631008	0.809823	0.764358	0.715612
CG14798	1	0.484527	0.777353	0.453408	0.3806	0.145889	0.0920643	0.0896964	0.0876225	0.0529505	0.04653	0.0609276
CG14814	1	0.0906395	0.0963516	0.108309	0.0696006	0.021508	0.0179063	0.0131751	0.00524157	0.0055588	0.00466419	0.00657117
CG14815	1	0.154438	0.248511	0.33027	0.31385	0.392115	0.320501	0.700853	0.770157	0.793228	0.653007	0.626396
CG14816	1	0.840965	0.550309	0.594835	0.657664	0.811219	0.429748	0.356915	0.218	0.161827	0.152627	0.14734
CG14881	1	0.555736	0.266117	0.176268	0.205724	0.182392	0.167487	0.127787	0.114078	0.0971893	0.0588544	0.0897997
CG14882	1	0.0516883	0.0337921	0.115257	0.169832	0.184178	0.196561	0.119969	0.14118	0.161372	0.208049	0.190141
CG14898	1	0.729381	0.348076	0.107234	0.18077	0.35104	0.37794	0.344186	0.377437	0.251339	0.162027	0.190695
CG14899	1	0.484756	0.143094	0.118784	0.234857	0.307467	0.376681	0.337755	0.335175	0.310023	0.250685	0.275508
CG14903	1	0.614972	0.308565	0.290749	0.200754	0.228779	0.304738	0.163093	0.214304	0.167521	0.253315	0.262511
CG14931	1	0.023455	0.015288	0.00514435	0.0131065	0.00551878	0.00612655	0.0104585	0.00452708	0.00632761	0.00855542	0.00781902
CG14956	1	0.211721	0.195639	0.261751	0.227645	0.225341	0.199361	0.254949	0.304373	0.504443	0.504397	0.417735
CG14962	1	0.447129	0.663694	0.581034	0.463924	0.382959	0.328689	0.243591	0.19388	0.156789	0.160718	0.228101
CG14969	1	0.439811	0.499844	0.552513	0.495921	0.496761	0.458614	0.218959	0.237387	0.167938	0.142424	0.183001
CG14971	1	0.274175	0.129068	0.218833	0.286299	0.413445	0.425316	0.365387	0.30064	0.193482	0.210473	0.215275
CG15011	1	0.157044	0.183046	0.3587	0.492546	0.53103	0.440644	0.362966	0.22541	0.157853	0.189945	0.198492
CG15014	1	0.224776	0.370694	0.376748	0.410459	0.39738	0.347532	0.255528	0.143956	0.0885374	0.129618	0.11973
CG15047	1	0.0292466	0.0309145	0.0134778	0.015216	0.0139924	0.00867725	0.0141899	0.00486129	0.00925563	0.00585673	0.00515436
CG15072	1	0.39955	0.21326	0.353648	0.522265	0.49606	0.585449	0.650288	0.457834	0.435165	0.519741	0.474417
CG15084	1	0.896716	0.789046	0.64126	0.702714	0.696481	0.617611	0.436844	0.328907	0.28005	0.250396	0.314711
CG15099	1	0.357877	0.633222	0.509278	0.487566	0.351854	0.660394	0.569101	0.530515	0.591733	0.436321	0.521765
CG15100	1	0.0761141	0.0873312	0.240243	0.399338	0.650089	0.736704	0.582167	0.376872	0.275335	0.295934	0.296302
CG15107	1	0.600135	0.820759	0.738489	0.726187	0.325846	0.33241	0.138041	0.179897	0.108235	0.152316	0.202114
CG15118	1	0.434241	0.509278	0.655539	0.749536	0.953871	0.888236	0.567932	0.448208	0.354335	0.256063	0.298281
CG1514	1	0.132732	0.197688	0.405666	0.432743	0.404265	0.409639	0.330251	0.331062	0.451337	0.527159	0.558856
CG15142	1	0.571185	0.609299	0.679281	0.204944	0.31231	0.251061	0.251935	0.158234	0.361524	0	0
CG15168	1	0.740998	0.395344	0.337205	0.486644	0.674403	0.619346	0.471541	0.375731	0.207384	0.175249	0.25968
CG15233	1	0	0	0	0	0	0	0	0	0	0	0
CG1529	1	0.449981	0.713128	0.713031	0.566721	0.431787	0.349066	0.237358	0.193417	0.195978	0.207415	0.196328
CG1530	1	0.643669	0.556782	0.55212	0.505876	0.418525	0.486236	0.380209	0.32508	0.271975	0.273045	0.259864
CG1531	1	0.512678	0.471683	0.494847	0.469224	0.370439	0.392395	0.330287	0.263941	0.216525	0.204636	0.184169
CG15312	1	0.322842	0.121984	0.0740937	0.134483	0.0793433	0.106596	0.198874	0.14004	0.0711946	0.192806	0.163073
CG15317	1	0.205239	0.449698	0.525292	0.620043	0.604769	0.754245	0.394272	0.419724	0.357848	0.430816	0.435732
CG1532	1	0.374841	0.137275	0.180766	0.297321	0.478496	0.380025	0.232363	0.225093	0.200062	0.306695	0.357428
CG15345	1	0.971955	0.686258	0.452998	0.590736	0.367191	0.495933	0.17093	0.247054	0.0795263	0.196019	0.32403
CG15356	1	0.220526	0.195497	0.402908	0.361018	0.186774	0.231371	0.237222	0.177952	0.159336	0.128618	0.100797
CG15362	1	0.0855001	0.0932782	0.197713	0.306778	0.576247	0.349712	0.232207	0.139813	0.0977094	0.126827	0.0740537
CG15435	1	0.320364	0.425823	0.303217	0.28977	0.353933	0.213611	0.140822	0.0756772	0.0474998	0.0371031	0.0453136
CG15436	1	0.72882	0.419006	0.391116	0.579839	0.359642	0.405005	0.266775	0.229341	0.0918765	0.238874	0.331056
CG15438	1	0.307842	0.395541	0.577347	0.585222	0.842383	0.760507	0.649209	0.424556	0.247677	0.206742	0.206859
CG15439	1	0.644266	0.569265	0.562885	0.477474	0.355202	0.283577	0.331687	0.228239	0.153651	0.171744	0.173893
CG15456	1	0.569139	0.534057	0.477812	0.411359	0.282647	0.215968	0.391299	0.286411	0.272116	0.19132	0.227585
CG15514	1	0.859903	0.689198	0.655324	0.67664	0.592576	0.465472	0.46836	0.383947	0.243153	0.433624	0.396665
CG1553	1	0.304673	0.620813	0.615958	0.727504	0.527846	0.458331	0.31861	0.261068	0.244697	0.382859	0.420415
CG15602	1	0.177456	0.364612	0.609212	0.612847	0.506368	0.647763	0.32287	0.394819	0.425407	0.303538	0.392435
CG15641	1	0.986594	0.453197	0.424551	0.465782	0.319408	0.228238	0.152688	0.107888	0.131463	0.115537	0.0351973
CG15643	1	0.367072	0.199187	0.282618	0.346197	0.53034	0.44657	0.627775	0.391718	0.355681	0.228272	0.20951
CG15653	1	0.16689	0.313426	0.307495	0.354225	0.631371	0.502382	0.378423	0.351634	0.306479	0.209204	0.240588
CG15657	1	0.796634	0.638576	0.730907	0.795465	0.895632	0.637135	0.739424	0.530377	0.308968	0.511924	0.864785
CG15684	1	0.572158	0.0592465	0.122536	0.187895	0.361888	0.294113	0.509004	0.353275	0.622387	0.649482	0.312893
CG15727	1	0.789147	0.565435	0.308049	0.304084	0.282747	0.189579	0.270513	0.21435	0.208109	0.198939	0.162331
CG15735	1	0.67624	0.974441	0.975181	0.836546	0.640131	0.561453	0.422895	0.34677	0.276703	0.230541	0.263575
CG15737	1	0.67925	0.0957834	0.0518525	0.0571841	0.0187686	0.0339976	0.0561172	0.031384	0.0172237	0.0496035	0.0348816
CG15738	1	0.440808	0.5044	0.453317	0.426433	0.483998	0.308248	0.380145	0.295027	0.286997	0.327346	0.282053
CG15743	1	0.318367	0.408482	0.565647	0.609589	0.987895	0.729456	0.539416	0.29045	0.202583	0.160679	0.138482
CG1575	1	0.146073	0.318406	0.370171	0.412834	0.4555	0.278064	0.223401	0.175829	0.196289	0.449052	0.369679
CG15771	1	0.0646536	0.103703	0.206247	0.284533	0.42138	0.623535	0.704491	0.423038	0.304055	0.338907	0.42479
CG1578	1	0.705256	0.134639	0.0915761	0.118114	0.0996051	0.0908172	0.215994	0.171578	0.140832	0.149304	0.117393
CG15814	1	0.827956	0.598978	0.940266	0.924394	0.773416	0.7242	0.658371	0.711366	0.743257	0.559155	0.601461
CG15817	1	0.705906	0.370963	0.423062	0.508746	0.336235	0.367105	0.438945	0.345143	0.204256	0.602459	0.480932
CG1582	1	0.341716	0.553834	0.630712	0.561572	0.446397	0.392398	0.474623	0.462409	0.403124	0.405532	0.403092
CG15820	1	0.0209722	0.086137	0.0284257	0.0243454	0.0177065	0.0122006	0.0380897	0.123033	0.203797	0.256652	0.310239
CG15877	1	0.566711	0.804681	0.712259	0.706916	0.480239	0.524325	0.169836	0.205698	0.198355	0.440566	0.445551
CG15891	1	0.397819	0.781217	0.84357	0.796344	0.882653	0.512591	0.43613	0.407219	0.558188	0.480252	0.565537
CG15896	1	0.447458	0.189372	0.226174	0.301158	0.503105	0.237009	0.268899	0.15945	0.0951051	0.0611788	0.0487612
CG15912	1	0.565349	0.323868	0.479493	0.53066	0.583094	0.305894	0.359702	0.295035	0.304383	0.419776	0.432666
CG15914	1	0.831488	0.84462	0.452978	0.489122	0.37774	0.361952	0.310158	0.234105	0.182715	0.214105	0.30104
CG15916	1	0.108768	0.271144	0.225179	0.235372	0.233098	0.24647	0.145461	0.199176	0.179304	0.255686	0.296992
CG1598	1	0.144502	0.643578	0.782584	0.691576	0.852075	0.727507	0.746559	0.562427	0.501611	0.518538	0.534165
CG1599	1	0.791519	0.573952	0.661794	0.762968	0.707841	0.522387	0.373969	0.348351	0.220383	0.169205	0.219867
CG1602	1	0.73933	0.292927	0.357449	0.494321	0.563209	0.598032	0.356043	0.262538	0.199312	0.233237	0.254633
CG1603	1	0.788024	0.724924	0.763849	0.759648	0.639126	0.491628	0.445164	0.351405	0.206078	0.430257	0.390533
CG1620	1	0.325185	0.508022	0.354489	0.202009	0.166197	0.128904	0.116578	0.0979802	0.110931	0.102191	0.0928516
CG1622	1	0.965377	0.572393	0.639717	0.565479	0.50076	0.334521	0.334883	0.238401	0.127275	0.185484	0.155806
CG1657	1	0.423782	0.190538	0.254737	0.25407	0.311354	0.274578	0.336156	0.424136	0.577544	0.4439	0.418333
CG1662	1	0.357612	0.138149	0.219828	0.261244	0.344715	0.247837	0.244633	0.244545	0.2635	0.376751	0.33055
CG1663	1	0.107129	0.318946	0.514969	0.450841	0.319564	0.286048	0.137634	0.107478	0.0969558	0.102475	0.084153
CG1665	1	0.0710746	0.0394534	0.0208349	0.0158505	0.0320032	0.0398566	0.096008	0.139277	0.103528	0.107054	0.0911169
CG16708	1	0.110001	0.0516974	0.160447	0.27259	0.423116	0.407681	0.389044	0.460346	0.773164	0.45908	0.474131
CG16711	1	0.0892272	0.0186975	0.0901038	0.16239	0.268368	0.346637	0.354675	0.352724	0.389637	0.313033	0.279219
CG16717	1	0.25884	0.388468	0.353551	0.360336	0.54796	0.396478	0.320017	0.251049	0.215958	0.150215	0.202795
CG16718	1	0.607387	0.176923	0.143066	0.16606	0.13321	0.287796	0.203446	0.315516	0.358576	0.430548	0.547869
CG16734	1	0.684111	0.427847	0.330858	0.312128	0.260259	0.251783	0.107145	0.080027	0.0482034	0.032138	0.0471727
CG16742	1	0.306302	0.492899	0.49208	0.379963	0.169192	0.336827	0.150175	0.181161	0.190404	0.195707	0.312941
CG1675	1	0.102046	0.170024	0.245873	0.282596	0.325322	0.249481	0.241161	0.153207	0.122676	0.188198	0.204263
CG16787	1	0.419631	0.282342	0.2986	0.350447	0.593287	0.509784	0.683421	0.832533	0.849586	0.759317	0.72223
CG16833	1	0.147751	0.39263	0.493077	0.491355	0.398377	0.509539	0.240145	0.244815	0.188806	0.2885	0.302584
CG16838	1	0.567639	0.512152	0.36523	0.263185	0.10651	0.131532	0.0783728	0.0547026	0.0341086	0.0504596	0.0538418
CG16868	1	0.910739	0.76872	0.752904	0.680607	0.383438	0.498054	0.606425	0.473415	0.300839	0.644856	0.511222
CG16908	1	0.874352	0.923688	0.421752	0.359779	0.234661	0.238991	0.211792	0.181709	0.101703	0.0949685	0.121683
CG16935	1	0.202899	0.243041	0.321322	0.304277	0.38594	0.309833	0.388792	0.524226	0.774008	0.922608	0.842214
CG16940	1	0.525809	0.647798	0.557765	0.440002	0.28925	0.436696	0.332607	0.209197	0.149723	0.170233	0.209331
CG16953	1	0.861638	0.832862	0.744991	0.632194	0.501222	0.630163	0.425522	0.384263	0.384551	0.328378	0.441784
CG16972	1	0.327734	0.36684	0.41965	0.50563	0.308793	0.376601	0.309279	0.227516	0.135369	0.20362	0.216819
CG16989	1	0.38312	0.50485	0.606677	0.627007	0.639379	0.516245	0.507197	0.413745	0.552276	0.511338	0.488582
CG17018	1	0.440019	0.0945501	0.0215525	0.0340867	0.010595	0.0355939	0.0182029	0.0158765	0.00885113	0.0129885	0.0217258
CG17019	1	0.295133	0.144668	0.162752	0.191806	0.242639	0.221017	0.2052	0.237637	0.29901	0.239846	0.254667
CG1702	1	0.7141	0.250568	0.106058	0.151027	0.132365	0.243829	0.358484	0.299523	0.324359	0.283927	0.28394
CG1703	1	0.563845	0.823855	0.770514	0.701509	0.79062	0.758147	0.578231	0.422096	0.285747	0.355148	0.350084
CG17033	1	0.968722	0.820719	0.644188	0.630691	0.731069	0.378313	0.405334	0.347621	0.210613	0.18323	0.178683
CG17068	1	0.729011	0.589807	0.411473	0.338261	0.256321	0.183115	0.22609	0.147657	0.1017	0.104749	0.110241
CG17078	1	0.410172	0.855419	0.72727	0.537329	0.396201	0.379141	0.176057	0.132665	0.0839277	0.0716096	0.0800548
CG17159	1	0.15827	0.420637	0.657671	0.56787	0.368132	0.49424	0.326279	0.482373	0.458808	0.508053	0.569746
CG17162	1	0.812677	0.4684	0.396388	0.519896	0.459233	0.69799	0.411187	0.51456	0.282682	0.392909	0.532137
CG17163	1	0.328592	0.133659	0.102358	0.132888	0.0774487	0.10692	0.0590387	0.0573594	0.0244318	0.0634726	0.098404
CG17184	1	0.267387	0.273934	0.354096	0.381535	0.558717	0.461814	0.352034	0.288314	0.234068	0.231568	0.197342
CG17186	1	0.505611	0.433839	0.371322	0.257728	0.170426	0.178246	0.0704051	0.0723054	0.0780939	0.0796719	0.0982547
CG17195	1	0	0	0.849103	0	0	0	0	0	0	0	0.774346
CG17202	1	0.0806762	0.172803	0.371033	0.348087	0.327666	0.2203	0.170952	0.143037	0.16889	0.134181	0.0988437
CG17209	1	0.150221	0.382612	0.729746	0.897404	0.822314	0.593501	0.444264	0.286525	0.178576	0.283534	0.234316
CG17230	1	0.347191	0.630631	0.574924	0.55574	0.540155	0.363297	0.230784	0.170248	0.170353	0.118698	0.135667
CG17255	1	0.774251	0.60945	0.793662	0.559	0.414814	0.441254	0.589755	0.363342	0.340801	0.318776	0.217804
CG17257	1	0.861911	0.54686	0.482884	0.59141	0.66101	0.458109	0.465436	0.308765	0.199814	0.203769	0.226048
CG17260	1	0.456949	0.182878	0.201628	0.298634	0.285046	0.221971	0.217012	0.213994	0.147824	0.351013	0.254182
CG17266	1	0.705198	0.899307	0.705667	0.574869	0.652138	0.391385	0.302988	0.1716	0.098015	0.064937	0.0573287
CG17282	1	0.793611	0.2862	0.210103	0.277272	0.277285	0.24972	0.232091	0.219361	0.159283	0.335968	0.343923
CG17294	1	0.535752	0.149816	0.13906	0.26953	0.530849	0.576257	0.393845	0.422089	0.313979	0.40997	0.574512
CG17322	1	0.726475	0.216545	0.11132	0.200719	0.121233	0.157985	0.170042	0.269239	0.24506	0.205156	0.276639
CG17327	1	0.515831	0.394881	0.399379	0.383666	0.602111	0.385676	0.437645	0.370857	0.392819	0.303689	0.250745
CG17328	1	0.607813	0.642635	0.53342	0.426363	0.361631	0.316955	0.258937	0.235326	0.195401	0.198481	0.220732
CG17337	1	0.766865	0.815993	0.51198	0.452521	0.503724	0.916938	0.655837	0.975454	0.654888	0.791314	0.789502
CG17359	1	0.633576	0.330783	0.318127	0.337764	0.287609	0.208137	0.160036	0.149277	0.0633724	0.189973	0.169313
CG17360	1	0.362768	0.379871	0.297121	0.258761	0.257477	0.465901	0.335401	0.406578	0.397842	0.425706	0.533646
CG17361	1	0.599492	0.347825	0.356702	0.416539	0.318395	0.267554	0.167171	0.185663	0.100299	0.471829	0.33872
CG1737	1	0.743313	0.710219	0.857193	0.638625	0.534969	0.400256	0.452052	0.287553	0.203779	0.187816	0.148942
CG1738	1	0.679522	0.749722	0.763438	0.687281	0.661043	0.443764	0.231127	0.227327	0.138307	0.316958	0.318737
CG17446	1	0.55126	0.445592	0.451371	0.401154	0.369407	0.255299	0.210936	0.160532	0.155572	0.142117	0.146458
CG17462	1	0.382979	0.183576	0.198449	0.304276	0.200428	0.187575	0.236491	0.1743	0.0429398	0.175298	0.206195
CG1749	1	0.058125	0.0457295	0.200382	0.384043	0.89439	0.69165	0.724068	0.431848	0.233763	0.231486	0.174308
CG17508	1	0.820443	0.260716	0.188122	0.383292	0.524558	0.695729	0.308473	0.506608	0.352058	0.336946	0.581071
CG17544	1	0.0821539	0.159887	0.667639	0.782223	0.577797	0.46754	0.388301	0.374719	0.315133	0.244223	0.284874
CG17565	1	0.479835	0.219285	0.2852	0.345165	0.522258	0.320205	0.345309	0.24172	0.235773	0.26524	0.20659
CG17567	1	0.266588	0.0319652	0.048728	0.116783	0	0.036267	0.0485352	0.0457303	0.0836147	0	0.0447272
CG17568	1	0.235209	0.353029	0.433491	0.418135	0.403357	0.367722	0.232247	0.208807	0.17188	0.122511	0.140954
CG17574	1	0.673994	0.496266	0.479934	0.494398	0.487865	0.518548	0.40145	0.435588	0.55597	0.68714	0.957564
CG17598	1	0.377679	0.602284	0.808051	0.810846	0.82597	0.691874	0.561144	0.453638	0.338753	0.325193	0.307946
CG17650	1	0.37631	0.596266	0.194795	0.307417	0.169933	0.236294	0.0642189	0.153581	0.0637985	0.149519	0.195863
CG17658	1	0.0462089	0.0245179	0.020355	0.0195996	0.0142729	0.0126961	0.00796968	0.00566855	0.00460021	0.00511593	0.00825528
CG17660	1	0.358516	0.890781	0.930587	0.827699	0.642174	0.680757	0.575377	0.459975	0.412279	0.378169	0.398462
CG17698	1	0.0920614	0.0546489	0.0248567	0.0529322	0.155571	0.341289	0.125681	0.506759	0.424762	0.485397	0.846559
CG17721	1	0.250256	0.423577	0.398717	0.463516	0.546383	0.350112	0.148198	0.102708	0.0711318	0.0515581	0.0871724
CG17726	1	0.263415	0.210446	0.337309	0.377078	0.557363	0.393691	0.556347	0.472624	0.518748	0.36366	0.337214
CG17746	1	0.814088	0.282354	0.28139	0.304433	0.270076	0.259371	0.270219	0.232938	0.260092	0.360906	0.319045
CG17766	1	0.295092	0.524975	0.5853	0.541388	0.537389	0.65261	0.816761	0.733295	0.843024	0.847823	0.81831
CG17776	1	0.142109	0.284512	0.411604	0.439989	0.671743	0.586348	0.663202	0.647671	0.591903	0.411056	0.422595
CG17801	1	0.0865431	0.075533	0.167248	0.186313	0.0709796	0.152158	0.0636201	0.023975	0.0328659	0.0770248	0.152522
CG17802	1	0.321883	0.357345	0.339208	0.275669	0.142683	0.180587	0.142403	0.1234	0.0755929	0.115046	0.178365
CG17806	1	0.661902	0.418011	0.53476	0.569042	0.352333	0.529349	0.348609	0.278168	0.228874	0.381413	0.341797
CG17840	1	0.356544	0.5543	0.490147	0.539687	0.663028	0.624033	0.672644	0.493592	0.453989	0.393235	0.384347
CG1792	1	0.225588	0.439342	0.46091	0.339975	0.263791	0.204421	0.178803	0.126618	0.117069	0.111807	0.107256
CG1801	1	0.747082	0.534907	0.22361	0.285221	0.176782	0.123398	0.103876	0.0686916	0.0900998	0.228619	0.324003
CG18094	1	0.732524	0.827609	0.603231	0.516012	0.448523	0.440306	0.168238	0.258658	0.25004	0.326782	0.360937
CG1812	1	0.171348	0.148369	0.182081	0.201265	0.195353	0.156666	0.120252	0.107676	0.076843	0.0503594	0.0703105
CG18131	1	0.524093	0.328002	0.15772	0.246881	0.18743	0.18257	0.206763	0.157838	0.0839975	0.220737	0.121485
CG18143	1	0.137032	0.183344	0.15724	0.167705	0.176375	0.165201	0.210736	0.316716	0.699042	0.723535	0.543996
CG18160	1	0	0	0	0	0	0	0	0	0.482033	0	0
CG18177	1	0.816139	0.320315	0.422941	0.58031	0.533267	0.608801	0.744842	0.710493	0.453802	0.602194	0.564637
CG18186	1	0.377328	0.212331	0.0977756	0.0512361	0.0496858	0	0	0	0	0	0
CG18190	1	0.118955	0.30792	0.207	0.149864	0.063781	0.0612495	0.0211525	0.0155324	0.0157487	0.0160549	0.0190102
CG1826	1	0.676928	0.262104	0.282065	0.326065	0.267313	0.271758	0.358594	0.286123	0.182318	0.303799	0.28087
CG18262	1	0.0570167	0.0730642	0.217447	0.379323	0.915776	0.579915	0.501475	0.301332	0.248749	0.182744	0.19232
CG18271	1	0.965903	0.791455	0.591953	0.495697	0.431646	0.271727	0.134843	0.115781	0.0749499	0.105909	0.140074
CG18278	1	0.724729	0.321623	0.189451	0.145995	0.119635	0.107984	0.130934	0.0638043	0.0738599	0.0717448	0.0936705
CG18347	1	0.369318	0.153893	0.159271	0.123634	0.106691	0.111456	0.139722	0.208103	0.251106	0.357332	0.336433
CG18445	1	0.401453	0.907836	0.582916	0.59144	0.418477	0.588415	0.345714	0.521251	0.596495	0.655463	0.755443
CG1845	1	0.561008	0.330221	0.2897	0.218851	0.125505	0.105939	0.111009	0.0856095	0.0812325	0.0914349	0.0721914
CG1847	1	0.323312	0.176899	0.223612	0.302515	0.567121	0.476192	0.432806	0.680687	0.702548	0.316591	0.3369
CG18476	1	0.628244	0.666263	0.833902	0.792102	0.647652	0.62813	0.425983	0.329525	0.321215	0.298733	0.33223
CG18508	1	0.675828	0.478502	0.373778	0.414582	0.396347	0.444788	0.377155	0.549591	0.348646	0.443039	0.535933
CG18586	1	0.0837649	0.0153681	0.00605779	0.0121845	0.00340409	0.00472667	0.00732273	0.000940753	0.00315241	0.00251865	0.00460368
CG18596	1	0.28672	0.992189	0.877921	0.705256	0.457867	0.587777	0.260818	0.273508	0.184615	0.19811	0.292442
CG18604	1	0.310647	0.197344	0.326162	0.462315	0.453366	0.575465	0.590705	0.42368	0.403308	0.48288	0.487371
CG18605	1	0.343939	0.416918	0.497591	0.484812	0.524714	0.448804	0.392801	0.336035	0.27989	0.573957	0.503738
CG18616	1	0.497127	0.700599	0.754529	0.725433	0.896004	0.459268	0.367189	0.257813	0.267029	0.219998	0.21468
CG18659	1	0.342414	0.398834	0.416677	0.331569	0.30098	0.289972	0.337627	0.385133	0.418301	0.274348	0.294227
CG18661	1	0.490924	0.379935	0.498149	0.53663	0.544435	0.388624	0.229844	0.216469	0.244307	0.1629	0.187031
CG18764	1	0.836014	0.940787	0.744862	0.641214	0.630948	0.572295	0.407381	0.350794	0.193905	0.434744	0.48085
CG18769	1	0.483441	0.233887	0.166583	0.369092	0.309056	0.466178	0.363535	0.442557	0.320516	0.476369	0.580291
CG18787	1	0.962002	0.524758	0.424553	0.364047	0.349295	0.247759	0.209947	0.208205	0.0570831	0.367896	0.224153
CG18811	1	0.294024	0.398241	0.542388	0.371991	0.247699	0.224339	0.153766	0.0930262	0.0773873	0.0598057	0.0538246
CG18815	1	0.249408	0.322353	0.478862	0.498524	0.667172	0.556513	0.591794	0.587184	0.626647	0.749058	0.704982
CG1885	1	0.345438	0.14766	0.108109	0.125032	0.16361	0.156081	0.20939	0.259177	0.272342	0.140744	0.147885
CG18853	1	0.604783	0.87159	0.961487	0.858956	0.947265	0.996863	0.611314	0.628285	0.552922	0.485935	0.774345
CG18870	1	0.30316	0.171183	0.167384	0.170297	0.160636	0.124356	0.100376	0.090716	0.086333	0.0529612	0.0655994
CG1890	1	0.0639804	0.0912065	0.124358	0.165	0.224328	0.227087	0.114997	0.10546	0.0818012	0.0729589	0.0717747
CG1908	1	0.447618	0.651261	0.689161	0.640095	0.647259	0.462844	0.403006	0.337442	0.301858	0.337669	0.256828
CG1951	1	0.538738	0.506424	0.397352	0.39037	0.287698	0.350515	0.282733	0.286358	0.203422	0.281131	0.261031
CG1962	1	0.946065	0.257817	0.215757	0.347872	0.306629	0.465497	0.375556	0.365869	0.173381	0.586628	0.502765
CG1968	1	0.324862	0.551286	0.667252	0.562405	0.628848	0.552236	0.399549	0.30415	0.255409	0.21068	0.224513
CG1971	1	0.935914	0.4902	0.269803	0.383539	0.279595	0.23153	0.181453	0.121775	0.0611103	0.116816	0.121669
CG1973	1	0.219359	0.371741	0.424328	0.42169	0.377112	0.407821	0.389171	0.316086	0.316805	0.263842	0.249853
CG1983	1	0.704214	0.67028	0.540714	0.657558	0.663787	0.694611	0.659926	0.737696	0.667113	0.713075	0.86073
CG2023	1	0.450428	0.330476	0.426203	0.468501	0.477477	0.400525	0.387217	0.276552	0.283218	0.247258	0.220452
CG2025	1	0.434695	0.408815	0.445227	0.483999	0.466908	0.554087	0.299869	0.257742	0.150581	0.141084	0.164074
CG2034	1	0.388414	0.0842572	0.0493308	0.067193	0.158661	0.180054	0.181941	0.151178	0.149625	0.152793	0.125056
CG2046	1	0.191099	0.48391	0.432569	0.40262	0.417421	0.263871	0.225047	0.162721	0.122552	0.121598	0.116186
CG2051	1	0.740784	0.493379	0.465681	0.548767	0.359063	0.371375	0.25437	0.262504	0.127621	0.360932	0.376613
CG2059	1	0.302095	0.18564	0.355572	0.491114	0.598186	0.439913	0.336827	0.366811	0.287057	0.322263	0.34427
CG2061	1	0.0375356	0.0136543	0.0100169	0.0173889	0.0662295	0.0850495	0.123638	0.0999573	0.0784161	0.0702337	0.0683441
CG2076	1	0.686186	0.166542	0.133249	0.230434	0.418933	0.348301	0.448073	0.414871	0.528828	0.492451	0.453359
CG2097	1	0.485575	0.863652	0.591724	0.466657	0.242339	0.286618	0.160484	0.125533	0.0841699	0.0770642	0.0968972
CG2100	1	0.875254	0.518698	0.329617	0.457499	0.474726	0.359302	0.267536	0.199065	0.129946	0.135121	0.153228
CG2116	1	0.780081	0.540019	0.526591	0.508637	0.43961	0.387019	0.375565	0.298255	0.274942	0.314151	0.316952
CG2118	1	0.146546	0.107803	0.201333	0.257178	0.454013	0.485498	0.336861	0.299037	0.262439	0.40851	0.456236
CG2126	1	0.317509	0.706257	0.8373	0.726857	0.772635	0.61457	0.401172	0.377032	0.270463	0.206053	0.254228
CG2129	1	0.0209838	0.0136235	0.0404461	0.0721004	0.117651	0.109038	0.100659	0.0802996	0.0835154	0.075574	0.0655732
CG2147	1	0.194893	0.130263	0.285262	0.329201	0.443054	0.324206	0.150324	0.115457	0.0835019	0.0853945	0.0735729
CG2162	1	0.591404	0.220608	0.192268	0.170141	0.287186	0.225601	0.225289	0.786135	0.506522	0.253126	0.272284
CG2182	1	0.503419	0.632009	0.557982	0.456619	0.410588	0.38936	0.332023	0.255334	0.243223	0.254842	0.256942
CG2183	1	0.184086	0.0606232	0.0353504	0.0327075	0.0214899	0.0230823	0.0207833	0.0293595	0.0279284	0.0482082	0.0528345
CG2187	1	0.311959	0.0703734	0.0542136	0.137484	0.0481668	0.0349298	0.0257225	0.0366915	0.210707	0.450957	0.45348
CG2200	1	0.538289	0.437326	0.325416	0.350872	0.605816	0.354904	0.458584	0.374047	0.422851	0.648762	0.488526
CG2202	1	0.228789	0.272685	0.418113	0.333397	0.364504	0.219393	0.215025	0.139613	0.130129	0.135867	0.109373
CG2211	1	0.449535	0.515066	0.524007	0.415508	0.291342	0.186223	0.0976738	0.0900198	0.0618745	0.06163	0.075783
CG2241	1	0.590882	0.477507	0.292795	0.353351	0.350002	0.216432	0.202707	0.0818457	0.124664	0.350597	0.587432
CG2246	1	0.289567	0.44894	0.385559	0.318474	0.443734	0.600045	0.846013	0.894001	0.846161	0.741995	0.832455
CG2247	1	0.496433	0.34135	0.334715	0.295642	0.236936	0.243255	0.10613	0.0768578	0.055444	0.0617306	0.0835809
CG2258	1	0.91553	0.227285	0.18774	0.320238	0.255981	0.321759	0.472656	0.391143	0.264542	0.622489	0.505026
CG2263	1	0.199841	0.248919	0.476848	0.55619	0.899216	0.580495	0.525974	0.348549	0.285756	0.316912	0.260764
CG2264	1	0.54703	0.797847	0.467282	0.469055	0.496581	0.262326	0.263256	0.213508	0.143476	0.125727	0.156416
CG2321	1	0.178052	0.236744	0.169203	0.113371	0.0689046	0.0543622	0.0443599	0.0200914	0.0184017	0.0154146	0.0200107
CG2371	1	0.41242	0.248457	0.319546	0.394658	0.644799	0.374228	0.328196	0.195026	0.143451	0.128308	0.124063
CG2453	1	0.416126	0.309302	0.262203	0.321899	0.576315	0.420444	0.578669	0.49327	0.414163	0.324675	0.313041
CG2478	1	0.319431	0.254231	0.410446	0.404119	0.398426	0.422892	0.376942	0.348193	0.278211	0.239584	0.25491
CG2540	1	0.244655	0.244344	0.280378	0.340117	0.471663	0.365239	0.316711	0.308504	0.442344	0.871853	0.794824
CG2604	1	0.585005	0.195806	0.0848212	0.113757	0.0804425	0.066439	0.0865324	0.0811549	0.0706365	0.103864	0.08578
CG2608	1	0.693515	0.472389	0.39844	0.426544	0.389101	0.294869	0.279467	0.274368	0.164384	0.209026	0.204748
CG2614	1	0.223245	0.749018	0.910198	0.795788	0.654777	0.568612	0.213044	0.18807	0.122154	0.202514	0.246256
CG2658	1	0.341729	0.299422	0.282034	0.248541	0.300315	0.236117	0.411546	0.438406	0.347014	0.240176	0.213812
CG2662	1	0.234776	0.393804	0.368474	0.250806	0.150756	0.0863209	0.0632939	0.0457984	0.0401694	0.0390063	0.033994
CG2678	1	0.995937	0.293942	0.180822	0.314973	0.254519	0.318369	0.294591	0.353874	0.197331	0.488744	0.504845
CG2685	1	0.970711	0.651618	0.681467	0.600648	0.480612	0.36816	0.327135	0.246495	0.202389	0.168659	0.186392
CG2694	1	0.167573	0.0742691	0.12876	0.100946	0.0534235	0.042744	0.035798	0.0257443	0.0234018	0.0214047	0.0216452
CG2701	1	0.694812	0.463381	0.55131	0.502119	0.685061	0.423986	0.437055	0.303066	0.304997	0.310934	0.25178
CG2709	1	0.263624	0.0284056	0.10886	0.289024	0.540537	0.225312	0.279929	0.202865	0.389335	0.684336	0.377244
CG2712	1	0.322557	0.386242	0.480141	0.411468	0.449067	0.250421	0.173966	0.111137	0.127465	0.142306	0.106778
CG2750	1	0.963878	0.46736	0.424551	0.672472	0.243992	0.529582	0.393649	0.321414	0.135572	0.47659	0.580756
CG2789	1	0.0859869	0.0406192	0.0344249	0.0547863	0.158274	0.110911	0.119097	0.13725	0.283567	0.437868	0.495548
CG2790	1	0.862788	0.641961	0.556779	0.618818	0.49828	0.564774	0.347243	0.311985	0.281269	0.423227	0.534564
CG2791	1	0.453708	0.538678	0.685265	0.690118	0.950063	0.776311	0.480799	0.472066	0.569642	0.601473	0.642114
CG2865	1	0.815249	0.948014	0.982596	0.768312	0.417968	0.486204	0.646023	0.707401	0.704427	0.434168	0.307327
CG2909	1	0.614718	0.80562	0.625702	0.478429	0.393863	0.33091	0.246212	0.171918	0.115012	0.227098	0.302742
CG2921	1	0.639175	0.300794	0.397142	0.543371	0.674188	0.601272	0.414809	0.435757	0.331135	0.279053	0.32963
CG2931	1	0.539015	0.686341	0.693914	0.584407	0.666031	0.431702	0.348945	0.274446	0.22924	0.237495	0.217775
CG2938	1	0.83674	0.20383	0.174179	0.265073	0.244496	0.233458	0.286157	0.255131	0.168013	0.21084	0.231044
CG2941	1	0.649565	0.531606	0.436065	0.441212	0.246358	0.226925	0.089706	0.102066	0.0611949	0.0929425	0.109439
CG2970	1	0.666802	0.778565	0.576247	0.549171	0.688523	0.408279	0.489375	0.593062	0.552191	0.394298	0.358363
CG2972	1	0.465951	0.602325	0.775122	0.760228	0.895158	0.632949	0.477257	0.349656	0.364862	0.766596	0.612897
CG2974	1	0.15929	0.202163	0.246052	0.309277	0.399217	0.308386	0.280434	0.230664	0.185105	0.186705	0.201412
CG2976	1	0.96586	0.870051	0.540825	0.516808	0.457316	0.275007	0.301616	0.475082	0.736231	0.711301	0.65268
CG2982	1	0.152076	0.212272	0.167036	0.140985	0.106387	0.0965245	0.0680799	0.058533	0.053576	0.100336	0.0861792
CG2990	1	0.164412	0.258675	0.173616	0.108831	0.0432067	0.043455	0.0435545	0.0327869	0.0204616	0.0154541	0.0161415
CG30005	1	0.134864	0.0456306	0.0364667	0.0694406	0.0560997	0.0918562	0.106681	0.186786	0.138871	0.169508	0.220351
CG30010	1	0.200428	0.117361	0.0497733	0.077056	0.100709	0.173409	0.240134	0.27458	0.204001	0.171972	0.217983
CG3003	1	0.999955	0.495113	0.457428	0.407326	0.322016	0.26446	0.342271	0.246905	0.174171	0.150791	0.115627
CG30038	1	0.181717	0.538751	0.530463	0.328909	0.126258	0.148306	0.0804967	0.0514002	0.0508615	0.0798928	0.0976964
CG3004	1	0.893854	0.632427	0.79809	0.980786	0.88734	0.803268	0.565463	0.43408	0.341584	0.306706	0.359668
CG30051	1	0.212395	0.299249	0.41292	0.380881	0.460917	0.389567	0.136596	0.14729	0.116207	0.133034	0.145849
CG30055	1	0.384339	0	0	0	0.36129	0.433053	0.329916	0.411149	0.342812	0.399298	0.527048
CG30059	1	0.481111	0.131541	0.0504106	0.0399242	0.0362141	0.0465792	0.0482994	0.0425678	0.0348781	0.0424423	0.0502821
CG3008	1	0.883233	0.476356	0.611888	0.683294	0.758008	0.686598	0.700782	0.746899	0.604918	0.671424	0.779324
CG30108	1	0.660269	0.365885	0.354442	0.582869	0.608862	0.564312	0.350553	0.613341	0.454394	0.83367	0.969704
CG30109	1	0.16832	0.123091	0.21125	0.297021	0.533718	0.497272	0.588254	0.594337	0.682881	0.647733	0.589172
CG3011	1	0.113709	0.187788	0.256383	0.302076	0.796831	0.598871	0.757525	0.487661	0.511685	0.709346	0.680017
CG3016	1	0.32607	0.198322	0.309291	0.315789	0.337187	0.251651	0.241994	0.255929	0.250224	0.172229	0.158813
CG30169	1	0.121299	0.267412	0.238422	0.236957	0.120856	0.24644	0.0824324	0.0911025	0.0576664	0.0731715	0.118033
CG30183	1	0.176203	0.442993	0.530469	0.422407	0.298386	0.282751	0.17848	0.0598205	0.031983	0.0184948	0.0186058
CG30185	1	0.256162	0.707117	0.617077	0.552025	0.603829	0.337237	0.402029	0.469802	0.745217	0.95811	0.892519
CG3021	1	0.919754	0.258909	0.235394	0.349213	0.449319	0.292459	0.258268	0.186263	0.164743	0.159698	0.149927
CG3032	1	0.225856	0.103164	0.399005	0.566681	0.890398	0.562911	0.469222	0.310575	0.248612	0.25491	0.232969
CG30321	1	0	0	0	0	0	0	0	0	0	0	0
CG3033	1	0.289287	0.706789	0.718597	0.568661	0.48918	0.297748	0.262496	0.191481	0.177613	0.112468	0.109399
CG30377	1	0.165665	0.0226513	0.0186616	0.0275056	0.0650528	0.0788666	0.131997	0.29311	0.426653	0.0464771	0.0386404
CG30381	1	0.453425	0.240078	0.21914	0.327541	0.371447	0.32774	0.23204	0.214207	0.127604	0.102706	0.145723
CG30389	1	0.355254	0.610742	0.63991	0.536154	0.491337	0.536135	0.578717	0.460328	0.403885	0.277404	0.271584
CG3040	1	0.309104	0.611947	0.702453	0.74686	0.908882	0.687275	0.537619	0.573907	0.601917	0.475585	0.523807
CG30401	1	0.110006	0.0820605	0.0503171	0.106267	0.046268	0.0185971	0.0311032	0.0820478	0.0964066	0.103556	0.0917739
CG30403	1	0.701822	0.349056	0.209693	0.331601	0.518617	0.619255	0.538403	0.439862	0.260368	0.190173	0.356085
CG30410	1	0.295496	0.109755	0.108794	0.0877686	0.111849	0.0789592	0.149526	0.0882974	0.0833858	0.123053	0.111288
CG30421	1	0.362092	0.480942	0.559922	0.559776	0.761726	0.757354	0.716739	0.622329	0.688227	0.59405	0.638583
CG3045	1	0.816731	0.276856	0.274752	0.521376	0.546923	0.670978	0.349281	0.301238	0.209734	0.565259	0.511139
CG30467	1	0.763922	0.189858	0.185845	0.287391	0.327986	0.344244	0.243643	0.193407	0.149358	0.188612	0.178548
CG30492	1	0.292197	0.0367494	0.030968	0.0570196	0.137198	0.252204	0.46181	0.831591	0.843962	0.791021	0.833052
CG30497	1	0.877643	0.202919	0.179351	0.235868	0.140088	0.235575	0.425474	0.405647	0.250941	0.359032	0.296987
CG3065	1	0.402277	0.519756	0.871735	0.815343	0.748722	0.71091	0.421905	0.367745	0.363546	0.26689	0.261516
CG3071	1	0.660128	0.677174	0.806811	0.81854	0.837185	0.439227	0.341671	0.255856	0.211005	0.458944	0.380632
CG3075	1	0.360851	0.315401	0.298885	0.230846	0.196036	0.16221	0.15821	0.113445	0.120376	0.0937512	0.0826027
CG3077	1	0.323453	0.21918	0.426463	0.502876	0.646025	0.759528	0.86499	0.879037	0.866284	0.281647	0.359862
CG3085	1	0.748171	0.634674	0.699383	0.537035	0.422794	0.266222	0.258752	0.190135	0.190997	0.104449	0.0828889
CG31033	1	0.978975	0.477204	0.530853	0.628543	0.679978	0.522435	0.434014	0.464223	0.44946	0.699986	0.670101
CG31053	1	0.919642	0.247342	0.167328	0.249198	0.204605	0.218429	0.242956	0.192402	0.128845	0.599484	0.45941
CG31064	1	0.76143	0.640668	0.580149	0.525156	0.658999	0.736012	0.777698	0.721817	0.787023	0.670662	0.685068
CG31075	1	0.0140864	0.0105407	0.0129563	0.0755773	0.262066	0.122031	0.128962	0.132863	0.0967294	0.055915	0.071319
CG31109	1	0.775179	0.674965	0.503759	0.566983	0.428677	0.592524	0.258741	0.299431	0.227398	0.252692	0.397078
CG31120	1	0.299948	0.394976	0.639226	0.55592	0.621643	0.409087	0.382586	0.29472	0.271627	0.146682	0.143889
CG31122	1	0.58429	0.695605	0.609228	0.561861	0.445897	0.55663	0.614079	0.456775	0.334271	0.32591	0.296831
CG31133	1	0.60862	0.63288	0.499584	0.625867	0.695586	0.721489	0.574486	0.473798	0.23931	0.193834	0.282666
CG31156	1	0.544605	0.824628	0.668736	0.575789	0.491877	0.528687	0.383769	0.263973	0.1965	0.215438	0.23743
CG31158	1	0.617243	0.420256	0.424287	0.397817	0.378596	0.401555	0.343277	0.212499	0.306881	0.253628	0.248591
CG31163	1	0.923607	0.674899	0.767895	0.838301	0.744881	0.770727	0.680043	0.590685	0.387054	0.605733	0.488523
CG31224	1	0.387629	0.494524	0.693468	0.621778	0.385201	0.550793	0.532531	0.495545	0.4422	0.315441	0.320824
CG31249	1	0.0757536	0.135439	0.25888	0.317362	0.409308	0.345119	0.194857	0.144475	0.0914817	0.068183	0.071466
CG31251	1	0.363483	0.676652	0.704371	0.669563	0.492422	0.442211	0.127241	0.0899063	0.0616237	0.0409195	0.0718616
CG31262	1	0.21739	0.0287923	0.00336708	0.0248911	0.0120435	0.0621821	0.0442077	0.00626263	0.0375071	0.724573	0.658798
CG31342	1	0.499597	0.626121	0.582024	0.441924	0.252059	0.277588	0.252996	0.177662	0.138524	0.102232	0.116774
CG31392	1	0.739024	0.600367	0.545817	0.48802	0.376879	0.312907	0.294541	0.223664	0.189562	0.216912	0.213001
CG31441	1	0.952161	0.749032	0.562255	0.503978	0.415562	0.376955	0.263494	0.207883	0.188592	0.135776	0.152037
CG31457	1	0.591969	0.47723	0.400381	0.443188	0.387698	0.291109	0.245741	0.201867	0.137475	0.210117	0.211702
CG31460	1	0.825099	0.886825	0.902401	0.906653	0.819714	0.531589	0.374762	0.289123	0.125586	0.187959	0.205071
CG31472	1	0.521606	0.293481	0.170847	0.150371	0.125452	0.114629	0.0895965	0.161665	0.199991	0.231496	0.227024
CG31495	1	0.841593	0.500227	0.390325	0.493025	0.340166	0.318671	0.270805	0.238844	0.104179	0.246334	0.321425
CG31517	1	0.872955	0.306617	0.17533	0.289686	0.224342	0.205555	0.185514	0.123035	0.0435617	0.145938	0.146336
CG31526	1	0	0	0	0	0	0	0	0	0	0	0
CG3156	1	0.41187	0.43233	0.484436	0.549713	0.749841	0.629644	0.621191	0.686478	0.626508	0.592151	0.570633
CG3160	1	0.25731	0.440965	0.421818	0.373753	0.369485	0.389756	0.377463	0.29669	0.220204	0.144282	0.137942
CG31630	1	0	0	0	0	0.383336	0.440079	0	0.245537	0.309878	0.321379	0.27973
CG31633	1	0.894309	0.215782	0.162224	0.335207	0.377653	0.604255	0.536899	0.68352	0.53976	0.695268	0.83424
CG31635	1	0.461729	0.525762	0.479258	0.393612	0.22398	0.313064	0.424387	0.465744	0.537744	0.631301	0.594587
CG31643	1	0.867886	0.58719	0.450199	0.544849	0.429639	0.547071	0.472751	0.422344	0.247508	0.486	0.545925
CG31648	1	0.286764	0.555044	0.413243	0.376922	0.574382	0.469456	0.591983	0.656609	0.522286	0.531283	0.623601
CG3165	1	0.505923	0.821242	0.917405	0.8875	0.57916	0.453816	0.20227	0.208641	0.145733	0.181227	0.215882
CG31678	1	0.666644	0.671283	0.858942	0.717261	0.465366	0.540183	0.495451	0.49889	0.401484	0.344626	0.358615
CG31688	1	0.2941	0.0323213	0.0451181	0.0831055	0.212397	0.188672	0.383762	0.328687	0.415332	0.48278	0.354794
CG31694	1	0.430723	0.825785	0.57133	0.542017	0.501985	0.524616	0.804572	0.916253	0.777439	0.616182	0.687096
CG31702	1	0	0	0	0	0	0	0	0	0.723049	0	0
CG31716	1	0.953342	0.810193	0.817433	0.807883	0.636407	0.787638	0.524145	0.583987	0.49307	0.632034	0.658941
CG31755	1	0.882369	0.241842	0.116514	0.185483	0.0651973	0.157393	0.0806004	0.0561959	0.0298203	0.0423852	0.0703772
CG3184	1	0.456465	0.647593	0.990919	0.925066	0.950795	0.599787	0.624957	0.443258	0.509038	0.553503	0.510771
CG31849	1	0.917663	0.419446	0.321491	0.378663	0.318258	0.260125	0.259718	0.203753	0	0.289007	0.266332
CG31897	1	0.532461	0.718203	0.395768	0.312626	0.185268	0.276593	0.085402	0.140802	0.110296	0.0646225	0.242803
CG31898	1	0.841639	0.655192	0.375582	0.414299	0.15626	0.293065	0.103471	0.117697	0.037933	0.132231	0.218377
CG31919	1	0.732641	0.43831	0.522506	0.70402	0.819004	0.63091	0.802406	0.940929	0.962638	0.94107	0.926918
CG31920	1	0.602696	0.248879	0.645686	0.7632	0.310571	0.649671	0.565812	0.821016	0.527858	0.857431	0.350824
CG31935	1	0.320625	0.438718	0.484907	0.40914	0.398317	0.481831	0.363954	0.327139	0.325402	0.225068	0.300051
CG3194	1	0.46991	0.752946	0.707787	0.578977	0.466618	0.423777	0.36887	0.296643	0.271442	0.197096	0.23871
CG31953	1	0.12025	0.174918	0.223449	0.0539326	0.205468	0.330343	0.309395	0.124922	0.418607	0.200669	0.203774
CG31957	1	0.851678	0.871418	0.648199	0.624898	0.610679	0.555923	0.230941	0.337662	0.26146	0.367656	0.392704
CG31961	1	0.783046	0.404934	0.396287	0.458103	0.383978	0.487593	0.455114	0.481436	0.40933	0.44859	0.533709
CG32027	1	0.76818	0.183456	0.117759	0.202887	0.116831	0.108236	0.146349	0.106837	0	0	0
CG32039	1	0.548125	0.306198	0.274245	0.488493	0.615891	0.426883	0.216467	0.346446	0.467063	0.430215	0.595187
CG32095	1	0.968127	0.72167	0.673271	0.556747	0.404873	0.371858	0.3324	0.254192	0.175891	0.2616	0.281689
CG32100	1	0.91652	0.961323	0.80171	0.694909	0.64067	0.712454	0.530943	0.463892	0.487315	0.352699	0.390605
CG32103	1	0.416173	0.393786	0.347332	0.322719	0.258799	0.429552	0.552975	0.526374	0.672899	0.615833	0.724334
CG32112	1	0.313426	0.178016	0.263376	0.345595	0.320985	0.412472	0.370983	0.47674	0.567651	0.705176	0.817237
CG32133	1	0.748308	0.695519	0.635027	0.441216	0.17212	0.307526	0.26938	0.154666	0.0997363	0.0697275	0.071664
CG32138	1	0.489748	0.838297	0.816251	0.72803	0.669877	0.737197	0.601698	0.593363	0.486201	0.327073	0.354761
CG32152	1	0.129531	0.0529694	0	0	0	0	0	0	0	0	0
CG32164	1	0.419513	0.163745	0.115776	0.167607	0.117418	0.146351	0.117152	0.0899732	0.0592359	0.128874	0.115786
CG32165	1	0.307385	0.180187	0.150042	0.181075	0.103476	0.0781416	0.0337263	0.031774	0.00871141	0.0255202	0.0342079
CG32176	1	0.872192	0.806588	0.586696	0.56749	0.408505	0.565085	0.209875	0.226011	0.180949	0.161649	0.20816
CG32207	1	0.634834	0.832466	0.503811	0.731097	0.5305	0.218907	0.185944	0.135679	0.0800484	0.113113	0.134474
CG32221	1	0.319274	0.151228	0.157749	0.193688	0.269928	0.383284	0.472125	0.516372	0.531483	0.529716	0.640491
CG32223	1	0.430502	0.184139	0.207228	0.304336	0.357986	0.418717	0.455872	0.594886	0.695799	0.946481	0.911913
CG32226	1	0.373634	0.396691	0.451182	0.442612	0.38583	0.416221	0.48935	0.390421	0.310236	0.425356	0.32673
CG3224	1	0.612836	0.643573	0.878905	0.929536	0.842907	0.775215	0.531822	0.427066	0.385919	0.72909	0.67758
CG32243	1	0.710136	0.254828	0.118143	0.234564	0.19169	0.296925	0.0991312	0.138136	0.0626339	0.0964022	0.176209
CG32250	1	0.282765	0.302952	0.446678	0.424285	0.737267	0.502735	0.427041	0.177446	0.105611	0.178869	0.158438
CG32251	1	0.451489	0.91683	0.443725	0.293215	0.0943088	0.140454	0.0889953	0.0937687	0.0437113	0.0625585	0.062447
CG3226	1	0.530265	0.471445	0.314883	0.279918	0.16811	0.13157	0.0902053	0.0791097	0.0648379	0.0870063	0.0843705
CG32262	1	0.722155	0.365543	0.340928	0.534787	0.864241	0.611804	0.651047	0.572738	0.63419	0.945694	0.911221
CG32306	1	0.482677	0.298062	0.351307	0.389342	0.332184	0.323974	0.658671	0.502059	0.340138	0.290385	0.261451
CG32364	1	0.238844	0.0545617	0.0196798	0.0534378	0.0426014	0.0418234	0.0287904	0.0263597	0.021297	0.0214784	0.0347725
CG32365	1	0.582489	0.184962	0.202525	0.325884	0.260167	0.421394	0.494227	0.329608	0.297268	0.598181	0.507016
CG32373	1	0.988053	0.316428	0.10517	0.224087	0.131957	0.266381	0.19819	0.222137	0.101606	0.298449	0.445392
CG32412	1	0.0355614	0.0231399	0.0135502	0.0165446	0.014585	0.0274223	0.0994993	0.514667	0.942792	0.466751	0.526676
CG32425	1	0.800487	0.189475	0.207008	0.378978	0.634676	0.693279	0.382927	0.323686	0.294121	0.788057	0.721399
CG32428	1	0.358136	0.677839	0.948972	0.717655	0.5418	0.461939	0.431879	0.879462	0.521999	0.181328	0.218699
CG32446	1	0.771029	0.531826	0.48669	0.489935	0.542647	0.493445	0.438271	0.358422	0.200366	0.272464	0.285603
CG32452	1	0.584155	0.562234	0.528989	0.397025	0.237043	0.224197	0.11146	0.0834281	0.0784858	0.0601163	0.0754065
CG32485	1	0.380791	0.0977484	0.102066	0.17035	0.324824	0.38098	0.597803	0.746659	0.755106	0.764929	0.761803
CG32512	1	0.807681	0.261399	0.194794	0.272416	0.186675	0.208305	0.254326	0.207026	0.173148	0.33907	0.30151
CG32536	1	0.315062	0.356884	0.535361	0.471749	0.619963	0.44058	0.346125	0.27472	0.25621	0.178097	0.132323
CG32537	1	0.344244	0.411145	0.539726	0.461878	0.675256	0.335022	0.42798	0.252197	0.184083	0.150609	0.106258
CG32541	1	0.530595	0.492862	0.549961	0.645195	0.637364	0.721394	0.92121	0.573546	0.421724	0.384218	0.316289
CG32579	1	0.341311	0.464856	0.56359	0.634214	0.477488	0.339438	0.152367	0.0978228	0.109407	0.120191	0.145104
CG32580	1	0.652784	0.593473	0.303252	0.292778	0.111539	0.493158	0.179954	0.791174	0.103293	0.544675	0.995584
CG32626	1	0.104218	0.0387448	0.0779652	0.110692	0.0989696	0.146171	0.394649	0.440893	0.688339	0.631983	0.751157
CG32654	1	0.487197	0.274459	0.411681	0.49934	0.516138	0.704903	0.748599	0.535525	0.405113	0.340913	0.307192
CG32663	1	0.710674	0.574211	0.626153	0.535953	0.568929	0.549906	0.925662	0.821122	0.865668	0.614451	0.477129
CG32666	1	0.629774	0.885015	0.738324	0.702333	0.80716	0.844491	0.596602	0.768652	0.829026	0.710597	0.665918
CG3267	1	0.0917921	0.0671313	0.149828	0.240725	0.654465	0.713273	0.646316	0.376579	0.346856	0.587277	0.584993
CG32676	1	0.244827	0.449194	0.731173	0.641375	0.508118	0.48033	0.71555	0.644459	0.437429	0.341818	0.289709
CG32699	1	0.321067	0.438218	0.289867	0.301875	0.365796	0.429754	0.298328	0.214811	0.174725	0.177558	0.184062
CG3271	1	0.364274	0.590776	0.62673	0.596005	0.754207	0.507729	0.477615	0.316047	0.161449	0.137228	0.124272
CG32712	1	0.685422	0.627762	0.622675	0.409889	0.676671	0.376593	0.503872	0.42196	0.43383	0.0847271	0.258114
CG32732	1	0.146322	0.148628	0.129233	0.142915	0.317491	0.328962	0.328528	0.388415	0.41871	0.235109	0.24512
CG32758	1	0.446167	0.472904	0.437339	0.42811	0.422013	0.480167	0.484881	0.392976	0.334333	0.297002	0.314775
CG32767	1	0.804346	0.418941	0.449316	0.49789	0.271788	0.37944	0.435255	0.333474	0.218199	0.308311	0.270986
CG32772	1	0.166542	0.213636	0.32765	0.326254	0.442468	0.504784	0.400737	0.30532	0.253608	0.227626	0.223939
CG32773	1	0.898664	0.3545	0.294356	0.409888	0.312311	0.234324	0.190351	0.126588	0.0578439	0.0508363	0.134219
CG3279	1	0.555947	0.367047	0.313253	0.321732	0.364126	0.323679	0.175263	0.215594	0.225368	0.209613	0.227631
CG32809	1	0.828293	0.450374	0.460728	0.371687	0.202758	0.335847	0.566362	0.528943	0.545046	0.545304	0.476578
CG3281	1	0.909363	0.469496	0.476524	0.526022	0.503904	0.458188	0.351048	0.317686	0.205462	0.30676	0.334768
CG32817	1	0.580686	0.472252	0.581369	0.825389	0.325438	0.101012	0.11256	0.0723024	0.0516601	0.0796823	0.0253596
CG32939	1	0.947154	0.77477	0.494415	0.350222	0.34097	0.488617	0.276384	0.295437	0.242542	0.273485	0.372469
CG32971	1	0	0	0	0	0	0	0	0	0	0.357735	0.779305
CG3309	1	0.911549	0.440777	0.445626	0.43158	0.329691	0.279995	0.390234	0.254842	0.170129	0.295703	0.25738
CG33090	1	0.339661	0.117491	0.274424	0.487336	0.638988	0.565992	0.377821	0.408725	0.47571	0.52189	0.521055
CG33092	1	0.600462	0.161031	0.453033	0.651058	0.600764	0.884436	0.529231	0.605769	0.545879	0.708003	0.130396
CG33107	1	0.640991	0.849225	0.483358	0.359161	0.224663	0.17965	0.110885	0.0744837	0.0920959	0.0649463	0.0868561
CG33123	1	0.129942	0.275087	0.44811	0.481565	0.535464	0.602099	0.397989	0.320751	0.213891	0.215672	0.217268
CG3313	1	0.561721	0.673766	0.566678	0.532466	0.636223	0.322168	0.266526	0.156928	0.106205	0.102223	0.0986123
CG33138	1	0.16743	0.0314979	0.0200106	0.0227926	0.071534	0.104664	0.239439	0.18944	0.264455	0.252903	0.270605
CG33145	1	0.855999	0.655722	0.534958	0.544062	0.461643	0.448674	0.295061	0.267468	0.158181	0.270613	0.30873
CG33156	1	0.299711	0.0559965	0.0197441	0.0409903	0.0480575	0.0658872	0.194852	0.158991	0.113519	0.042513	0.0417387
CG33158	1	0.163335	0.118441	0.256217	0.442164	0.525514	0.395397	0.259857	0.403184	0.38112	0.243007	0.287197
CG33172	1	0.230731	0.214178	0.219299	0.224174	0.132635	0.206738	0.0696711	0.0546985	0.0428474	0.096024	0.0940682
CG33173	1	0.595782	0.466449	0.491587	0.578551	0.246561	0.273285	0.245105	0.128708	0.0761106	0.109456	0.11856
CG33174	1	0.380574	0.135293	0.115126	0.231189	0.422788	0.692301	0.81081	0.606845	0.459066	0.39479	0.460227
CG33181	1	0.577117	0.144457	0.0911253	0.120833	0.109732	0.129384	0.257899	0.26362	0.359797	0.646641	0.529678
CG33182	1	0.794395	0.598518	0.924904	0.762253	0.482068	0.487216	0.571844	0.467352	0.323615	0.653001	0.536792
CG33214	1	0.882803	0.630488	0.723733	0.695512	0.591573	0.553944	0.450146	0.310741	0.240144	0.220032	0.226508
CG33223	1	0.571185	0.0162914	0.0749208	0.0904166	0.0229641	0.0184604	0	0.0232697	0.0212662	0	0.113874
CG33228	1	0.450632	0.480616	0.367533	0.412124	0.390303	0.627781	0.234165	0.436504	0.323926	0.324862	0.368446
CG3326	1	0.56606	0.619074	0.318307	0.223743	0.0692811	0.0506879	0.0410264	0.0362851	0.0201848	0.0570198	0.0409174
CG33260	1	0.482768	0.400119	0.457103	0.62163	0.465679	0.469007	0.066737	0.212067	0.138532	0.121496	0.21065
CG33298	1	0.685562	0.595486	0.491832	0.523074	0.377171	0.597275	0.424037	0.550151	0.627553	0.400013	0.435365
CG33331	1	0.218786	0.339468	0.364732	0.326622	0.487052	0.437899	0.367623	0.336601	0.20475	0.179075	0.180081
CG3338	1	0.656033	0.81463	0.707023	0.640964	0.52059	0.537098	0.37377	0.326692	0.26708	0.244851	0.282281
CG3342	1	0.630118	0.313794	0.278309	0.361135	0.415359	0.251773	0.264556	0.165152	0.133255	0.116802	0.132397
CG33505	1	0.526265	0.853527	0.879504	0.859284	0.890852	0.561838	0.330222	0.232698	0.192089	0.472527	0.353998
CG33506	1	0.205968	0.308791	0.539093	0.497063	0.608743	0.711815	0.472876	0.612655	0.504057	0.540314	0.563413
CG33558	1	0.180538	0.144132	0.307468	0.297177	0.249399	0.512058	0.611969	0.479174	0.448718	0.164478	0.149952
CG3356	1	0.186423	0.328371	0.512681	0.465128	0.350326	0.379906	0.299565	0.303448	0.324502	0.307919	0.339033
CG3358	1	0.642225	0.82651	0.715214	0.592139	0.479859	0.413675	0.328232	0.270009	0.206344	0.233303	0.249615
CG3368	1	0.157244	0.377653	0.61409	0.682274	0.803645	0.709206	0.497316	0.327035	0.257187	0.233632	0.245617
CG33680	1	0	0.276954	0	0	0	0	0	0	0	0	0.387172
CG33691	1	0.558892	0.350755	0.485025	0.574569	0.372647	0.360157	0.354991	0.301289	0.288443	0.191033	0.170367
CG33722	1	0.256747	0.219218	0.226906	0.196325	0.17153	0.159726	0.13562	0.100589	0.0628706	0.054932	0.0703637
CG33786	1	0.455365	0.426951	0.591066	0.513761	0.715775	0.350639	0.360745	0.278227	0.279706	0.546578	0.398027
CG33797	1	0	0	0	0	0	0	0	0	0	0	0
CG33932	1	0.662615	0.430924	0.515893	0.638466	0.524101	0.314367	0.289083	0.228773	0.205341	0.465927	0.181258
CG33936	1	0.669061	0.473907	0.579053	0.595766	0.4184	0.546516	0.273797	0.457739	0.481211	0.4323	0.452012
CG3394	1	0.149899	0.0409299	0.126011	0.370035	0.424721	0.255558	0.214065	0.28165	0.246757	0.111781	0.11324
CG33969	1	0.354844	0.391919	0.435994	0.385762	0.321863	0.303337	0.268721	0.303805	0.253552	0.182424	0.274402
CG34001	1	0.127687	0.457573	0.500138	0.335331	0.323014	0.233025	0.126529	0.0860614	0.0767266	0.0460817	0.0411649
CG3407	1	0.630554	0.525123	0.468679	0.55602	0.376526	0.439845	0.314716	0.269939	0.158473	0.301112	0.311936
CG34116	1	0.299243	0.555319	0.708738	0.493288	0.548396	0.36544	0.311468	0.214033	0.183089	0.244588	0.21134
CG34117	1	0.73664	0.5382	0.358906	0.45943	0.722785	0.449657	0.451931	0.512847	0.4765	0.455674	0.532786
CG34126	1	0.183003	0.160029	0.297455	0.321814	0.251978	0.360995	0.393315	0.348278	0.334216	0.265097	0.29349
CG34133	1	0.399989	0.363676	0.342294	0.292973	0.231733	0.273934	0.223512	0.230476	0.218762	0.220357	0.248689
CG34149	1	0.642772	0.57088	0.607853	0.510913	0.489341	0.419599	0.238416	0.204752	0.219417	0.26845	0.222009
CG34183	1	0.804801	0.862605	0.526619	0.588248	0.411683	0.505013	0.150512	0.196576	0.108704	0.198783	0.26825
CG34195	1	0.257834	0.4393	0.50262	0.606256	0.801318	0.55563	0.256445	0.226495	0.177852	0.229306	0.262608
CG34216	1	0.820601	0.21884	0.184587	0.280877	0.153498	0.221873	0.185737	0.197419	0.0779087	0.266674	0.275191
CG34246	1	0.715351	0.403486	0.246864	0.369947	0.41159	0.723908	0.244155	0.381684	0.235627	0.235503	0.455205
CG34252	1	0.607242	0.208244	0.117789	0.254223	0.148809	0.3084	0.123925	0.189283	0.0686126	0.367934	0.465475
CG34257	1	0.776161	0.154701	0.223728	0.551976	0.173195	0.441636	0.0124705	0.132511	0.0117144	0.0639372	0.320966
CG34293	1	0.168956	0.251077	0.383659	0.456978	0.574338	0.706018	0.361259	0.596441	0.5023	0.590103	0.832866
CG3430	1	0.333342	0.852507	0.501488	0.319916	0.115399	0.0743574	0.0464315	0.0270162	0.0219905	0.0176351	0.0272918
CG34315	1	0.29102	0	0.414526	0.279344	0.155885	0	0.0573938	0.0366045	0.0224868	0.014639	0.0179872
CG34336	1	0.134397	0.0977481	0.0499472	0.120556	0	0.147683	0.246996	0.232698	0.0850644	0	0.136649
CG34348	1	0.334574	0.237759	0.243326	0.222616	0.303294	0.359108	0.167162	0.104851	0.139509	0.159826	0.193235
CG34363	1	0.331249	0.0473799	0.0331671	0.0513074	0.031589	0.0585255	0.158905	0.269304	0.413804	0.449219	0.442356
CG34364	1	0.0461825	0.0233367	0.0224258	0.0202849	0.0116921	0.0130571	0.015169	0.00894067	0.00826512	0.00681801	0.0107134
CG3437	1	0.435927	0.298131	0.282885	0.253809	0.264533	0.222982	0.0991621	0.0990992	0.110037	0.0904601	0.12166
CG34394	1	0.509451	0.324833	0.424992	0.550948	0.395833	0.664956	0.568204	0.548538	0.569279	0.496635	0.534558
CG34415	1	0.295953	0.564409	0.533099	0.406974	0.278192	0.222634	0.107272	0.0947631	0.07123	0.0585096	0.0684812
CG34425	1	0.380789	0	0	0	0	0	0	0	0	0	0
CG34432	1	0.571186	0	0	0.512362	0	0.627655	0.419894	0	0.361526	0	0
CG34435	1	0.685426	0.110782	0.169821	0.40989	0.156155	0	0.671832	0	0.867663	0.508365	0
CG34449	1	0.498426	0.410365	0.464178	0.335901	0.231048	0.319484	0.431559	0.319384	0.517563	0.418285	0.32636
CG3488	1	0.559973	0.367219	0.358981	0.394693	0.460654	0.348713	0.290191	0.263382	0.259088	0.302848	0.337996
CG3499	1	0.63029	0.835152	0.965877	0.854163	0.978472	0.636344	0.662545	0.524393	0.451285	0.435584	0.382049
CG3500	1	0.375693	0.935538	0.834493	0.571468	0.523503	0.334829	0.297592	0.173463	0.128573	0.0810013	0.0829127
CG3508	1	0.64671	0.221719	0.294966	0.425258	0.409993	0.301181	0.259196	0.208894	0.114747	0.260751	0.171643
CG3509	1	0.365995	0.0685689	0.0400092	0.0631587	0.0333024	0.0334058	0.0209416	0.0156656	0.00963422	0.0149475	0.0180415
CG3526	1	0.445979	0.755587	0.701934	0.400642	0.944318	0.317026	0.854405	0.794714	0.577536	0.49744	0.61717
CG3527	1	0.884345	0.933355	0.849103	0.899385	0.867122	0.631579	0.442372	0.363588	0.237908	0.523461	0.526821
CG3530	1	0.729673	0.509004	0.562044	0.684508	0.698111	0.705407	0.651847	0.723184	0.905837	0.75763	0.857957
CG3532	1	0.737667	0.433652	0.503606	0.615082	0.439834	0.630942	0.394737	0.431613	0.354151	0.548447	0.601183
CG3544	1	0.489588	0.197825	0.0606503	0.0731944	0.0557697	0.0896647	0.239939	0.113438	0.206848	0	0.110943
CG3548	1	0.0904611	0.0748922	0.22187	0.527928	0.925188	0.589871	0.472518	0.398891	0.347108	0.228792	0.218804
CG3552	1	0.543573	0.5846	0.65759	0.632293	0.451931	0.567603	0.260519	0.370594	0.279102	0.281432	0.406632
CG3558	1	0.646704	0.757322	0.629679	0.550584	0.580763	0.576841	0.708883	0.574184	0.677952	0.525168	0.507388
CG3563	1	0.709425	0.487241	0.48196	0.502416	0.346347	0.45094	0.700209	0.471275	0.400454	0.489211	0.398866
CG3570	1	0.28507	0.494835	0.517634	0.419067	0.350966	0.281526	0.289787	0.221963	0.246976	0.259274	0.214377
CG3573	1	0.218378	0.300217	0.440275	0.424807	0.449348	0.353251	0.331827	0.299445	0.465209	0.338447	0.316794
CG3585	1	0.222375	0.146462	0.252315	0.386792	0.452504	0.54019	0.731656	0.731509	0.81732	0.680953	0.597543
CG3587	1	0.789274	0.605223	0.516078	0.676493	0.836544	0.505111	0.266114	0.15755	0.146801	0.18761	0.183026
CG3589	1	0.225317	0.370096	0.38834	0.321904	0.38454	0.304562	0.303796	0.304697	0.318211	0.300324	0.322674
CG3590	1	0.267046	0.408555	0.61069	0.653738	0.714467	0.601187	0.590294	0.420114	0.270055	0.303069	0.28489
CG3626	1	0.128245	0.256244	0.398244	0.394138	0.459144	0.418989	0.392924	0.344099	0.32986	0.289899	0.274645
CG3631	1	0.91198	0.447982	0.481226	0.661179	0.587608	0.612076	0.50266	0.416818	0.195669	0.275567	0.316638
CG3632	1	0.549888	0.525451	0.732284	0.716862	0.709895	0.736633	0.578587	0.58384	0.456305	0.52811	0.5134
CG3634	1	0.581639	0.630776	0.74919	0.732846	0.729881	0.487914	0.42303	0.29052	0.2231	0.181592	0.208699
CG3651	1	0.490031	0.326482	0.427627	0.438502	0.383619	0.333888	0.158981	0.149062	0.11293	0.119559	0.131061
CG3654	1	0.796909	0.554007	0.468696	0.420418	0.209106	0.348866	0.32539	0.282472	0.198171	0.256137	0.263448
CG3655	1	0.762975	0.510388	0.583082	0.595153	0.395761	0.604954	0.38318	0.540669	0.58974	0.344367	0.426568
CG3679	1	0.725663	0.332445	0.24995	0.305065	0.156565	0.218982	0.190349	0.155631	0.0676126	0.135911	0.203137
CG3680	1	0.498748	0.593062	0.739112	0.61421	0.422541	0.414405	0.238318	0.178024	0.120142	0.0886161	0.0967775
CG3711	1	0.308778	0.849068	0.972582	0.790109	0.738442	0.736269	0.649729	0.564568	0.509957	0.436276	0.464701
CG3726	1	0.862867	0.19597	0.19062	0.23354	0.224759	0.235259	0.400444	0.372542	0.510596	0.756984	0.615472
CG3740	1	0.28066	0.271657	0.337943	0.31334	0.374283	0.221747	0.466914	0.471052	0.359381	0.341852	0.312306
CG3744	1	0.869596	0.516185	0.394801	0.406525	0.292902	0.325589	0.442166	0.282788	0.176837	0.296777	0.265122
CG3760	1	0.204351	0.600746	0.799828	0.684185	0.86255	0.67345	0.585421	0.506876	0.470189	0.612199	0.47039
CG3773	1	0.22965	0.451296	0.498824	0.436096	0.457546	0.350485	0.249373	0.208185	0.173772	0.167317	0.194841
CG3781	1	0.530881	0.839796	0.719856	0.609462	0.611556	0.380895	0.456295	0.395587	0.4366	0.486839	0.384049
CG3788	1	0.762268	0.466401	0.359366	0.265176	0.125851	0.103078	0.0739819	0.0617217	0.0504747	0.0318071	0.0554666
CG3792	1	0.239582	0.630476	0.674144	0.624787	0.739308	0.610541	0.601019	0.566025	0.527047	0.598217	0.573967
CG3793	1	0.431987	0.618092	0.686114	0.526182	0.598442	0.444437	0.385534	0.373018	0.425642	0.379419	0.334943
CG3808	1	0.21132	0.414366	0.511871	0.465988	0.411272	0.437113	0.182164	0.129852	0.0821392	0.177953	0.208002
CG3812	1	0.163313	0.156883	0.425732	0.564362	0.938959	0.696167	0.415473	0.242854	0.130054	0.133805	0.17314
CG3815	1	0.368653	0.316368	0.47758	0.383273	0.384608	0.245117	0.225632	0.138972	0.120468	0.099265	0.0839376
CG3831	1	0.157716	0.063667	0.13392	0.19941	0.238006	0.280003	0.305542	0.15704	0.0774964	0.0402515	0.0502814
CG3838	1	0.917634	0.996383	0.758013	0.566802	0.500494	0.53637	0.548802	0.589783	0.70075	0.985269	0.987099
CG3857	1	0.465193	0.528212	0.725677	0.657089	0.51676	0.436122	0.232888	0.132134	0.114048	0.141503	0.142894
CG3862	1	0.646491	0.477157	0.688092	0.599749	0.848569	0.743359	0.543504	0.471752	0.309787	0.306849	0.350809
CG3876	1	0.920375	0.340357	0.231097	0.423549	0.399495	0.430247	0.302952	0.304424	0.212119	0.416383	0.421663
CG3919	1	0.872479	0.645267	0.519808	0.513122	0.41417	0.434601	0.324435	0.28802	0.143965	0.27571	0.261182
CG3939	1	0.128961	0.0920755	0.183312	0.296039	0.645424	0.650144	0.534636	0.526532	0.479735	0.618109	0.571117
CG3947	1	0.967271	0.811205	0.59935	0.647219	0.674486	0.645496	0.464524	0.623793	0.731685	0.736118	0.827547
CG3975	1	0.300588	0.626701	0.440881	0.317422	0.225366	0.183125	0.072225	0.11026	0.0849797	0.0985546	0.120533
CG3980	1	0.153003	0.348985	0.705223	0.53661	0.33901	0.417342	0.349621	0.42608	0.421506	0.30637	0.383057
CG40006	1	0.584755	0.24777	0.235959	0.588048	0.634377	0.89382	0.401239	0.722107	0.532201	0.820571	0.977926
CG4025	1	0.361667	0.507707	0.774452	0.798625	0.803216	0.578795	0.59231	0.488932	0.462366	0.473382	0.484641
CG40263	1	0.276838	0.140473	0.140239	0.23632	0.368986	0.720838	0.283018	0.549445	0.402469	0.358679	0.586059
CG4030	1	0.158679	0.218215	0.446396	0.402824	0.314221	0.393177	0.35451	0.334661	0.388229	0.316595	0.315576
CG4040	1	0.242656	0.123542	0.313302	0.326531	0.299864	0.19418	0.421882	0.381668	0.303323	0.115719	0.0650128
CG4041	1	0.439028	0.54034	0.62477	0.642385	0.642238	0.521353	0.486193	0.317252	0.297848	0.234777	0.230003
CG4042	1	0.388105	0.386093	0.599778	0.492674	0.52023	0.54842	0.500092	0.532803	0.45875	0.440842	0.520621
CG4049	1	0.596571	0.661792	0.570406	0.567603	0.334819	0.443474	0.303007	0.232266	0.150888	0.157165	0.166779
CG4078	1	0.48313	0.519023	0.323529	0.29883	0.217428	0.144969	0.14579	0.102471	0.0613759	0.0742986	0.0808905
CG4080	1	0.834164	0.48958	0.48046	0.542406	0.407599	0.425272	0.392875	0.328592	0.290602	0.330374	0.317183
CG40858	1	0.51926	0.0503554	0.231574	0.372627	0.638816	0.171179	0	0.215775	0.525855	0.693224	0
CG4091	1	0.570903	0.384972	0.314373	0.435984	0.410493	0.5975	0.354476	0.331064	0.279558	0.341376	0.424062
CG4098	1	0.202992	0.245018	0.35473	0.385481	0.488538	0.334591	0.280987	0.14956	0.136682	0.132136	0.124421
CG41099	1	0.888467	0.500894	0.31312	0.460951	0.376516	0.678099	0.228088	0.327068	0.147608	0.284892	0.410404
CG41293	1	0.60799	0.152154	0.18438	0.139495	0.0947364	0.0858729	0.102011	0.0536046	0.0468975	0.0637736	0.0655994
CG41346	1	0	0.184637	0	0	0	0	0.27993	0	0	0	0.258116
CG41519	1	0	0.276955	0	0.51236	0.390388	0	0	0	0	0	0
CG41555	1	0	0	0	0	0	0	0	0	0	0	0
CG4165	1	0.967146	0.390624	0.501161	0.553677	0.556658	0.37343	0.43667	0.315635	0.227482	0.350241	0.264329
CG4198	1	0.237719	0.0768427	0.0294487	0.0473859	0.031592	0.00725608	0.038834	0.0594526	0.0250768	0.0146926	0.0134279
CG42233	1	0.232088	0.309654	0.29189	0.228306	0.222147	0.246095	0.184054	0.148937	0.109871	0.0787859	0.0882987
CG42240	1	0.920578	0.204232	0.144862	0.267655	0.23625	0.281933	0.29172	0.214001	0.160663	0.36527	0.362708
CG4225	1	0.176204	0.424121	0.304762	0.263521	0.285674	0.238501	0.29782	0.420834	0.326253	0.254001	0.277653
CG42254	1	0.747716	0.600936	0.510817	0.602612	0.551561	0.520279	0.219533	0.237021	0.15188	0.110311	0.222093
CG42271	1	0.103978	0.0621792	0.181852	0.317655	0.675742	0.43299	0.469777	0.388479	0.402747	0.314716	0.251299
CG42351	1	0.041984	0.0118637	0.00572021	0.00774859	0.00651505	0.00615895	0.00874373	0.0140213	0.0214641	0.0267985	0.0490059
CG42365	1	0.128192	0.0265992	0.0166913	0.0466083	0.105115	0.142462	0.115574	0.207479	0.2279	0.302566	0.502916
CG42373	1	0	0	0	0	0	0	0	0	0	0	0
CG4238	1	0.176887	0.0472529	0.0456192	0.0524467	0.0465307	0.0320875	0.0700505	0.119691	0.191098	0.205695	0.21314
CG42388	1	0.141222	0.0974469	0.273422	0.322235	0.28153	0.261647	0.149416	0.125324	0.0905101	0.0590542	0.0798245
CG42389	1	0.315375	0.383445	0.834432	0.918435	0.773847	0.854661	0.865469	0.550619	0.490304	0.423266	0.369303
CG42456	1	0.326073	0.488452	0.515398	0.503711	0.379506	0.33958	0.193544	0.258445	0.226256	0.317355	0.306151
CG42487	1	0.362385	0.23643	0.283497	0.254517	0.149328	0.18376	0.0487235	0.0485213	0.0593868	0.0766601	0.094116
CG4282	1	0.79998	0.674956	0.705268	0.668203	0.430576	0.468759	0.33049	0.261009	0.143629	0.372292	0.328651
CG4287	1	0.83467	0.457214	0.353233	0.501298	0.489268	0.451982	0.362404	0.435999	0.208272	0.417613	0.451801
CG4289	1	0.911327	0.941598	0.868249	0.775973	0.688393	0.605383	0.59192	0.60683	0.58044	0.467135	0.424083
CG4293	1	0.826049	0.678511	0.706148	0.820016	0.875431	0.60358	0.474481	0.243948	0.118131	0.113273	0.10917
CG4338	1	0.373913	0.369986	0.58698	0.570301	0.689351	0.485626	0.393035	0.307752	0.294553	0.305669	0.316571
CG4351	1	0.2524	0.120039	0.0892872	0.0790642	0.0743072	0.0653197	0.0820193	0.0890339	0.111576	0.16688	0.143861
CG4360	1	0.820108	0.568706	0.785538	0.70238	0.542944	0.54903	0.432813	0.310692	0.279868	0.324778	0.247051
CG4365	1	0.724923	0.23594	0.186588	0.173968	0.138211	0.0857742	0.151492	0.149121	0.149669	0.175971	0.134059
CG4389	1	0.614514	0.239006	0.147319	0.151233	0.184044	0.22849	0.299246	0.262642	0.252124	0.182196	0.195372
CG4400	1	0.665743	0.614934	0.572674	0.477569	0.480689	0.386419	0.345835	0.259932	0.246196	0.201716	0.219351
CG4404	1	0.290172	0.0737322	0.0551085	0.0867192	0.0743217	0.0725261	0.105481	0.0586987	0.0199672	0.0454473	0.0441468
CG4406	1	0.62209	0.675278	0.528668	0.481814	0.393028	0.27525	0.180913	0.143938	0.13821	0.101548	0.124933
CG4407	1	0.133262	0.0545751	0.128474	0.253122	0.451426	0.374132	0.547662	0.480514	0.457705	0.757151	0.732454
CG4420	1	0.463783	0.650605	0.742602	0.590857	0.431428	0.314498	0.226993	0.162123	0.147082	0.114599	0.111105
CG4433	1	0.257162	0.13475	0.284033	0.41734	0.62051	0.447937	0.470119	0.38015	0.275999	0.259464	0.253193
CG4447	1	0.843887	0.541583	0	0.262532	0.314197	0.373479	0.299505	0.304799	0.278556	0.338532	0.382495
CG4476	1	0.0186824	0.0115695	0.00656581	0.0120223	0.007009	0.00691753	0.00604592	0.00168768	0.00507696	0.00485727	0.00908482
CG4496	1	0.0435042	0.0416674	0.013669	0.0245866	0.0218558	0.0552675	0.0531718	0.0285001	0.0117014	0.0640973	0.061499
CG4497	1	0.82187	0.422914	0.50777	0.456273	0.239448	0.240799	0.301921	0.23538	0.13149	0.389003	0.26635
CG4511	1	0.350342	0.3037	0.348796	0.416769	0.434574	0.474379	0.247081	0.201079	0.131145	0.0885324	0.110361
CG4552	1	0.35448	0.377892	0.53442	0.569128	0.708137	0.652656	0.7342	0.596686	0.586755	0.493222	0.466797
CG4553	1	0.542877	0.598051	0.622184	0.545723	0.563768	0.458695	0.328081	0.285254	0.233991	0.317419	0.346912
CG4557	1	0.465069	0.196955	0.369682	0.554077	0.733347	0.449598	0.493969	0.351747	0.317372	0.25295	0.227174
CG4558	1	0.377581	0.380031	0.615046	0.56013	0.58117	0.404554	0.310947	0.207626	0.18664	0.131993	0.149103
CG4567	1	0.502819	0.435901	0.582646	0.728575	0.761608	0.903116	0.718222	0.779438	0.601186	0.669258	0.700872
CG4570	1	0.828877	0.332322	0.292084	0.293627	0.211346	0.143219	0.139006	0.121022	0.0626756	0.14577	0.152393
CG4572	1	0.958736	0.549325	0.234918	0.276719	0.239571	0.205584	0.213181	0.166094	0.103095	0.162754	0.174167
CG4573	1	0.872996	0.362829	0.228015	0.541866	0.41964	0.50533	0.376586	0.355765	0.187176	0.311515	0.354146
CG4585	1	0.255572	0.204391	0.275207	0.231269	0.270889	0.229379	0.396916	0.420585	0.345371	0.361259	0.296324
CG4586	1	0.388072	0.133342	0.0997851	0.160814	0.155585	0.112061	0.14258	0.100831	0.141232	0.186462	0.163347
CG4592	1	0.123373	0.112063	0.0717394	0.12426	0.288264	0.247323	0.271222	0.274852	0.280966	0.546262	0.631993
CG4593	1	0.169316	0.179361	0.284551	0.288813	0.429892	0.301871	0.27493	0.213099	0.196902	0.223922	0.19543
CG4594	1	0.153961	0.0490082	0.0489194	0.0600914	0.188767	0.235047	0.165019	0.218142	0.226882	0.2262	0.297946
CG4598	1	0.317226	0.280994	0.392014	0.404421	0.582613	0.424148	0.395791	0.350296	0.297924	0.231075	0.232807
CG4603	1	0.242967	0.536342	0.701331	0.544149	0.700144	0.533599	0.603581	0.498541	0.51624	0.383162	0.352253
CG4610	1	0.246023	0.358289	0.394501	0.381956	0.361285	0.418751	0.446768	0.397672	0.422506	0.430174	0.424779
CG4612	1	0.286316	0.219831	0.313719	0.361972	0.399283	0.646254	0.524631	0.328133	0.285667	0.204216	0.213333
CG4617	1	0.389164	0.486282	0.578239	0.595259	0.539138	0.389529	0.376758	0.316781	0.240621	0.398331	0.240155
CG4618	1	0.620248	0.459391	0.388775	0.452058	0.606481	0.379284	0.483876	0.555109	0.552198	0.612182	0.662033
CG4643	1	0.501348	0.550839	0.543747	0.432691	0.405407	0.332513	0.276557	0.213057	0.207588	0.152691	0.16374
CG4644	1	0.514947	0.322667	0.461034	0.705347	0.654141	0.72395	0.742968	0.613846	0.474009	0.703253	0.646534
CG4658	1	0.301064	0.510285	0.474145	0.401195	0.383986	0.322267	0.367107	0.375648	0.529196	0.487299	0.594049
CG4663	1	0.337153	0.28237	0.371459	0.36301	0.592417	0.403024	0.387242	0.368963	0.337687	0.38058	0.335585
CG4673	1	0.159383	0.31816	0.287819	0.222349	0.227543	0.200799	0.16898	0.1027	0.0810533	0.0491467	0.0528721
CG4674	1	0.466029	0.505151	0.545854	0.576279	0.874251	0.799093	0.675464	0.352209	0.189856	0.188592	0.209946
CG4686	1	0.563881	0.414791	0.396249	0.403196	0.428099	0.254136	0.300723	0.204737	0.136543	0.14248	0.135273
CG4699	1	0.537634	0.637694	0.770084	0.556932	0.423495	0.430095	0.395008	0.36178	0.324875	0.308145	0.300695
CG4705	1	0.363549	0.508828	0.497485	0.466466	0.369499	0.335505	0.231335	0.20551	0.209311	0.155351	0.189369
CG4707	1	0.64673	0.690883	0.740496	0.784487	0.610452	0.461662	0.319646	0.254257	0.223163	0.225274	0.253211
CG4768	1	0.94391	0.773639	0.65572	0.641691	0.486329	0.489148	0.312592	0.249697	0.179201	0.31022	0.341269
CG4771	1	0.356707	0.214682	0.186368	0.221177	0.116347	0.0962096	0.0769286	0.0653023	0.0304803	0.0795861	0.0828065
CG4789	1	0.150228	0.308754	0.411226	0.521928	0.777673	0.454843	0.452423	0.343564	0.378043	0.268622	0.252268
CG4813	1	0.477922	0.889148	0.957243	0.712024	0.70825	0.414262	0.296484	0.198654	0.173154	0.218581	0.18038
CG4842	1	0.0122342	0.0148302	0.00625177	0.0082307	0.0109747	0.0126035	0.0309158	0.0677845	0.440413	0.625246	0.618854
CG4854	1	0.711896	0.657963	0.604594	0.567114	0.46548	0.363602	0.196486	0.179773	0.122	0.195855	0.227339
CG4857	1	0.350013	0.261422	0.323022	0.305841	0.221813	0.229675	0.274986	0.218327	0.20606	0.181773	0.143137
CG4860	1	0.345515	0.143422	0.0890797	0.162399	0.191708	0.224162	0.63546	0.368212	0.22918	0.231202	0.196177
CG4872	1	0.72167	0.35761	0.345751	0.475729	0.61728	0.665954	0.563188	0.511217	0.337616	0.4658	0.397403
CG4882	1	0.400311	0.807994	0.84502	0.83149	0.929381	0.958738	0.832174	0.91899	0.884755	0.760966	0.821315
CG4884	1	0.335517	0.396811	0.331804	0.266186	0.250347	0.264715	0.155011	0.134688	0.098239	0.129387	0.14409
CG4896	1	0.397266	0.816999	0.987396	0.874773	0.781865	0.669326	0.502713	0.422073	0.366301	0.305868	0.308864
CG4901	1	0.166353	0.259794	0.381153	0.481418	0.520313	0.570385	0.364018	0.320401	0.290922	0.478793	0.516229
CG4925	1	0.406269	0.510919	0.403741	0.407801	0.334093	0.438012	0.244925	0.260094	0.245802	0.219376	0.25583
CG4930	1	0.140167	0.138491	0.34539	0.383699	0.567775	0.444582	0.384878	0.382314	0.426481	0.509508	0.601378
CG4933	1	0.348306	0.770748	0.603412	0.459239	0.440357	0.319823	0.218759	0.183081	0.157867	0.123232	0.149355
CG4935	1	0.597995	0.311997	0.504262	0.533272	0.470058	0.331119	0.234797	0.158235	0.131329	0.111528	0.159609
CG4942	1	0.850767	0.384373	0.414557	0.534583	0.462467	0.610545	0.402723	0.357842	0.235641	0.318121	0.345433
CG4949	1	0.853277	0.90669	0.47541	0.410466	0.230035	0.157306	0.0653923	0.0493242	0.0349289	0.03175	0.0460942
CG4951	1	0.283926	0.496219	0.414004	0.240707	0.144725	0.103018	0.101183	0.0862015	0.0644822	0.0348697	0.0414421
CG4953	1	0.523713	0.335595	0.29155	0.313698	0.341204	0.334717	0.251399	0.247558	0.217812	0.160596	0.216374
CG4963	1	0.199781	0.247537	0.325574	0.346912	0.453235	0.458183	0.450466	0.488974	0.497295	0.448765	0.444536
CG4966	1	0.446207	0.226394	0.377265	0.480013	0.57076	0.706457	0.552608	0.67893	0.633726	0.41571	0.561186
CG4968	1	0.830008	0.650577	0.592085	0.645027	0.522808	0.521202	0.250935	0.257716	0.164381	0.239899	0.249626
CG4970	1	0.854427	0.130777	0	0	0.782092	0.157342	0.198862	0.187073	0.00908717	0	0.182539
CG4973	1	0.740356	0.346722	0.195572	0.307417	0.204794	0.264438	0.173923	0.17034	0.0728977	0.202095	0.251766
CG4991	1	0.0262135	0.00932818	0.00467608	0.00659645	0.00229808	0.00304373	0.00634168	0.00620096	0.0252267	0.0603014	0.0513402
CG4996	1	0.517922	0.445795	0.412069	0.537612	0.464507	0.533883	0.37627	0.34751	0.273953	0.253221	0.347489
CG5004	1	0.508817	0.338618	0.43888	0.46029	0.35291	0.578413	0.677808	0.644632	0.561219	0.550538	0.485843
CG5010	1	0.0799371	0.0423001	0.177533	0.313363	0.590604	0.561246	0.57888	0.56693	0.763428	0.909406	0.72133
CG5018	1	0.364176	0.65283	0.783408	0.715635	0.565708	0.586575	0.233518	0.233347	0.190542	0.489807	0.50384
CG5021	1	0.10622	0.279143	0.529185	0.647675	0.926383	0.873545	0.62527	0.54636	0.372155	0.316237	0.335853
CG5056	1	0.259324	0.274934	0.333169	0.404248	0.677187	0.412678	0.291782	0.286989	0.281498	0.253823	0.248461
CG5068	1	0.546746	0.695823	0.638286	0.678277	0.824496	0.511938	0.52725	0.411887	0.355987	0.321588	0.30802
CG5077	1	0.481669	0.0949288	0.206777	0.255224	0.55635	0.555779	0.729898	0.761942	0.933196	0.909538	0.83104
CG5087	1	0.596587	0.28518	0.440022	0.460787	0.310731	0.340478	0.266132	0.251362	0.199422	0.221578	0.228487
CG5098	1	0.595573	0.513046	0.427439	0.41687	0.175931	0.299311	0.242387	0.211016	0.164314	0.191553	0.207672
CG5112	1	0.449351	0.264071	0.149515	0.204627	0.403302	0.473877	0.670354	0.865602	0.409736	0.13204	0.1617
CG5116	1	0.451151	0.587398	0.370618	0.330131	0.441779	0.446655	0.482624	0.411771	0.241875	0.193455	0.225573
CG5126	1	0.760196	0.644367	0.504199	0.536467	0.42982	0.241848	0.160501	0.122607	0.119269	0.122657	0.137158
CG5127	1	0.715742	0.505611	0.47893	0.603287	0.791014	0.70853	0.390085	0.379713	0.280069	0.21574	0.289183
CG5131	1	0.673251	0.531468	0.443401	0.539656	0.74308	0.632182	0.799242	0.795564	0.601873	0.534601	0.518663
CG5147	1	0.155117	0.3137	0.549576	0.558596	0.61667	0.524318	0.289352	0.200983	0.191859	0.32249	0.2633
CG5151	1	0.137101	0.0475609	0.123368	0.196811	0.326131	0.382351	0.666533	0.706561	0.886938	0.751334	0.586142
CG5168	1	0.306635	0.39053	0.33644	0.565168	0.945031	0.934508	0.607768	0.46103	0.362024	0.314735	0.383887
CG5180	1	0.654721	0.606662	0.686832	0.629103	0.419428	0.409137	0.494845	0.367866	0.241661	0.342387	0.29802
CG5194	1	0.0351295	0.0277998	0.0140409	0.0160531	0.00702176	0.0107431	0.00706522	0.00780386	0.00650262	0.0044244	0.00718856
CG5199	1	0.404744	0.561667	0.44975	0.303943	0.17965	0.111968	0.0857142	0.0587357	0.0607217	0.0511309	0.062177
CG5205	1	0.51969	0.306221	0.359245	0.376389	0.263496	0.356981	0.400123	0.318544	0.235988	0.358697	0.356409
CG5245	1	0.4926	0.571567	0.539949	0.551906	0.265935	0.355951	0.205719	0.171244	0.0691507	0.140738	0.233861
CG5262	1	0.385803	0.947385	0.723221	0.62117	0.456309	0.571248	0.221123	0.267649	0.196593	0.138949	0.207437
CG5270	1	0.248419	0.53862	0.844722	0.770387	0.653956	0.84417	0.665378	0.480073	0.354099	0.139242	0.163213
CG5274	1	0.508192	0.750917	0.776829	0.704538	0.726513	0.516579	0.355229	0.280447	0.25442	0.239474	0.251466
CG5276	1	0.777446	0.692698	0.647989	0.589051	0.666608	0.66016	0.530664	0.446183	0.340457	0.316565	0.302574
CG5285	1	0.127677	0.350266	0.40707	0.298374	0.486836	0.400592	0.207477	0.158234	0.148863	0.115877	0.154869
CG5290	1	0.360542	0.566892	0.503442	0.65561	0.603995	0.562698	0.248719	0.232964	0.250524	0.634363	0.63798
CG5292	1	0.825381	0.464008	0.460673	0.51236	0.514557	0.360244	0.30228	0.276497	0.185495	0.359315	0.292406
CG5339	1	0.449794	0.247558	0.306218	0.307131	0.447429	0.262199	0.17477	0.12689	0.138001	0.126666	0.111674
CG5359	1	0.885353	0.660527	0.501487	0.431162	0.363266	0.283378	0.174363	0.130322	0.0573895	0.0318346	0.0630821
CG5360	1	0.784378	0.837566	0.73722	0.601136	0.369513	0.412019	0.255909	0.161153	0.103996	0.105578	0.113018
CG5362	1	0.401123	0.107119	0.0771699	0.0970999	0.150704	0.138919	0.283065	0.301191	0.408319	0.519217	0.614028
CG5366	1	0.762353	0.573107	0.587459	0.496264	0.461024	0.407448	0.374525	0.281171	0.256844	0.210666	0.212773
CG5377	1	0.525208	0.364988	0.254846	0.226472	0.273749	0.306547	0.312771	0.330284	0.349193	0.400517	0.433124
CG5380	1	0.618597	0.624699	0.633192	0.7466	0.938166	0.589615	0.350742	0.246004	0.192432	0.328193	0.344833
CG5384	1	0.340481	0.486401	0.46264	0.35972	0.243281	0.243788	0.152703	0.13315	0.111753	0.0943254	0.111362
CG5412	1	0.286398	0.282713	0.549056	0.587374	0.854335	0.513225	0.457368	0.3364	0.392594	0.392836	0.277367
CG5414	1	0.0546991	0.0570623	0.0821713	0.143951	0.550848	0.898571	0.799588	0.716638	0.364911	0.203662	0.299746
CG5463	1	0.253566	0.231723	0.17802	0.192987	0.246081	0.240567	0.173583	0.264338	0.221365	0.283881	0.35225
CG5466	1	0.54185	0.132751	0.0963824	0.138446	0.144763	0.207289	0.20215	0.15836	0.111971	0.114807	0.113184
CG5484	1	0.449219	0.592016	0.861291	0.819149	0.944365	0.842702	0.585318	0.390395	0.266177	0.221293	0.196253
CG5491	1	0.361121	0.21687	0.22251	0.191606	0.166694	0.101151	0.127819	0.0730146	0.0570173	0.049891	0.0511962
CG5498	1	0.191097	0.283175	0.31966	0.339742	0.291317	0.290367	0.185243	0.263106	0.348556	0.336155	0.471667
CG5500	1	0.300196	0.432062	0.492703	0.470324	0.724144	0.358234	0.299566	0.275642	0.354218	0.281837	0.266094
CG5508	1	0.561377	0.24819	0.113387	0.139919	0.141082	0.170973	0.17158	0.136405	0.209626	0.364064	0.453798
CG5521	1	0.258702	0.476653	0.460572	0.490046	0.527791	0.772875	0.89592	0.842267	0.753997	0.383801	0.440491
CG5524	1	0.274096	0.984474	0.655727	0.360433	0.132913	0.144388	0.0643316	0.0771701	0.0731864	0.0856629	0.114005
CG5525	1	0.416675	0.297224	0.368699	0.434529	0.780194	0.449409	0.408683	0.290164	0.220961	0.254739	0.21165
CG5535	1	0.668277	0.213704	0.0988165	0.209325	0.311318	0.283013	0.40398	0.316364	0.12868	0.122781	0.162803
CG5543	1	0.84749	0.985462	0.740806	0.565022	0.391079	0.305325	0.292301	0.180401	0.132442	0.141483	0.123006
CG5555	1	0.246472	0.211568	0.26259	0.236419	0.246935	0.208924	0.186096	0.155535	0.148903	0.170524	0.166525
CG5568	1	0.587268	0.196915	0.135528	0.229053	0.129882	0.271489	0.141004	0.173432	0.0589531	0.224588	0.302166
CG5569	1	0.227695	0.158855	0.1842	0.280957	0.503981	0.436596	0.438227	0.434254	0.377239	0.378801	0.365506
CG5590	1	0.281018	0.418038	0.529408	0.411587	0.546148	0.531099	0.907861	0.546641	0.445939	0.372274	0.331146
CG5599	1	0.165393	0.0922385	0.108867	0.137396	0.237533	0.321138	0.29925	0.227317	0.219722	0.397173	0.441089
CG5602	1	0.241233	0.761563	0.552093	0.326959	0.166601	0.0939672	0.0719662	0.0615418	0.0400833	0.0217635	0.0291049
CG5604	1	0.825722	0.41971	0.661511	0.833606	0.616538	0.945671	0.806286	0.753885	0.536798	0.711705	0.75052
CG5613	1	0.51154	0.229878	0.192168	0.154827	0.230303	0.175286	0.274196	0.189162	0.131717	0.0686908	0.0539512
CG5629	1	0.480384	0.363852	0.368746	0.343069	0.327072	0.403985	0.420236	0.401967	0.44052	0.480742	0.497818
CG5646	1	0.679248	0.164675	0.114744	0.129244	0.098476	0.1244	0.189141	0.171065	0.371296	0.33204	0.348804
CG5660	1	0.084312	0.057536	0.111022	0.131183	0.257532	0.260499	0.280439	0.290879	0.191386	0.155752	0.141816
CG5664	1	0.825361	0.909102	0.543779	0.492293	0.3019	0.308858	0.214845	0.21098	0.0852594	0.3262	0.335549
CG5669	1	0.357388	0.344812	0.375307	0.295882	0.217983	0.226153	0.223844	0.167263	0.154984	0.119054	0.117021
CG5674	1	0.843981	0.567629	0.646341	0.600898	0.405702	0.552446	0.493172	0.35803	0.228304	0.27549	0.274495
CG5704	1	0.777785	0.233119	0.178898	0.317467	0.221632	0.313339	0.385685	0.420427	0.216878	0.313935	0.440014
CG5705	1	0.499252	0.389403	0.426149	0.376085	0.394791	0.338308	0.407661	0.384434	0.320412	0.25024	0.215783
CG5706	1	0.170211	0.40706	0.435094	0.459273	0.470284	0.416966	0.431901	0.348365	0.274162	0.362183	0.319338
CG5707	1	0.350227	0.0620794	0.0343816	0.0503839	0.178398	0.274116	0.675226	0.57207	0.564636	0.771917	0.722269
CG5726	1	0.582617	0.183776	0.195638	0.27995	0.289104	0.284525	0.338946	0.273954	0.192851	0.352203	0.319182
CG5734	1	0.275901	0.436384	0.427987	0.3226	0.353098	0.202371	0.249574	0.205604	0.203006	0.151171	0.144564
CG5741	1	0.708859	0.244139	0.266847	0.365794	0.423784	0.555542	0.563333	0.533735	0.383855	0.328048	0.426814
CG5745	1	0.806887	0.955643	0.791024	0.688742	0.472627	0.401908	0.31256	0.213672	0.165901	0.168557	0.19458
CG5746	1	0.614283	0.638104	0.798971	0.57893	0.426457	0.424589	0.347313	0.223817	0.175585	0.0891861	0.08614
CG5757	1	0.619656	0.759849	0.398374	0.300911	0.164926	0.12645	0.0633172	0.060135	0.0370795	0.0306478	0.0413646
CG5776	1	0.137559	0.298809	0.275431	0.219637	0.171979	0.146972	0.0910104	0.0595065	0.033487	0.064746	0.0601055
CG5789	1	0.968982	0.182177	0.135928	0.245572	0.220689	0.354573	0.459338	0.418123	0.242982	0.304468	0.366199
CG5792	1	0.781617	0.694352	0.590944	0.558139	0.441605	0.490191	0.251949	0.248403	0.184856	0.24574	0.27828
CG5794	1	0.894102	0.780632	0.826947	0.683151	0.313666	0.549664	0.502099	0.35112	0.247051	0.234764	0.214947
CG5798	1	0.288505	0.338992	0.323248	0.313129	0.298299	0.306468	0.271746	0.277664	0.27268	0.237378	0.260045
CG5807	1	0.622456	0.561756	0.737876	0.764316	0.770239	0.716492	0.465519	0.36574	0.319032	0.39319	0.478241
CG5823	1	0.289824	0.279915	0.314612	0.340292	0.301886	0.365552	0.237779	0.289736	0.336374	0.330297	0.365464
CG5828	1	0.429763	0.261462	0.492487	0.379866	0.377321	0.305625	0.613956	0.84994	0.324062	0.211235	0.233972
CG5844	1	0.132241	0.0727093	0.131297	0.194802	0.380935	0.287697	0.375834	0.29627	0.19182	0.140372	0.143257
CG5846	1	0.233836	0.565522	0.57869	0.606413	0.725226	0.387035	0.489874	0.382999	0.400676	0.432164	0.391742
CG5850	1	0.682497	0.361567	0.594082	0.684969	0.609117	0.713548	0.70152	0.39514	0.218011	0.197101	0.225751
CG5857	1	0.600479	0.933329	0.718434	0.553249	0.221664	0.139112	0.100478	0.0615766	0.0520152	0.070475	0.0720427
CG5871	1	0.273667	0.605501	0.715441	0.609127	0.466667	0.403731	0.325581	0.252485	0.207633	0.205521	0.187099
CG5872	1	0.247678	0.47275	0.504051	0.440794	0.256638	0.35256	0.143031	0.148603	0.0970558	0.0848572	0.121038
CG5877	1	0.87034	0.804771	0.538743	0.669058	0.505336	0.641718	0.407127	0.395531	0.225303	0.364578	0.462177
CG5886	1	0.552501	0.477088	0.457235	0.541164	0.8444	0.917075	0.642218	0.616665	0.407344	0.120742	0.15229
CG5899	1	0.22349	0.664204	0.611284	0.479821	0.34058	0.329949	0.179216	0.166245	0.123383	0.121466	0.145809
CG5913	1	0.309186	0.198836	0.300855	0.276262	0.255859	0.270396	0.229242	0.159138	0.0953271	0.104186	0.0940729
CG5916	1	0.198929	0.193409	0.206281	0.229425	0.289071	0.330566	0.255022	0.268986	0.334788	0.303913	0.326259
CG5924	1	0.24379	0.476513	0.582626	0.602957	0.644906	0.595148	0.393433	0.2929	0.151233	0.151877	0.181596
CG5938	1	0.559817	0.526225	0.536469	0.5502	0.552981	0.499388	0.561223	0.721389	0.539325	0.34366	0.383885
CG5966	1	0.21227	0.115652	0.0781967	0.218219	0.256398	0.380432	0.417842	0.309342	0.329801	0.226496	0.248261
CG5969	1	0.703025	0.979191	0.665207	0.650496	0.674943	0.71592	0.390006	0.530217	0.357926	0.410384	0.49367
CG5989	1	0.391104	0.472743	0.480734	0.55286	0.80886	0.78011	0.863279	0.750774	0.685165	0.646743	0.650558
CG5991	1	0.526202	0.251921	0.211677	0.237533	0.216213	0.265957	0.231549	0.241255	0.29868	0.381174	0.425686
CG6000	1	0.609016	0.603489	0.351351	0.324448	0.327765	0.457911	0.21458	0.360047	0.236014	0.277116	0.335741
CG6016	1	0.662517	0.32146	0.77822	0.892703	0.840439	0.776934	0.752221	0.62453	0.492925	0.491205	0.505889
CG6023	1	0.0439202	0.0222638	0.0120951	0.0685495	0.152151	0.248334	0.224316	0.16784	0.257999	0.205913	0.231359
CG6045	1	0.76794	0.394718	0.0640805	0.106313	0.0553328	0.0573122	0.111447	0.218752	0.316442	0.195941	0.322138
CG6049	1	0.56941	0.958881	0.722645	0.612077	0.418727	0.468069	0.222726	0.227996	0.180267	0.142155	0.179975
CG6051	1	0.741287	0.354295	0.482203	0.52278	0.463823	0.417736	0.784387	0.840995	0.710553	0.708346	0.506622
CG6073	1	0.192145	0.184536	0.329262	0.417868	0.428602	0.408025	0.220733	0.252884	0.231109	0.620676	0.690583
CG6084	1	0.059395	0.0199027	0.00916839	0.0172042	0.0245059	0.0661304	0.273025	0.52173	0.427999	0.479123	0.625983
CG6091	1	0.424626	0.517328	0.490874	0.456028	0.427898	0.425067	0.373549	0.318617	0.33499	0.26901	0.256084
CG6116	1	0.516381	0.896435	0.841697	0.799344	0.983144	0.617681	0.549391	0.489737	0.510413	0.405027	0.411535
CG6144	1	0.757221	0.289444	0.234762	0.216498	0.152064	0.211081	0.203448	0.224303	0.186787	0.139593	0.172406
CG6153	1	0.267318	0.412638	0.387964	0.365508	0.286248	0.268047	0.137473	0.156041	0.134994	0.152527	0.16733
CG6163	1	0.0525953	0.0275424	0.0437843	0.0698244	0.0826786	0.0647303	0.176308	0.123849	0.0945422	0.0643645	0.0606069
CG6171	1	0.775194	0.41723	0.554764	0.631514	0.555794	0.3711	0.281603	0.25445	0.15672	0.26997	0.297191
CG6175	1	0.456639	0.0774442	0.118909	0.214093	0.615525	0.65667	0.93665	0.84245	0.582799	0.455893	0.422002
CG6178	1	0.0994966	0.0755423	0.236501	0.253842	0.240866	0.252917	0.309326	0.38883	0.428991	0.565204	0.605239
CG6180	1	0.0498508	0.027848	0.0328563	0.0574517	0.153818	0.109381	0.166748	0.227263	0.278764	0.328632	0.269561
CG6192	1	0.602634	0.293315	0.270802	0.303204	0.239604	0.172384	0.155302	0.148402	0.136236	0.144241	0.148764
CG6194	1	0.338022	0.431974	0.439001	0.4793	0.456749	0.341319	0.296989	0.250282	0.285836	0.385616	0.422172
CG6195	1	0.326541	0.706641	0.443801	0.399027	0.67026	0.415744	0.443821	0.333777	0.301049	0.368736	0.316712
CG6204	1	0.375692	0.680999	0.610444	0.399699	0.216467	0.325227	0.207136	0.325244	0.221201	0.291604	0.285751
CG6209	1	0	0	0	0	0	0	0	0	0	0	0
CG6236	1	0.353155	0.428648	0.401532	0.319431	0.271979	0.154563	0.119807	0.0788314	0.0683089	0.0641431	0.0667334
CG6276	1	0.163445	0.028239	0.0331378	0.0442138	0.0817135	0.076231	0.103755	0.107002	0.128044	0.142753	0.132639
CG6287	1	0.0511493	0.0120212	0.00644076	0.00734107	0.00518215	0.00767045	0.0212336	0.0749334	0.126146	0.0942609	0.0819048
CG6293	1	0.0735738	0.0153346	0.0100394	0.0163514	0.0253679	0.0383725	0.0730564	0.0818324	0.109399	0.102499	0.11195
CG6322	1	0.71501	0.846366	0.809174	0.614581	0.506771	0.364763	0.357194	0.232535	0.129284	0.200037	0.13533
CG6325	1	0.482955	0.339049	0.397476	0.395078	0.324441	0.327944	0.206039	0.188252	0.110645	0.0973557	0.1108
CG6401	1	0.41067	0.474942	0.4706	0.373007	0.295758	0.22873	0.201148	0.16025	0.103675	0.0762337	0.10244
CG6404	1	0.237346	0.319874	0.317258	0.355477	0.51378	0.463258	0.466229	0.519005	0.404252	0.310801	0.280356
CG6406	1	0.337903	0.314225	0.327731	0.331943	0.293472	0.297118	0.336517	0.2823	0.214492	0.232814	0.230738
CG6410	1	0.207993	0.418606	0.553777	0.52518	0.660323	0.656007	0.393924	0.282877	0.209027	0.171339	0.195873
CG6412	1	0.350606	0.293235	0.330561	0.415752	0.768446	0.560532	0.626426	0.597091	0.457954	0.428803	0.358479
CG6420	1	0.41895	0.154371	0.240951	0.279399	0.299728	0.222127	0.231709	0.186916	0.18523	0.206136	0.142806
CG6425	1	0.866196	0.585611	0.402003	0.339932	0.184112	0.183784	0.205717	0.165009	0.0778007	0.291249	0.245351
CG6428	1	0.0872599	0.0888191	0.0992682	0.123684	0.170951	0.155541	0.202234	0.183146	0.200051	0.273079	0.267747
CG6453	1	0.849	0.870086	0.803443	0.715214	0.854937	0.510565	0.455556	0.34513	0.257926	0.141155	0.131068
CG6454	1	0.441166	0.482592	0.587289	0.619401	0.578339	0.548958	0.41898	0.40662	0.384127	0.34945	0.35979
CG6461	1	0.0770193	0.011322	0.0104196	0.0157549	0.0202484	0.0195016	0.0378957	0.0445923	0.105725	0.103548	0.0930606
CG6479	1	0.896045	0.662519	0.548598	0.363029	0.205834	0.201825	0.150916	0.100298	0.0399492	0.0290179	0.0374505
CG6509	1	0.738318	0.479123	0.578287	0.692165	0.543267	0.853697	0.910607	0.604095	0.412993	0.581557	0.5762
CG6511	1	0.293752	0.259839	0.243164	0.322394	0.228525	0.312992	0.167399	0.14772	0.0876783	0.127513	0.154611
CG6512	1	0.673779	0.569864	0.578138	0.586407	0.865689	0.783461	0.887774	0.861123	0.815328	0.708194	0.704486
CG6522	1	0.646749	0.665503	0.721345	0.602683	0.387153	0.291419	0.21162	0.125599	0.0930031	0.0757603	0.0802238
CG6543	1	0.694952	0.152407	0.120345	0.167011	0.231767	0.206413	0.27383	0.19141	0.217493	0.382971	0.351608
CG6565	1	0.275829	0.213831	0.362059	0.369065	0.452487	0.402194	0.342136	0.314252	0.221447	0.277899	0.282382
CG6567	1	0.24467	0.660641	0.82872	0.622823	0.730055	0.892774	0.658963	0.666395	0.583241	0.633654	0.793325
CG6568	1	0.293484	0.676159	0.671141	0.54116	0.417043	0.450261	0.278151	0.276622	0.29046	0.210675	0.217377
CG6613	1	0.0534558	0.0700786	0.287694	0.447982	0.582876	0.50582	0.335113	0.361649	0.42042	0.296251	0.318728
CG6621	1	0.927002	0.627323	0.643619	0.61235	0.428926	0.422834	0.354453	0.247694	0.205547	0.311047	0.280469
CG6638	1	0.0362574	0.0281651	0.0740527	0.117154	0.504236	0.575497	0.494982	0.446913	0.419387	0.538589	0.600509
CG6654	1	0.776938	0.65961	0.693354	0.55381	0.42068	0.3883	0.303235	0.203363	0.187426	0.14714	0.160366
CG6661	1	0.0954017	0.0565061	0.0451483	0.0716366	0.0141706	0.00284281	0.0271503	7.40682e-11	0.0141231	2.69348e-06	3.69032e-07
CG6662	1	0.272306	0.0852867	0.0395014	0.0535775	0.0298939	0.0310079	0.0200525	0.0149831	0.0089302	0.018836	0.0261409
CG6664	1	0.244084	0.179565	0.228845	0.300806	0.485953	0.350071	0.221399	0.227608	0.205135	0.184811	0.202102
CG6674	1	0.852403	0.645166	0.800305	0.79995	0.803962	0.723849	0.434375	0.457729	0.391999	0.529545	0.577051
CG6678	1	0.769777	0.307367	0.178776	0.189419	0.319801	0.270694	0.245135	0.153344	0.114161	0.104087	0.0997038
CG6683	1	0.966108	0.669668	0.598686	0.694491	0.58177	0.475645	0.302618	0.33455	0.211831	0.529961	0.49682
CG6689	1	0.993851	0.82504	0.932316	0.888492	0.844123	0.770609	0.721573	0.81592	0.808923	0.537311	0.671653
CG6707	1	0.552334	0.5907	0.78405	0.819835	0.724288	0.735689	0.54229	0.371424	0.247542	0.16163	0.207728
CG6718	1	0.146504	0.299366	0.503213	0.391403	0.336723	0.3002	0.262327	0.244898	0.219115	0.169701	0.208623
CG6719	1	0.228163	0.45962	0.509732	0.519338	0.772801	0.644036	0.548358	0.508714	0.399597	0.321045	0.308612
CG6734	1	0.775986	0.925898	0.59579	0.586176	0.386989	0.469297	0.462208	0.3949	0.35442	0.357336	0.410968
CG6744	1	0.429407	0.719335	0.584411	0.490571	0.458177	0.33131	0.228813	0.15948	0.134352	0.0990098	0.109326
CG6745	1	0.103715	0.141073	0.260953	0.391491	0.327457	0.322533	0.184433	0.118174	0.0671883	0.175654	0.153459
CG6750	1	0.800364	0.553595	0.649528	0.704097	0.852684	0.724079	0.576396	0.46007	0.388446	0.270821	0.24998
CG6752	1	0.546368	0.338696	0.556088	0.663074	0.630902	0.781659	0.445611	0.378962	0.302042	0.313653	0.355182
CG6758	1	0.404555	0.642857	0.603294	0.458338	0.411914	0.249518	0.224026	0.187329	0.181436	0.151761	0.143819
CG6783	1	0.0357685	0.0394152	0.0456157	0.114801	0.195029	0.203672	0.338504	0.474938	0.339648	0.173461	0.13968
CG6791	1	0.944247	0.948887	0.941399	0.935825	0.62807	0.49738	0.56765	0.418979	0.219168	0.543675	0.400087
CG6812	1	0.172629	0.0537442	0.103771	0.146812	0.322368	0.258888	0.167472	0.222783	0.222707	0.23823	0.266001
CG6813	1	0.596572	0.381581	0.39625	0.398504	0.685347	0.899636	0.690491	0.694477	0.498102	0.324788	0.387173
CG6833	1	0.505003	0.598918	0.595045	0.548281	0.620224	0.313182	0.341925	0.245544	0.169468	0.216231	0.191939
CG6841	1	0.692722	0.938738	0.811392	0.624535	0.579213	0.453063	0.267406	0.19915	0.146201	0.164978	0.172952
CG6842	1	0.828118	0.929508	0.85283	0.766073	0.680049	0.572167	0.529717	0.463166	0.546188	0.469559	0.499579
CG6903	1	0.173024	0.301553	0.567354	0.35987	0.352879	0.240464	0.358076	0.261689	0.330618	0.376908	0.358056
CG6923	1	0.277205	0.0527161	0.149488	0.220036	0.243965	0.307845	0.33446	0.262032	0.276265	0.187401	0.183663
CG6927	1	0.0247123	0.0094992	0.00483373	0.00787519	0.00216682	0.0036624	0.00681249	0.00270237	0.00282985	0.00208005	0.00264488
CG6928	1	0.0939092	0.0994787	0.0723059	0.112979	0.138612	0.192664	0.132751	0.123193	0.114818	0.247319	0.158777
CG6937	1	0.261769	0.619525	0.756792	0.73838	0.699199	0.503281	0.234327	0.19923	0.181166	0.384952	0.339548
CG6966	1	0.359698	0.161983	0.263579	0.40253	0.694522	0.498812	0.310203	0.328239	0.770576	0.470727	0.431883
CG6967	1	0.0964285	0.0194381	0.00917622	0.011876	0.00324524	0.00666539	0.00597723	0.00672339	0.00590339	0.00411417	0.00952843
CG6984	1	0.265433	0.175947	0.176064	0.198916	0.226196	0.397822	0.170427	0.232698	0.207345	0.271003	0.374646
CG6985	1	0.78029	0.564239	0.556186	0.590425	0.310318	0.215141	0.0875304	0.0818621	0.0588622	0.0448612	0.0657437
CG7033	1	0.128944	0.130086	0.262303	0.303274	0.566967	0.319225	0.308364	0.215109	0.156751	0.149957	0.111607
CG7039	1	0.59573	0.354383	0.473956	0.552191	0.480302	0.453694	0.292769	0.262069	0.207732	0.206192	0.278554
CG7044	1	0.980173	0.426565	0.429344	0.521997	0.445083	0.517144	0.415353	0.417906	0.330251	0.511768	0.546629
CG7091	1	0.0423675	0.020543	0.0113763	0.0167139	0.0107641	0.0108468	0.0145128	0.00691317	0.00575632	0.00320812	0.0039093
CG7097	1	0.437574	0.388678	0.441942	0.533502	0.568984	0.65632	0.614556	0.542758	0.528608	0.379349	0.422395
CG7101	1	0.341807	0.245451	0.262038	0.335238	0.334203	0.185316	0.234243	0.148492	0.0593601	0.0747963	0.087506
CG7115	1	0.452668	0.208837	0.18122	0.239503	0.328993	0.345674	0.367645	0.517992	0.33944	0.155855	0.192613
CG7130	1	0.365413	0.775824	0.702021	0.532508	0.357614	0.150077	0.0865666	0.0664215	0.0599341	0.0688803	0.0748835
CG7156	1	0.692916	0.296855	0.294979	0.395035	0.365859	0.370038	0.343951	0.300142	0.16856	0.50061	0.4043
CG7158	1	0.22228	0.0465092	0.15463	0.253787	0.26412	0.306827	0.25623	0.250173	0.311704	0.292221	0.31569
CG7168	1	0.699	0.526575	0.578707	0.577696	0.651295	0.39219	0.315677	0.261315	0.280016	0.243702	0.218912
CG7175	1	0.39671	0.601537	0.557464	0.502382	0.507041	0.375401	0.205858	0.238292	0.203004	0.220976	0.236902
CG7177	1	0.199903	0.41008	0.47863	0.41355	0.231151	0.501288	0.468703	0.391741	0.379038	0.367385	0.406635
CG7182	1	0.88311	0.926484	0.767832	0.568896	0.551529	0.316286	0.325585	0.259885	0.241379	0.340215	0.267856
CG7185	1	0.997352	0.953331	0.851223	0.667166	0.542804	0.39279	0.348965	0.226265	0.150175	0.122975	0.107285
CG7192	1	0.783009	0.415819	0.496271	0.466385	0.432045	0.561073	0.36783	0.220643	0.132643	0.255343	0.215892
CG7197	1	0.959538	0.586362	0.537967	0.620435	0.510104	0.603957	0.525903	0.624815	0.506013	0.438045	0.511365
CG7208	1	0.11251	0.0278065	0.0166012	0.0194876	0.00672836	0.0077269	0.00941943	0.00432886	0.00365941	0.00660602	0.00479904
CG7218	1	0.52616	0.329942	0.35253	0.403745	0.443767	0.289089	0.187666	0.108181	0.0759017	0.0617622	0.0763479
CG7231	1	0.0392365	0.0214231	0.0549055	0.163671	0.352393	0.385215	0.556816	0.362508	0.274582	0.82417	0.898239
CG7246	1	0.705608	0.650171	0.827025	0.934186	0.629965	0.453463	0.310379	0.215584	0.175727	0.408349	0.342692
CG7261	1	0.696852	0.772468	0.67989	0.607931	0.540224	0.461671	0.263249	0.197241	0.155186	0.117517	0.136258
CG7263	1	0.259857	0.338261	0.424638	0.405768	0.452215	0.484473	0.40898	0.361519	0.258279	0.277139	0.258286
CG7277	1	0.184614	0.193528	0.312299	0.327134	0.618125	0.384745	0.603748	0.474893	0.447174	0.34242	0.290409
CG7280	1	0.374769	0	0	0	0.270329	0.234842	0.461431	0.505	0.54326	0.604664	0.489307
CG7289	1	0.242711	0.61031	0.930918	0.953708	0.896826	0.814996	0.518421	0.442238	0.40482	0.327578	0.366931
CG7324	1	0.863897	0.58432	0.645817	0.803936	0.598844	0.825192	0.643555	0.662	0.514042	0.624056	0.724335
CG7326	1	0.236906	0.188692	0.183572	0.151266	0.149902	0.0861816	0.0730248	0.0617051	0.0496941	0.0518389	0.0498643
CG7328	1	0.559906	0.139788	0.101963	0.130731	0.103239	0.21946	0.448887	0.435393	0.230685	0.118775	0.161902
CG7332	1	0.748926	0.320908	0.298872	0.303598	0.219972	0.187875	0.18386	0.17109	0.175087	0.128877	0.122135
CG7369	1	0.370772	0.363908	0.48182	0.570007	0.671318	0.683728	0.342148	0.22494	0.154463	0.110546	0.141854
CG7371	1	0.883964	0.5412	0.609991	0.771983	0.704622	0.893606	0.490561	0.536337	0.427389	0.507529	0.66249
CG7379	1	0.525818	0.449283	0.620206	0.480581	0.39236	0.345007	0.269402	0.206398	0.197961	0.19547	0.192336
CG7382	1	0.502508	0.560502	0.590836	0.603246	0.867218	0.68631	0.599848	0.656486	0.737684	0.667227	0.650356
CG7384	1	0.41519	0.153825	0.101104	0.16017	0.0901374	0.105919	0.108091	0.0566025	0.0231203	0.0361943	0.0402356
CG7386	1	0.0588213	0.0660488	0.234712	0.372121	0.444345	0.520494	0.325446	0.306607	0.250814	0.27898	0.329462
CG7407	1	0.807033	0.598114	0.481413	0.504893	0.421542	0.304463	0.220874	0.245423	0.188665	0.309569	0.269757
CG7420	1	0.70768	0.771672	0.520649	0.395671	0.339777	0.269184	0.228337	0.189616	0.217878	0.263623	0.309846
CG7427	1	0.965515	0.646766	0.72319	0.872305	0.898138	0.688668	0.423295	0.420512	0.345743	0.361482	0.410519
CG7429	1	0.232043	0.238646	0.367905	0.321942	0.299856	0.233221	0.26717	0.175398	0.117225	0.152305	0.111016
CG7441	1	0.123928	0.130136	0.217966	0.259815	0.393219	0.465347	0.552178	0.46657	0.281603	0.162721	0.181925
CG7453	1	0.36583	0.138477	0.260035	0.345387	0.433421	0.401375	0.409092	0.348515	0.260364	0.164521	0.149375
CG7457	1	0.346725	0.605509	0.396091	0.304384	0.122188	0.157566	0.090268	0.0987593	0.0967742	0.0854909	0.121002
CG7458	1	0.280108	0.0789636	0.251775	0.48622	0.541997	0.385784	0.379317	0.289211	0.453535	0.69	0.606321
CG7488	1	0.466702	0.578352	0.707624	0.643271	0.620923	0.544089	0.558491	0.491197	0.458524	0.455165	0.453496
CG7492	1	0.252629	0.318318	0.696183	0.735713	0.979458	0.746682	0.617055	0.444482	0.353311	0.25603	0.268475
CG7504	1	0.37879	0.4447	0.345025	0.308047	0.123621	0.195852	0.12654	0.103005	0.0441008	0.121043	0.148787
CG7510	1	0.549975	0.318867	0.411652	0.597567	0.651162	0.688367	0.284613	0.252112	0.300873	0.304996	0.385977
CG7518	1	0.515265	0.577324	0.599412	0.416168	0.338695	0.310154	0.380652	0.213833	0.190323	0.15873	0.129329
CG7530	1	0.686998	0.199209	0.146065	0.235032	0.136192	0.190342	0.40714	0.788199	0.312686	0.202276	0.246096
CG7544	1	0.410261	0.763911	0.449483	0.292218	0.183606	0.191557	0.0952818	0.0870745	0.0495841	0.038383	0.0691115
CG7550	1	0.213749	0.135294	0.0976931	0.146525	0.14625	0.15256	0.165226	0.129007	0.141599	0.154139	0.196177
CG7598	1	0.419362	0.797273	0.671068	0.692185	0.718819	0.721195	0.80511	0.874885	0.856931	0.805182	0.896741
CG7600	1	0.454475	0.484488	0.70431	0.715429	0.860838	0.684745	0.627564	0.655816	0.611094	0.51368	0.521244
CG7601	1	0.876908	0.561368	0.522113	0.569028	0.41522	0.33343	0.306557	0.269997	0.177758	0.277852	0.302193
CG7609	1	0.201155	0.399195	0.416631	0.355787	0.242759	0.219482	0.179117	0.162109	0.182151	0.119022	0.125983
CG7616	1	0.769015	0.568327	0.427314	0.515695	0.549873	0.596793	0.704983	0.76257	0.741347	0.731485	0.774343
CG7627	1	0.0978527	0.060646	0.0809076	0.0949802	0.0966809	0.126853	0.0970363	0.0775528	0.0533692	0.0750988	0.0915667
CG7628	1	0.258731	0.132102	0.189871	0.140743	0.119053	0.166923	0.185856	0.232437	0.213346	0.195899	0.215279
CG7632	1	0.63981	0.546037	0.373657	0.422297	0.279266	0.402876	0.36266	0.360318	0.371379	0.433873	0.570958
CG7638	1	0.74641	0.669542	0.695949	0.572101	0.621559	0.625017	0.688848	0.485117	0.277311	0.185718	0.184715
CG7650	1	0.551291	0.533992	0.63158	0.544311	0.643482	0.419788	0.32294	0.202682	0.190511	0.125663	0.122894
CG7671	1	0.341304	0.664471	0.582179	0.42265	0.458689	0.180201	0.120825	0.0886507	0.063261	0.0749531	0.0501843
CG7685	1	0.409056	0.449995	0.573455	0.564182	0.767403	0.494034	0.495926	0.250388	0.213494	0.165861	0.144637
CG7694	1	0.913798	0.434183	0.20075	0.310054	0.307464	0.433626	0.321503	0.428957	0.364395	0.548729	0.595617
CG7706	1	0.916016	0.741739	0.56222	0.409571	0.29445	0.27706	0.195214	0.186604	0.122035	0.297789	0.234816
CG7718	1	0.232278	0.214747	0.288759	0.28047	0.374102	0.31925	0.39689	0.379249	0.331968	0.213425	0.171804
CG7730	1	0.448499	0.149743	0.0918955	0.188896	0.147901	0.111914	0.101515	0.0869397	0.034849	0.0715488	0.0910325
CG7744	1	0.238226	0.559264	0.316402	0.197178	0.13201	0.13751	0.0863738	0.0532446	0.0290972	0.0296686	0.0303294
CG7745	1	0.0898026	0.243465	0.302475	0.257987	0.265084	0.221785	0.163176	0.129968	0.143892	0.11252	0.103542
CG7766	1	0.262167	0.154466	0.212109	0.231434	0.298723	0.3052	0.413664	0.410271	0.512602	0.609777	0.585238
CG7772	1	0.40102	0.125413	0.123951	0.147043	0.211282	0.178884	0.256855	0.290307	0.383424	0.358428	0.384864
CG7777	1	0.109176	0.0149263	0.0090333	0.0187572	0.0485627	0.0488033	0.0594234	0.117334	0.15304	0.140997	0.144199
CG7787	1	0.392282	0.708474	0.937592	0.990874	0.964852	0.84614	0.535147	0.629178	0.535036	0.446555	0.546804
CG7789	1	0.568551	0.356502	0.234279	0.20129	0.250007	0.272678	0.489976	0.269383	0.259029	0.252661	0.214551
CG7795	1	0.322891	0.074479	0.0678599	0.110407	0.0750006	0.16955	0.0649992	0.0869379	0.0475423	0.0379196	0.118891
CG7806	1	0.537059	0.605588	0.608089	0.595694	0.463979	0.546216	0.388971	0.31259	0.182963	0.231112	0.256716
CG7828	1	0.368557	0.387533	0.20832	0.209571	0.237563	0.258592	0.20208	0.159208	0.137262	0.0824566	0.112617
CG7837	1	0.355716	0.593363	0.698334	0.604988	0.366603	0.355271	0.253336	0.243	0.245812	0.211766	0.219151
CG7840	1	0.759495	0.305795	0.176551	0.23185	0.156194	0.174045	0.121503	0.0709316	0.0363229	0.0523961	0.0599498
CG7842	1	0.531415	0.674812	0.570237	0.459115	0.645356	0.402254	0.424326	0.398775	0.4071	0.276392	0.25998
CG7852	1	0.440627	0.567856	0.518212	0.444742	0.461532	0.45907	0.470831	0.420797	0.43012	0.308169	0.323653
CG7857	1	0.105608	0.0484725	0.0965415	0.215533	0.495558	0.392119	0.251923	0.243793	0.187916	0.154949	0.195172
CG7864	1	0.519557	0.524853	0.437668	0.412132	0.374045	0.328317	0.209462	0.192039	0.214986	0.159566	0.238597
CG7878	1	0.205935	0.634506	0.74142	0.556008	0.274418	0.249924	0.208158	0.214371	0.148822	0.187546	0.192255
CG7889	1	0.270746	0.609505	0.631093	0.521616	0.535987	0.376452	0.353956	0.235694	0.146155	0.151412	0.156521
CG7922	1	0.122615	0.395365	0.490625	0.412453	0.223477	0.370079	0.176369	0.223905	0.220407	0.214622	0.259314
CG7943	1	0.539904	0.304699	0.292125	0.284345	0.390593	0.342173	0.33729	0.334952	0.347666	0.341101	0.346154
CG7949	1	0.413723	0.405402	0.665515	0.620371	0.776555	0.58287	0.501148	0.461018	0.311108	0.421805	0.391776
CG7967	1	0.787402	0.578045	0.625577	0.616041	0.666445	0.545984	0.384364	0.334937	0.346933	0.327092	0.418651
CG7979	1	0.729741	0.304155	0.284479	0.38209	0.336188	0.363165	0.258586	0.228274	0.151949	0.128912	0.219492
CG7985	1	0.527598	0.234135	0.139694	0.153861	0.180685	0.146494	0.134416	0.0831168	0.0691522	0.056681	0.0514184
CG7987	1	0.237076	0.233649	0.34824	0.383102	0.426472	0.346667	0.262809	0.235271	0.23071	0.318649	0.311488
CG7995	1	0.111359	0.126843	0.115701	0.143122	0.162803	0.134682	0.162892	0.334078	0.529941	0.626059	0.733941
CG8001	1	0.10149	0.0292173	0.061524	0.0868507	0.186577	0.177027	0.1923	0.156664	0.139401	0.155525	0.149658
CG8026	1	0.127477	0.0515057	0.0794919	0.155653	0.234745	0.256757	0.274341	0.443816	0.443271	0.82225	0.895262
CG8032	1	0.201384	0.126145	0.159442	0.20928	0.312391	0.384232	0.35245	0.269028	0.234344	0.243959	0.242879
CG8038	1	0.628935	0.740213	0.568457	0.540998	0.511444	0.315062	0.244959	0.143087	0.158156	0.245904	0.236892
CG8043	1	0.308772	0.495731	0.428762	0.399653	0.482286	0.279598	0.319816	0.256266	0.237388	0.166623	0.185979
CG8058	1	0.834598	0.94551	0.83951	0.596441	0.340643	0.27346	0.278493	0.242752	0.295407	0.290064	0.306693
CG8067	1	0.863259	0.769028	0.553369	0.516875	0.532015	0.504745	0.4875	0.460705	0.323522	0.268004	0.266179
CG8089	1	0.260287	0.128836	0.256611	0.33725	0.363209	0.628647	0.170084	0.16149	0.0869489	0.0864701	0.140901
CG8090	1	0.874434	0.547985	0.495421	0.618337	0.49583	0.729672	0.248496	0.266815	0.111573	0.120629	0.187664
CG8097	1	0.216806	0.3838	0.564896	0.520141	0.377724	0.198389	0.0704169	0.0483221	0.0479038	0.0464859	0.0440878
CG8111	1	0.453295	0.26726	0.198056	0.255407	0.559548	0.390532	0.477163	0.304629	0.221453	0.180244	0.183655
CG8112	1	0.158591	0.0589466	0.101254	0.178679	0.384907	0.452896	0.40065	0.146298	0.150861	0.154784	0.166496
CG8116	1	0.993666	0.345069	0.25681	0.387876	0.302951	0.371194	0.414418	0.352237	0.154668	0.353418	0.378846
CG8132	1	0.839391	0.668509	0.566952	0.562267	0.601335	0.477305	0.545195	0.496238	0.439935	0.506904	0.60667
CG8134	1	0.214085	0.224713	0.332269	0.359327	0.474527	0.305672	0.267007	0.227363	0.262383	0.187664	0.169262
CG8135	1	0.401321	0.828347	0.86945	0.724533	0.846406	0.722863	0.62412	0.414162	0.287405	0.218817	0.228487
CG8142	1	0.270339	0.562039	0.540648	0.371455	0.200742	0.0933073	0.0854073	0.0620144	0.0482105	0.0586914	0.0552467
CG8145	1	0.927185	0.541121	0.808333	0.89793	0.837007	0.585345	0.397017	0.360886	0.20897	0.320367	0.353923
CG8152	1	0.409678	0.411134	0.396004	0.445224	0.602408	0.444769	0.184608	0.250993	0.230628	0.26952	0.3578
CG8155	1	0.939725	0.67015	0.76755	0.819466	0.548047	0.75146	0.630841	0.536312	0.345579	0.621015	0.603712
CG8159	1	0.0267497	0.0221258	0.155552	0.338749	0.424801	0.388176	0.245226	0.160196	0.115528	0.115537	0.183453
CG8176	1	0.837067	0.640025	0.784191	0.735985	0.663011	0.634191	0.505531	0.45001	0.337152	0.447131	0.442012
CG8180	1	0.0403502	0.00801647	0.00647172	0.00838765	0.0156299	0.022151	0.0289401	0.0374249	0.0642659	0.0577053	0.04028
CG8202	1	0.392565	0.627308	0.815851	0.730825	0.583054	0.551879	0.243578	0.18335	0.129451	0.110026	0.13339
CG8211	1	0.657496	0.711575	0.537313	0.410266	0.382905	0.241424	0.245539	0.154638	0.119738	0.127403	0.121288
CG8228	1	0.240282	0.454864	0.398443	0.355344	0.288908	0.364916	0.239567	0.304204	0.246996	0.255496	0.31374
CG8235	1	0.265568	0.545601	0.607458	0.492572	0.622396	0.463385	0.389821	0.310893	0.324246	0.394091	0.297601
CG8243	1	0.457465	0.746383	0.794866	0.642365	0.579443	0.486531	0.351643	0.283395	0.284076	0.216564	0.214132
CG8247	1	0.373678	0.602741	0.541474	0.41423	0.21449	0.165368	0.0682974	0.0535145	0.0360319	0.0395	0.0643653
CG8258	1	0.174431	0.264269	0.385785	0.423425	0.58458	0.436037	0.366199	0.248004	0.217876	0.250344	0.215612
CG8270	1	0.295102	0.589905	0.501162	0.514561	0.429804	0.462482	0.308042	0.252394	0.215517	0.189066	0.238707
CG8272	1	0.112721	0.130986	0.169012	0.160037	0.224218	0.195194	0.186016	0.214551	0.262995	0.224864	0.235544
CG8273	1	0.296017	0.235438	0.272783	0.209427	0.182522	0.154072	0.114538	0.092807	0.0774625	0.0945479	0.0959029
CG8290	1	0.93454	0.939749	0.823258	0.729978	0.365944	0.492698	0.290986	0.239715	0.151396	0.232337	0.240236
CG8298	1	0.160059	0.278506	0.350625	0.336811	0.346479	0.256708	0.195778	0.157337	0.129036	0.138167	0.153117
CG8311	1	0.507537	0.123217	0.065987	0.105969	0.148161	0.143751	0.157287	0.142815	0.163964	0.146583	0.142483
CG8315	1	0.166543	0.488815	0.587407	0.590748	0.631025	0.476307	0.348205	0.362694	0.41804	0.4389	0.45027
CG8319	1	0.195256	0.0687893	0.145865	0.233234	0.249335	0.272137	0.111196	0.11058	0.0960521	0.0984391	0.117944
CG8334	1	0.19711	0.182914	0.311906	0.341855	0.34324	0.361574	0.414987	0.403048	0.431948	0.410303	0.404875
CG8336	1	0.918442	0.683324	0.620953	0.615517	0.42487	0.474476	0.496816	0.495473	0.408985	0.609371	0.601992
CG8389	1	0.772041	0.702353	0.783199	0.633864	0.502722	0.52651	0.417813	0.351496	0.423714	0.430354	0.463954
CG8408	1	0.278704	0.460093	0.469743	0.513584	0.475347	0.377323	0.2455	0.382546	0.55038	0.271111	0.34329
CG8414	1	0.41145	0.627279	0.390881	0.349217	0.179736	0.315954	0.11726	0.118807	0.107495	0.162694	0.197849
CG8451	1	0.136432	0.112258	0.0894612	0.0939157	0.128518	0.400024	0.394745	0.618676	0.392764	0.410798	0.673797
CG8455	1	0.329834	0.275503	0.231997	0.256886	0.27797	0.178384	0.11448	0.0924158	0.0464544	0.0609393	0.0728162
CG8475	1	0.292348	0.123439	0.0956715	0.180752	0.37159	0.478284	0.453432	0.474381	0.460148	0.608341	0.688305
CG8485	1	0.715944	0.826216	0.950994	0.951841	0.847812	0.777807	0.566428	0.456615	0.329595	0.377088	0.441313
CG8490	1	0.725639	0.249904	0.343479	0.362984	0.255231	0.216842	0.200459	0.160888	0.112252	0.176001	0.197254
CG8494	1	0.275074	0.371903	0.364467	0.319515	0.21814	0.236319	0.165033	0.137417	0.125038	0.12039	0.120136
CG8507	1	0.596613	0.171881	0.125308	0.235517	0.223247	0.357807	0.242332	0.263302	0.117525	0.330735	0.330143
CG8516	1	0.484341	0.29961	0.463542	0.466984	0.441029	0.408261	0.385801	0.189713	0.170786	0.13832	0.129308
CG8531	1	0.283166	0.620906	0.748173	0.673826	0.696585	0.671745	0.536311	0.445441	0.31909	0.415864	0.414138
CG8533	1	0.752494	0.281675	0.299881	0.451971	0.393013	0.476358	0.362343	0.36302	0.232304	0.347819	0.396474
CG8538	1	0.507693	0.554254	0.54855	0.478527	0.302225	0.46876	0.393557	0.443654	0.512467	0.474059	0.49913
CG8549	1	0.42123	0.597549	0.54058	0.593059	0.697707	0.621576	0.52312	0.721155	0.609926	0.714469	0.833296
CG8578	1	0.91723	0.776908	0.74499	0.760005	0.621678	0.725093	0.460759	0.432067	0.324857	0.387935	0.404588
CG8594	1	0.660317	0.363835	0.389424	0.457954	0.55321	0.768525	0.314244	0.296555	0.173399	0.133278	0.168048
CG8607	1	0.426463	0.118602	0.0543222	0.0504144	0.042259	0.0462273	0.0903582	0.119649	0.0759312	0.0609754	0.0631812
CG8632	1	0.950473	0.22069	0.179543	0.299038	0.265222	0.337906	0.266758	0.288247	0.179398	0.25004	0.300485
CG8635	1	0.329652	0.518907	0.533676	0.591918	0.788328	0.450712	0.43192	0.366067	0.303209	0.437474	0.368494
CG8668	1	0.313196	0.329056	0.455501	0.382702	0.42368	0.389598	0.272149	0.549874	0.463701	0.431772	0.472823
CG8671	1	0.900526	0.882521	0.7491	0.821098	0.718279	0.76628	0.431412	0.520208	0.409014	0.567302	0.6175
CG8679	1	0.869722	0.379478	0.475603	0.429272	0.214166	0.231856	0.248614	0.232979	0	0.20244	0.206519
CG8712	1	0.236883	0.463815	0.4558	0.307142	0.190855	0.183904	0.0758358	0.075327	0.0484236	0.0305181	0.0378533
CG8726	1	0.708304	0.279373	0.286962	0.563635	0.42488	0.773305	0.525415	0.656125	0.475931	0.734491	0.839545
CG8728	1	0.177761	0.284843	0.436227	0.48646	0.827959	0.604297	0.746584	0.630411	0.604585	0.506439	0.408274
CG8734	1	0.516348	0.727027	0.456384	0.361201	0.370416	0.166699	0.178315	0.125301	0.110965	0.149623	0.127519
CG8735	1	0.392935	0.220063	0.217227	0.245286	0.235893	0.12721	0.124989	0.0997107	0.104143	0.0876038	0.0913492
CG8765	1	0.606417	0.305126	0.311472	0.346327	0.364239	0.336279	0.301565	0.312667	0.256977	0.327194	0.298098
CG8778	1	0.19545	0.052053	0.037213	0.0798876	0.454384	0.525294	0.479524	0.56079	0.377827	0.267785	0.309999
CG8783	1	0.224791	0.153211	0.145431	0.138597	0.163872	0.139513	0.154991	0.143593	0.13124	0.0795186	0.094434
CG8786	1	0.444281	0.581142	0.650579	0.508266	0.280389	0.327679	0.213393	0.194784	0.260021	0.548991	0.570897
CG8814	1	0.303383	0.309059	0.291531	0.285249	0.379883	0.373742	0.604958	0.640069	0.543837	0.347829	0.333303
CG8830	1	0.609838	0.483061	0.542959	0.606209	0.571891	0.555016	0.608579	0.510176	0.401635	0.365112	0.38636
CG8831	1	0.875993	0.52945	0.440105	0.327871	0.245141	0.211754	0.198395	0.247084	0.286943	0.169066	0.163304
CG8833	1	0.555257	0.790959	0.595884	0.490929	0.348657	0.355881	0.11221	0.132066	0.0954917	0.117148	0.134355
CG8841	1	0.495314	0.184451	0.194464	0.336758	0.346815	0.352378	0.383423	0.310016	0.231134	0.340063	0.315001
CG8858	1	0.0788941	0.0689224	0.108904	0.106229	0.10382	0.168767	0.183266	0.18757	0.148528	0.121832	0.148802
CG8866	1	0.477388	0.614169	0.562105	0.432489	0.370053	0.386785	0.388609	0.393467	0.332305	0.243686	0.310029
CG8885	1	0.218402	0.44308	0.388019	0.448288	0.676518	0.61515	0.532209	0.597321	0.454857	0.406217	0.476291
CG8915	1	0.525181	0.215744	0.193454	0.19287	0.120782	0.108298	0.0759232	0.0691173	0.047112	0.0582799	0.0619159
CG8920	1	0.135174	0.0348313	0.0372227	0.0647761	0.172728	0.367541	0.563837	0.23589	0.13427	0.0937811	0.118436
CG8924	1	0.970375	0.429572	0.50617	0.484567	0.301709	0.336407	0.276965	0.228192	0.131171	0.240435	0.266144
CG8931	1	0.862027	0.494009	0.441072	0.535967	0.493926	0.471977	0.473319	0.396059	0.326573	0.331607	0.3612
CG8944	1	0.9419	0.450268	0.447764	0.53296	0.370239	0.48042	0.44903	0.336618	0.162815	0.274598	0.293445
CG8950	1	0.518604	0.69217	0.548789	0.426941	0.331478	0.222787	0.20377	0.135909	0.0903527	0.185349	0.133508
CG9003	1	0.232236	0.241559	0.222349	0.254436	0.229808	0.33247	0.251488	0.346375	0.471037	0.30353	0.381418
CG9005	1	0.676977	0.479343	0.534362	0.515114	0.447692	0.508158	0.868775	0.969562	0.953009	0.602293	0.581719
CG9007	1	0.956689	0.633305	0.791524	0.733433	0.315146	0.707817	0.782587	0.654611	0.463362	0.710788	0.602839
CG9009	1	0.354688	0.169204	0.258549	0.379387	0.814644	0.880894	0.769085	0.401967	0.249233	0.193338	0.207022
CG9027	1	0.245365	0.134176	0.11801	0.0796909	0.0272608	0.0174929	0.0333043	0.108385	0.424374	0.567248	0.654233
CG9053	1	0.304231	0.342897	0.365458	0.305068	0.24923	0.191093	0.160076	0.0958301	0.0718742	0.0563673	0.0539858
CG9056	1	0.56607	0.654717	0.923503	0.73985	0.466123	0.646343	0.680923	0.516861	0.442298	0.375799	0.353604
CG9062	1	0.830872	0.452879	0.306329	0.367103	0.295379	0.300892	0.328612	0.244165	0.115945	0.351921	0.277126
CG9063	1	0.818511	0.956926	0.963227	0.934503	0.91388	0.798802	0.66981	0.541509	0.492176	0.366757	0.38412
CG9086	1	0.93386	0.936179	0.875366	0.832579	0.537472	0.616589	0.667331	0.629742	0.619536	0.541732	0.588493
CG9104	1	0.274157	0.225449	0.235761	0.281315	0.299079	0.211928	0.245258	0.233651	0.180199	0.151433	0.151686
CG9114	1	0.98765	0.551736	0.299126	0.328293	0.178417	0.108105	0.120682	0.0789993	0.0878774	0.106723	0.101448
CG9117	1	0.866934	0.468298	0.317595	0.37853	0.36927	0.266778	0.290746	0.198099	0.181042	0.198396	0.197476
CG9132	1	0.740415	0.245034	0.218673	0.390758	0.607556	0.862336	0.628017	0.700786	0.467505	0.52591	0.58724
CG9139	1	0.261476	0.436795	0.549086	0.529275	0.596115	0.4818	0.312987	0.262469	0.228392	0.178331	0.209687
CG9144	1	0.826418	0.690359	0.595737	0.605705	0.435686	0.496355	0.614633	0.580622	0.522573	0.461718	0.503767
CG9147	1	0.993111	0.869437	0.772175	0.648363	0.629422	0.360741	0.412908	0.274779	0.275909	0.21739	0.193146
CG9203	1	0.170827	0.36064	0.339717	0.224653	0.0726702	0.0456829	0.0255603	0.0202418	0.0213694	0.0179396	0.0194696
CG9205	1	0.721393	0.60222	0.773351	0.7447	0.684394	0.40171	0.508806	0.327717	0.353807	0.366835	0.238749
CG9213	1	0.979935	0.471627	0.589944	0.571334	0.567446	0.367707	0.338824	0.266358	0.198063	0.310262	0.269264
CG9215	1	0.341024	0.65051	0.709973	0.642071	0.65998	0.378048	0.286425	0.21671	0.261864	0.310577	0.257025
CG9226	1	0.882706	0.800131	0.842682	0.719772	0.511563	0.248973	0.230449	0.130658	0.153774	0.124684	0.125562
CG9231	1	0.252401	0.217649	0.136999	0.199797	0.184807	0.175551	0.118693	0.167733	0.115737	0.114701	0.15922
CG9247	1	0.112401	0.320854	0.342109	0.308019	0.233024	0.181058	0.118313	0.0956289	0.0692002	0.0557898	0.0650401
CG9257	1	0.277521	0.521786	0.454346	0.403498	0.337879	0.30618	0.204831	0.191046	0.154864	0.194476	0.208115
CG9272	1	0.879746	0.497927	0.445401	0.471881	0.267853	0.313603	0.170348	0.179633	0.118364	0.227949	0.318004
CG9281	1	0.573945	0.735604	0.625122	0.540447	0.506868	0.378968	0.375452	0.338494	0.411264	0.564367	0.557792
CG9298	1	0.55384	0.899953	0.717409	0.841339	0.925585	0.835285	0.552875	0.591237	0.541109	0.425934	0.524907
CG9311	1	0.906834	0.303807	0.324644	0.450855	0.312386	0.475238	0.398843	0.35883	0.279717	0.460367	0.4364
CG9320	1	0.8441	0.463588	0.367368	0.470771	0.374835	0.355761	0.403232	0.368625	0.196047	0.376407	0.371836
CG9323	1	0.215798	0.508834	0.644149	0.48687	0.385097	0.385286	0.214761	0.192167	0.148498	0.147688	0.175968
CG9339	1	0.174388	0.251268	0.233623	0.266908	0.246446	0.406655	0.430409	0.562736	0.510506	0.469147	0.59434
CG9376	1	0.129975	0.19145	0.455361	0.576644	0.576219	0.615688	0.304203	0.312382	0.299715	0.223543	0.285736
CG9384	1	0.27743	0.302846	0.334286	0.34636	0.287373	0.408906	0.280599	0.329423	0.246127	0.304896	0.381102
CG9391	1	0.133205	0.0284247	0.0593141	0.0644236	0.198865	0.208431	0.280456	0.296531	0.288287	0.283411	0.336409
CG9393	1	0.778599	0.348855	0.379104	0.494789	0.522573	0.503063	0.404794	0.395669	0.20124	0.408931	0.41735
CG9418	1	0.950468	0.366007	0.374566	0.458671	0.446306	0.310448	0.320765	0.271504	0.195461	0.469594	0.366089
CG9422	1	0.358088	0.427815	0.658879	0.656304	0.688381	0.627655	0.416481	0.362353	0.248854	0.25257	0.224539
CG9426	1	0.18563	0.0914789	0.199957	0.265675	0.434116	0.380664	0.288658	0.258673	0.214357	0.142357	0.170332
CG9436	1	0.471879	0.139618	0.0778691	0.122786	0.141406	0.159654	0.306124	0.372951	0.595672	0.756544	0.633763
CG9448	1	0.473427	0.262178	0.411459	0.532507	0.677845	0.645473	0.967214	0.582957	0.468939	0.335094	0.354006
CG9461	1	0.212692	0.392653	0.702405	0.729033	0.675369	0.665446	0.551765	0.452529	0.397636	0.227466	0.232547
CG9471	1	0.988716	0.577783	0.169797	0.179933	0.148551	0.135282	0.127597	0.131419	0.13802	0.183256	0.205504
CG9485	1	0.366434	0.163368	0.160966	0.14271	0.154259	0.228056	0.600987	0.752549	0.967061	0.608254	0.709724
CG9523	1	0.237571	0.12809	0.163301	0.19398	0.19221	0.137557	0.131655	0.103924	0.0805815	0.0824531	0.089739
CG9526	1	0.289575	0.244844	0.260429	0.287798	0.282887	0.233416	0.190141	0.174707	0.192702	0.198473	0.194265
CG9536	1	0.419721	0.547995	0.592644	0.52364	0.601597	0.435882	0.426896	0.338849	0.320524	0.247356	0.228196
CG9573	1	0.274206	0.613114	0.355029	0.440065	0.277724	0.000897305	2.08443e-05	2.276e-06	3.26442e-06	1.69615e-05	0.00386238
CG9576	1	0.131979	0.261125	0.211263	0.138076	0.0552305	0.0255025	0.0342245	0.0300164	0.0199102	0.0213089	0.0225546
CG9577	1	0.112114	0.242632	0.441875	0.386815	0.48395	0.460522	0.636574	0.581354	0.630994	0.56093	0.532892
CG9578	1	0.103632	0.0407335	0.0522095	0.0855062	0.149899	0.140785	0.196847	0.159995	0.122362	0.126725	0.11123
CG9581	1	0.89747	0.418143	0.397169	0.432367	0.526057	0.318539	0.484665	0.351063	0.321161	0.256512	0.186245
CG9590	1	0.580335	0.53668	0.605817	0.671236	0.855836	0.6945	0.622517	0.654338	0.630028	0.589936	0.609036
CG9601	1	0.785126	0.765328	0.436614	0.365735	0.232074	0.262576	0.128755	0.151428	0.069301	0.0801861	0.110917
CG9609	1	0.0710193	0.15559	0.217587	0.186066	0.274515	0.191412	0.156465	0.122515	0.118544	0.118034	0.105672
CG9636	1	0.450768	0.464868	0.513085	0.613276	0.519089	0.627371	0.378067	0.375236	0.252754	0.237245	0.327902
CG9641	1	0.0617429	0.0391225	0.109064	0.184567	0.191242	0.130109	0.0683433	0.0579348	0.0370551	0.0289807	0.0397408
CG9684	1	0.31403	0.221902	0.162679	0.219186	0.155026	0.29264	0.124352	0.14182	0.0774046	0.053809	0.0885341
CG9706	1	0.204244	0.190933	0.473711	0.541391	0.781145	0.845425	0.971597	0.805191	0.554377	0.439076	0.388385
CG9715	1	0.650548	0.543181	0.702851	0.739733	0.549226	0.711834	0.397103	0.382596	0.384136	0.393542	0.458156
CG9727	1	0.528174	0.454331	0.591716	0.611453	0.539059	0.764801	0.743023	0.742	0.79859	0.648063	0.716588
CG9746	1	0.888697	0.789995	0.804443	0.644846	0.703209	0.684732	0.561594	0.518104	0.631676	0.524051	0.546394
CG9773	1	0.779076	0.625556	0.651029	0.718037	0.821868	0.762311	0.460347	0.429464	0.285738	0.317444	0.424474
CG9779	1	0.557512	0.411401	0.652163	0.757898	0.883288	0.909149	0.563686	0.619123	0.768329	0.699993	0.905972
CG9793	1	0.584425	0.225598	0.146204	0.264664	0.246901	0.354355	0.152941	0.148018	0.0826001	0.130458	0.21538
CG9795	1	0.777063	0.4227	0.520733	0.694448	0.590486	0.702821	0.495022	0.477527	0.316502	0.679082	0.641498
CG9809	1	0.118074	0.223786	0.324018	0.376468	0.236946	0.293727	0.117773	0.111814	0.0764738	0.244724	0.243405
CG9821	1	0.772925	0.78201	0.94647	0.766036	0.332729	0.554011	0.518359	0.466473	0.466869	0.519146	0.491278
CG9849	1	0.876634	0.540912	0.557972	0.59507	0.487918	0.4671	0.338923	0.289049	0.282531	0.27716	0.298909
CG9853	1	0.860848	0.813504	0.966874	0.945788	0.885853	0.734487	0.500295	0.483691	0.383769	0.459682	0.453964
CG9855	1	0.175322	0.480871	0.711985	0.605178	0.495046	0.425243	0.306711	0.279158	0.25512	0.233936	0.235612
CG9865	1	0.622785	0.655144	0.588874	0.562481	0.596024	0.734919	0.544269	0.600058	0.576881	0.497739	0.583329
CG9870	1	0.0667618	0.0845251	0.110273	0.143062	0.124214	0.222124	0.106337	0.1233	0.0516465	0.0165053	0.0226269
CG9896	1	0.0272093	0.0121783	0.00840079	0.0135178	0.0308991	0.0294392	0.0993958	0.251065	0.326948	0.362784	0.43243
CG9902	1	0.0862727	0.0497653	0.0950818	0.148104	0.167745	0.384928	0.162927	0.0927156	0.0941471	0.163828	0.169388
CG9904	1	0.265871	0.181016	0.151048	0.143269	0.182158	0.141797	0.219313	0.281036	0.240811	0.236918	0.225987
CG9917	1	0.160133	0.0177798	0.0241403	0.0533505	0.0882398	0.0873178	0.0707373	0.056317	0.0510597	0.0431257	0.0453407
CG9921	1	0.403496	0.375057	0.409748	0.394043	0.420174	0.426575	0.266491	0.316229	0.326268	0.308898	0.355673
CG9922	1	0.362093	0.750311	0.713052	0.75781	0.795844	0.664334	0.263208	0.401233	0.37752	0.566749	0.551702
CG9925	1	0.414181	0.109829	0.0496367	0.0770028	0.0324514	0.0320723	0.02855	0.0253392	0.0175367	0.0325368	0.0409324
CG9926	1	0.0241697	0.0110299	0.00422702	0.0121156	0.0111748	0.00546806	0.00679356	0.00590797	0.00899875	0.011072	0.00819157
CG9934	1	0.692753	0.756764	0.857949	0.851457	0.704817	0.633844	0.560693	0.372266	0.29874	0.326619	0.320846
CG9940	1	0.494215	0.114061	0.111203	0.196731	0.252936	0.218541	0.190134	0.1763	0.164285	0.158911	0.169659
CG9941	1	0.396778	0.301994	0.496243	0.513042	0.600517	0.513074	0.469094	0.302196	0.252687	0.190591	0.193645
CG9945	1	0.296538	0.598053	0.663733	0.559962	0.559773	0.452736	0.370554	0.42558	0.514455	0.343042	0.40544
CG9951	1	0.568156	0.310112	0.388805	0.377978	0.463062	0.294643	0.205539	0.169915	0.151949	0.133981	0.154869
CG9967	1	0.731238	0.541519	0.440955	0.462603	0.546247	0.390282	0.256487	0.190554	0.122534	0.129164	0.09896
CG9986	1	0.149478	0.196086	0.218946	0.236265	0.194291	0.173252	0.125251	0.102472	0.0673424	0.0396882	0.0644706
CG9987	1	0.21074	0.508767	0.49227	0.404453	0.393713	0.289406	0.340727	0.205528	0.141923	0.0981596	0.0785435
CG9992	1	0.465192	0.283733	0.412587	0.713146	0.879582	0.89072	0.593455	0.536886	0.402823	0.494237	0.540711
chb	1	0.887457	0.813425	0.683413	0.748903	0.426799	0.566243	0.49125	0.487955	0.540905	0.594326	0.620936
Chd1	1	0.52942	0.477424	0.562072	0.476477	0.403543	0.337893	0.309043	0.290693	0.303536	0.258312	0.244718
Chd3	1	0.264049	0.532866	0.523253	0.387468	0.147247	0.100593	0.0350568	0.0248503	0.0168873	0.012112	0.020372
chm	1	0.659151	0.868112	0.776883	0.627985	0.403933	0.398459	0.157519	0.144274	0.11004	0.133173	0.147
CHORD	1	0.763434	0.722596	0.628473	0.703881	0.6159	0.60233	0.373109	0.371394	0.228944	0.325888	0.331364
chrw	1	0.888772	0.322531	0.323635	0.314039	0.330769	0.274952	0.29067	0.496954	0.449136	0.300461	0.29135
Cht11	1	0.522481	0.357107	0.397675	0.489193	0.477646	0.421681	0.262569	0.212616	0.133587	0.219207	0.221098
Cht2	1	0.0448737	0.0331218	0.189049	0.383945	0.598744	0.415241	0.734812	0.515748	0.789744	0.879611	0.670777
cib	1	0.122093	0.058023	0.194582	0.345877	0.439233	0.46677	0.160543	0.108127	0.0503547	0.0362208	0.0534397
cic	1	0.771179	0.528739	0.763305	0.83238	0.665391	0.634478	0.59047	0.493233	0.39786	0.526788	0.441194
cid	1	0.244919	0.549495	0.430227	0.212583	0.150936	0.0482438	0.0444719	0.0154574	0.0174722	0.00882122	0.00676803
CkIIalpha-i1	1	0.593851	0.692385	0.725557	0.630285	0.449255	0.376095	0.178844	0.154886	0.137724	0.117676	0.155688
CkIIbeta	1	0.292938	0.52178	0.687581	0.692901	0.471752	0.787711	0.453323	0.430604	0.313875	0.245364	0.31014
Cks85A	1	0.502811	0.469684	0.402982	0.41643	0.70362	0.62571	0.58256	0.440232	0.237379	0.197443	0.214058
Clbn	1	0.218078	0.225727	0.234322	0.289543	0.253308	0.435819	0.166406	0.269463	0.209787	0.313851	0.404404
Clp	1	0.728513	0.68114	0.395423	0.29957	0.289071	0.167471	0.173413	0.101486	0.0958635	0.115422	0.0916276
cm	1	0.852591	0.474801	0.598547	0.725293	0.813475	0.6542	0.579614	0.453134	0.275881	0.287588	0.256849
cnc	1	0.374517	0.159536	0.243775	0.244286	0.199682	0.324245	0.407276	0.407421	0.430099	0.728365	0.696216
cnir	1	0.256687	0.339745	0.531119	0.599483	0.834512	0.69118	0.452192	0.334727	0.272241	0.169797	0.224152
Cog3	1	0.306305	0.396107	0.421976	0.442931	0.495852	0.457186	0.346494	0.279803	0.238162	0.222161	0.241186
Cog7	1	0.477324	0.96398	0.946253	0.735638	0.71203	0.563588	0.43002	0.308394	0.247776	0.230232	0.218884
Coprox	1	0.333852	0.44724	0.246604	0.244513	0.352508	0.268876	0.348663	0.2743	0.188638	0.0696273	0.0580119
Coq2	1	0.0370201	0.0503314	0.109733	0.190798	0.300267	0.248719	0.22663	0.186442	0.185338	0.212263	0.223035
COQ7	1	0.26589	0.476818	0.380783	0.399813	0.444255	0.34842	0.420227	0.435427	0.401662	0.319996	0.324845
Corp	1	0.811516	0.668895	0.358688	0.247603	0.157724	0.104375	0	0.0401767	0.0363139	0.023404	0.0332726
cort	1	0.0417234	0.139077	0.19933	0.114492	0.0617134	0.0284336	0.0156068	0.00844379	0.00495665	0.00429048	0.00795525
Cp1	1	0.916584	0.763291	0.651321	0.568505	0.739508	0.489911	0.51939	0.480612	0.405284	0.185169	0.192844
CR12628	1	0.935977	0.144295	0.0499472	0.0731944	0.0360862	0.0580185	0.137612	0.136295	0.161015	0.587394	0.227749
CR30066	1	0	0	0	0	0	0	0	0	0	0	0
CR32078	1	0.40412	0.260534	0.266813	0.251118	0.202138	0.487487	0.121155	0.400278	0.208627	0.273774	0.584584
CR32205	1	0.449365	0.413189	0.29564	0.408805	0.320382	0.13799	0.0898972	0.0446316	0.0333158	0.035403	0.0257337
CR32657	1	0.856775	0.276954	0.0353792	0.426966	0.357855	0.418435	0.174955	0.36262	0.331397	0.582499	0.483964
CR33655	1	0.462767	0.144837	0.193289	0.226839	0.195123	0.17255	0.354897	0.558409	0.419415	0.356459	0.15726
CR40450	1	0.680561	0.164994	0.126462	0.174421	0.066449	0.120189	0.214413	0.0505005	0.138456	0.0811218	0.0164754
CR40465	1	0	0	0	0	0	0	0	0	0.723049	0	0
CR41503	1	0.274047	0.367283	0.431419	0.653227	0.840759	0.488929	0.448189	0.267635	0.248488	0.411077	0.120013
CR41509	1	0.268793	0.0651658	0.0998945	0.241111	0.183712	0.295367	0.0493992	0.186159	0.0850647	0.523317	0.136649
crm	1	0.636568	0.357614	0.355018	0.373117	0.260729	0.2322	0.283087	0.210706	0.131586	0.196527	0.201385
crq	1	0.197534	0.349326	0.460541	0.370157	0.254452	0.277566	0.137451	0.165888	0.118589	0.0805918	0.116453
Csat	1	0.218955	0.0951966	0.193003	0.269277	0.721745	0.685369	0.532948	0.320725	0.218844	0.206762	0.193352
Csk	1	0.52813	0.457377	0.604923	0.626918	0.415246	0.582261	0.721535	0.786844	0.801272	0.754641	0.798136
csw	1	0.61126	0.207404	0.263086	0.431064	0.378303	0.467883	0.474876	0.52797	0.496261	0.640741	0.657004
cta	1	0.95679	0.50284	0.476072	0.74841	0.574362	0.727704	0.38083	0.410636	0.219666	0.4694	0.469423
CTCF	1	0.360668	0.748839	0.882758	0.681211	0.444283	0.297623	0.205848	0.157566	0.14248	0.109762	0.122312
cue	1	0.55781	0.309338	0.260936	0.284503	0.193884	0.212916	0.216332	0.157408	0.173558	0.215993	0.212357
cul-2	1	0.773412	0.955976	0.831537	0.903244	0.608035	0.821135	0.311069	0.394469	0.353916	0.372381	0.510917
cul-5	1	0.635038	0.635082	0.553472	0.476382	0.374893	0.342425	0.202551	0.17401	0.14264	0.122823	0.129391
cup	1	0.258142	0.0432517	0.0326126	0.0278005	0.016852	0.0187781	0.0173165	0.0121049	0.0106467	0.0138135	0.0125003
cutlet	1	0.221104	0.799732	0.593075	0.351432	0.17922	0.152384	0.135449	0.0996689	0.0761103	0.0418601	0.0723068
cyc	1	0.0706777	0.0141779	0.0101838	0.0181353	0.0303769	0.0373636	0.056993	0.0420062	0.0258043	0.0200758	0.0221985
CycA	1	0.727916	0.755555	0.642508	0.504009	0.239417	0.187375	0.100542	0.0767109	0.0349727	0.115168	0.111219
CycB	1	0.540153	0.500794	0.385997	0.337493	0.176696	0.152365	0.156973	0.110798	0.0412472	0.156916	0.138407
CycD	1	0.694642	0.447507	0.453882	0.60815	0.422303	0.413887	0.297928	0.261173	0.104617	0.351218	0.348683
CycE	1	0.606289	0.527129	0.396985	0.280453	0.116336	0.115719	0.0749386	0.0475464	0.026596	0.0338627	0.0443346
CycH	1	0.564047	0.780724	0.487533	0.378893	0.265178	0.234892	0.128618	0.092274	0.0815486	0.0561953	0.071703
CycJ	1	0.0828089	0.0343962	0.0224107	0.0360181	0.0155737	0.0131751	0.0118481	0.00663386	0.00993168	0.00748947	0.0133094
CycT	1	0.622457	0.526327	0.489038	0.358871	0.200872	0.318566	0.241892	0.214639	0.222255	0.204376	0.187898
Cyp1	1	0.256202	0.234034	0.433605	0.520571	0.574285	0.428642	0.261896	0.243458	0.195869	0.211881	0.198074
Cyp6a19	1	0.0123891	0.0081993	0.00462025	0.00667991	0.000889827	0.00278739	0.0042681	0.000853326	0.00123261	0.001051	0.00216923
Cyp6a22	1	0.591208	0.160953	0.106848	0.199752	0.165964	0.131381	0.125074	0.0896183	0.0624152	0.0602619	0.089124
Cyp6t1	1	0.0315759	0.0131232	0.0335283	0.0526017	0.178045	0.21624	0.20891	0.0820072	0.0292646	0.0037638	0.00535085
Cyp6u1	1	0.292922	0.338387	0.401786	0.300561	0.277316	0.257735	0.371977	0.265417	0.308837	0.434799	0.381493
Cyp6v1	1	0.531042	0.117888	0.0568198	0.123551	0.0919741	0.080212	0.0951015	0.0715048	0.0583335	0.083662	0.0859275
D12	1	0.435875	0.731449	0.597914	0.448509	0.246073	0.222669	0.138693	0.0984131	0.0833707	0.0894048	0.103715
D19A	1	0.0569693	0.164179	0.679043	0.720583	0.78423	0.678013	0.636469	0.503533	0.422665	0.362387	0.344118
da	1	0.620501	0.750993	0.843733	0.554977	0.65296	0.453879	0.344138	0.314611	0.376693	0.232236	0.191826
dah	1	0.825773	0.276431	0.286384	0.298185	0.213643	0.165831	0.233348	0.168427	0.0738814	0.192461	0.155102
Dap160	1	0.448331	0.650887	0.705267	0.732734	0.683416	0.788632	0.710597	0.688452	0.66679	0.614455	0.58149
dare	1	0.114563	0.149918	0.275758	0.307512	0.538098	0.483893	0.421857	0.305635	0.212686	0.201155	0.184798
dbo	1	0.901476	0.815905	0.700148	0.751086	0.718413	0.701911	0.56807	0.489426	0.397932	0.426882	0.445448
dco	1	0.717296	0.358851	0.418855	0.444458	0.356616	0.387572	0.345678	0.266422	0.184581	0.196275	0.211675
Dcp1	1	0.825597	0.795985	0.656068	0.474199	0.493736	0.252713	0.294666	0.226254	0.23424	0.255475	0.190169
Dcr-1	1	0.367646	0.792069	0.725381	0.543943	0.327729	0.358228	0.250348	0.148072	0.105779	0.088189	0.0940086
Dcr-2	1	0.857418	0.576033	0.695297	0.766376	0.376535	0.672109	0.366339	0.330332	0.193672	0.468548	0.498066
Ddx1	1	0.358716	0.617724	0.55933	0.400524	0.470474	0.343717	0.331438	0.201087	0.123771	0.0862753	0.0892363
Deaf1	1	0.666622	0.37571	0.622158	0.646453	0.619265	0.637809	0.844593	0.654532	0.493761	0.352424	0.32561
debcl	1	0.0961401	0.0226479	0.0365858	0.0599351	0.176941	0.191035	0.201555	0.16102	0.116796	0.100433	0.0949827
defl	1	0.736813	0.924486	0.520819	0.378784	0.340621	0.241683	0.184718	0.124009	0.0872646	0.0866532	0.0962872
del	1	0.0533692	0.0252912	0.0107778	0.0195715	0.0107923	0.0204597	0.0117949	0.0134693	0.0142837	0.0201729	0.0307205
Dgkepsilon	1	0.870008	0.508473	0.616607	0.660149	0.883896	0.639226	0.529892	0.465892	0.437495	0.353902	0.356928
dgt1	1	0.851269	0.686383	0.725629	0.581127	0.508557	0.365565	0.361477	0.280756	0.188272	0.369743	0.303975
dgt3	1	0.356295	0.227556	0.333103	0.254183	0.102353	0.0770801	0.0335586	0.0196637	0.0179705	0.0154838	0.0181133
dgt4	1	0.492456	0.322084	0.44323	0.331703	0.168014	0.0965186	0.042288	0.0356998	0.0390639	0.0445874	0.0378144
dgt5	1	0.5213	0.583998	0.402374	0.36013	0.159548	0.156454	0.0921201	0.0752161	0.0389777	0.0863027	0.108887
Dhap-at	1	0.253029	0.524209	0.538788	0.403552	0.427459	0.495142	0.601	0.411924	0.335508	0.231169	0.281166
Dhc64C	1	0.136256	0.290081	0.201579	0.235494	0.205714	0.415582	0.393032	0.327831	0.332505	0.283954	0.312919
Dhc98D	1	0.0287712	0.0195307	0.0135064	0.0182016	0.0107636	0.0407675	0.0563272	0.0411108	0.0327787	0.0161728	0.0205287
dhd	1	0.0319861	0.0189341	0.00760671	0.00957784	0.00394068	0.00429534	0.00406333	0.00151749	0.00258513	0.00139188	0.00275953
Dhfr	1	0.0489484	0.0839913	0.0964677	0.195686	0.773734	0.445818	0.416114	0.36148	0.272987	0.339257	0.323211
Dhh1	1	0.644043	0.533654	0.371868	0.419301	0.243434	0.30382	0.173779	0.173455	0.0696736	0.220262	0.230022
didum	1	0.121386	0.121478	0.0970615	0.0956141	0.0831336	0.146793	0.127533	0.155136	0.15031	0.145549	0.179703
Dip-B	1	0.0936673	0.0356884	0.0276161	0.041226	0.118739	0.122669	0.291856	0.46072	0.439695	0.393915	0.338801
Dip1	1	0.388204	0.525477	0.525992	0.404447	0.261179	0.17441	0.101072	0.103622	0.138211	0.119218	0.119235
dj-1beta	1	0.579785	0.551315	0.519859	0.524531	0.637629	0.287684	0.24893	0.20858	0.258111	0.230881	0.211655
dl	1	0.0560215	0.0167203	0.0139858	0.0291466	0.0864207	0.227805	0.422955	0.476706	0.567967	0.642385	0.659791
Dlic2	1	0.210722	0.069359	0.156107	0.209989	0.273652	0.317589	0.330221	0.306945	0.289328	0.282495	0.278979
DLP	1	0.478983	0.417341	0.575819	0.529882	0.267434	0.544837	0.349806	0.33176	0.231383	0.32388	0.370789
dmt	1	0.324691	0.485041	0.601803	0.483554	0.245921	0.266225	0.105961	0.0868589	0.0710182	0.0566243	0.074691
DnaJ-1	1	0.48121	0.337671	0.365204	0.567736	0.861606	0.762982	0.297065	0.350111	0.484625	0.698312	0.656331
DnaJ-H	1	0.274217	0.124813	0.1874	0.205194	0.290622	0.192458	0.151898	0.1429	0.143038	0.127665	0.147098
DNApol-alpha73	1	0.35904	0.771845	0.382252	0.20326	0.0995824	0.0483755	0.0832338	0.0597404	0.0359263	0.0207177	0.0185809
DNApol-delta	1	0.100049	0.200052	0.194203	0.122155	0.0717885	0.0556377	0.051004	0.0436025	0.0240777	0.0225544	0.0337318
DNApol-eta	1	0.193967	0.499361	0.550929	0.411757	0.203593	0.142701	0.0808314	0.0588158	0.0545006	0.0532296	0.0646301
DNApol-iota	1	0.694203	0.479627	0.428226	0.401771	0.354401	0.321814	0.286608	0.185238	0.137444	0.13384	0.159021
dnc	1	0.544801	0.145097	0.0573465	0.122664	0.129658	0.211829	0.383937	0.469501	0.682254	0.750436	0.710558
dob	1	0.650303	0.205377	0.161358	0.25243	0.187061	0.219114	0.235008	0.185766	0.0777605	0.194644	0.183558
Dok	1	0.888535	0.614864	0.584736	0.621396	0.510289	0.526815	0.378032	0.404687	0.239399	0.460997	0.473868
dos	1	0.606929	0.663805	0.737155	0.414679	0.421993	0.282824	0.213553	0.159331	0.169927	0.167437	0.165824
Dox-A2	1	0.252536	0.493739	0.542501	0.377243	0.350859	0.246825	0.185005	0.13643	0.121373	0.113414	0.112954
Dox-A3	1	0.761583	0.493985	0.30538	0.230712	0.303635	0.167007	0.174342	0.0717147	0.0993667	0.0408771	0.043019
Dph5	1	0.674246	0.215477	0.21239	0.28147	0.408709	0.245083	0.238806	0.191183	0.246424	0.345396	0.277685
Dpit47	1	0.568018	0.278637	0.484305	0.602603	0.697277	0.383023	0.260119	0.172985	0.160763	0.146656	0.14395
DppIII	1	0.101156	0.262695	0.308937	0.261428	0.302665	0.272087	0.246176	0.197271	0.139465	0.078305	0.0804676
dpr6	1	0.509011	0.147557	0.0920583	0.134382	0.0562644	0.110291	0.133573	0.137313	0.112346	0.218648	0.20762
Droj2	1	0.34975	0.36118	0.419857	0.371781	0.350976	0.327385	0.229064	0.194511	0.193129	0.343095	0.322435
Drp1	1	0.185188	0.492347	0.665157	0.566768	0.507908	0.428954	0.416357	0.333176	0.257402	0.19808	0.206276
dsd	1	0.504682	0.454191	0.430615	0.399249	0.432759	0.631766	0.544407	0.285524	0.245875	0.244915	0.215833
Dsor1	1	0.38176	0.525926	0.265548	0.205391	0.19977	0.152266	0.145433	0.105672	0.0980184	0.0810629	0.0782364
Duox	1	0.0594297	0.0261288	0.106445	0.269138	0.331354	0.398114	0.48846	0.361736	0.322789	0.146335	0.153662
dwg	1	0.495523	0.532389	0.655384	0.611995	0.691871	0.327381	0.336505	0.223666	0.187374	0.17912	0.156661
dx	1	0.324545	0.28595	0.452919	0.443113	0.373049	0.286251	0.164695	0.108889	0.0774942	0.0413501	0.0429779
dysb	1	0.184018	0.285347	0.629717	0.661901	0.882886	0.984025	0.803623	0.747008	0.53162	0.47431	0.589093
E(bx)	1	0.80068	0.959107	0.964727	0.915277	0.400734	0.852222	0.385234	0.417961	0.253568	0.47971	0.51955
e(y)3	1	0.755986	0.549061	0.634455	0.529068	0.295107	0.311607	0.393324	0.262946	0.178262	0.243991	0.192073
E23	1	0.118642	0.0168622	0.0523949	0.143118	0.333464	0.449713	0.107165	0.0366608	0.0358885	0.0734254	0.0666734
ea	1	0.988673	0.278783	0.166632	0.211246	0.178357	0.225883	0.284204	0.191835	0.303037	0.408338	0.33444
east	1	0.92049	0.873994	0.697185	0.634045	0.357168	0.44779	0.34753	0.222943	0.174668	0.226442	0.226933
ecd	1	0.574852	0.836198	0.858254	0.710868	0.67141	0.497432	0.455701	0.365116	0.385893	0.350505	0.296815
eco	1	0.412377	0.426894	0.459136	0.336122	0.214169	0.221687	0.149597	0.143681	0.128896	0.111909	0.115549
ECSIT	1	0.891694	0.607299	0.510392	0.59909	0.666351	0.518453	0.599566	0.505333	0.458988	0.4741	0.412051
Edc3	1	0.990571	0.239501	0.380964	0.377074	0.267675	0.385051	0.3249	0.283692	0.236438	0.352704	0.314431
Edem2	1	0.471025	0.721661	0.855783	0.804382	0.994675	0.774069	0.694327	0.860764	0.633043	0.382439	0.346299
EDTP	1	0.78239	0.290167	0.345888	0.516292	0.475168	0.529076	0.480848	0.41206	0.378121	0.690619	0.612684
egh	1	0.624509	0.456309	0.407325	0.468781	0.321416	0.620165	0.648908	0.58091	0.441855	0.594338	0.716496
egl	1	0.304529	0.0760678	0.141932	0.357015	0.4686	0.467027	0.377155	0.319389	0.292406	0.268345	0.283241
eIF-4E	1	0.248466	0.242727	0.313705	0.39068	0.425107	0.545578	0.316839	0.356217	0.350723	0.299072	0.306746
eIF2B-delta	1	0.239869	0.311493	0.50362	0.553462	0.785241	0.563767	0.635642	0.391359	0.354172	0.331541	0.251049
eIF2B-epsilon	1	0.567246	0.639132	0.810711	0.776504	0.829866	0.52572	0.502996	0.324087	0.256367	0.283065	0.247814
eIF5B	1	0.397694	0.628054	0.736669	0.762552	0.765258	0.74938	0.556638	0.523994	0.444246	0.621954	0.609545
Elf	1	0.417728	0.529962	0.590142	0.674518	0.647279	0.823912	0.582662	0.422011	0.258533	0.31303	0.306619
EloA	1	0.978236	0.787914	0.518981	0.523567	0.373593	0.448005	0.328948	0.297759	0.196217	0.4871	0.453703
Elp3	1	0.37546	0.624359	0.785267	0.688144	0.754986	0.467084	0.431546	0.308408	0.286106	0.525338	0.43909
enc	1	0.446084	0.195936	0.225877	0.266428	0.253414	0.32689	0.358555	0.336821	0.354125	0.294302	0.24998
endoB	1	0.569639	0.220516	0.248808	0.383829	0.503471	0.501647	0.471506	0.495101	0.481565	0.597092	0.606293
endos	1	0.199742	0.362244	0.621296	0.497413	0.325156	0.297781	0.148155	0.155566	0.123295	0.124345	0.150276
Eno	1	0.217551	0.0335838	0.0295733	0.0503384	0.264319	0.239637	0.318531	0.260024	0.436832	0.719302	0.684562
Eps-15	1	0.458296	0.851121	0.972077	0.812252	0.701128	0.686635	0.614775	0.602941	0.697808	0.568452	0.535358
epsin-like	1	0.285363	0.205158	0.341831	0.352651	0.43883	0.454927	0.47604	0.47964	0.393125	0.37779	0.34621
Ercc1	1	0.477873	0.101862	0.039431	0.0517436	0.0694704	0.0736387	0.0447241	0.0429259	0.0320465	0.0427649	0.0608838
Ero1L	1	0.221244	0.372322	0.491142	0.582525	0.809836	0.870771	0.53874	0.419051	0.413623	0.342771	0.395957
Es2	1	0.462353	0.316697	0.367985	0.392346	0.410948	0.311086	0.282259	0.228771	0.16799	0.241764	0.218295
esc	1	0.466862	0.684588	0.394934	0.245697	0.123303	0.0888644	0.0954878	0.0563883	0.0420008	0	0
escl	1	0.0885996	0.102842	0.113058	0.110373	0.14056	0.180614	0.141816	0.118242	0.0811779	0.084323	0.0694464
Ets97D	1	0.136079	0.347387	0.66519	0.601707	0.667444	0.378188	0.170267	0.155641	0.131609	0.156089	0.158335
exo70	1	0.302454	0.588039	0.714287	0.700356	0.650019	0.706793	0.340394	0.305765	0.31098	0.288228	0.386949
exo84	1	0.39282	0.484564	0.760086	0.944688	0.960105	0.896943	0.543571	0.535066	0.488035	0.477616	0.529066
exu	1	0.028154	0.0105363	0.00512729	0.00836679	0.00367803	0.0074988	0.0120595	0.00693622	0.00392689	0.00169092	0.00292971
faf	1	0.807804	0.216388	0.16001	0.248168	0.175941	0.38084	0.430109	0.346397	0.220345	0.426006	0.400943
fal	1	0.5921	0.255927	0.205127	0.344773	0.388436	0.546184	0.335599	0.384111	0.237467	0.530611	0.580332
Fbxl4	1	0.531421	0.599364	0.789129	0.599576	0.514168	0.355288	0.307665	0.230357	0.22283	0.189216	0.184733
Fdh	1	0.267265	0.100329	0.065365	0.0897933	0.139147	0.107193	0.170707	0.208103	0.237204	0.223178	0.174047
fdl	1	0.599225	0.479313	0.561555	0.605308	0.490331	0.483364	0.352153	0.316063	0.241844	0.172692	0.191982
Fdxh	1	0.172045	0.0824133	0.145243	0.291067	0.759116	0.713215	0.70892	0.69235	0.582369	0.511938	0.484765
Fem-1	1	0.22155	0.387112	0.713962	0.557347	0.472389	0.426244	0.354304	0.433902	0.56374	0.632151	0.670772
Fen1	1	0.158388	0.667406	0.779191	0.445239	0.282974	0.177615	0.124005	0.0984359	0.0540947	0.0661362	0.0709821
fend	1	0.926173	0.512245	0.510787	0.613768	0.636798	0.611663	0.540403	0.373922	0.238344	0.351096	0.33376
feo	1	0.553238	0.595179	0.68516	0.43561	0.204279	0.0799335	0.0462984	0.0202202	0.0193048	0.0153146	0.015399
fh	1	0.460436	0.333191	0.296214	0.258136	0.451181	0.266394	0.414122	0.350291	0.260519	0.194032	0.17142
Fibp	1	0.107006	0.179237	0.429772	0.637267	0.691366	0.794262	0.602209	0.658686	0.478088	0.456178	0.531917
FKBP59	1	0.117667	0.12418	0.156897	0.232167	0.481022	0.330636	0.227167	0.208774	0.146495	0.169973	0.194071
fliI	1	0.650907	0.492353	0.496822	0.425926	0.385168	0.372059	0.329893	0.268284	0.234532	0.237667	0.212395
Fmr1	1	0.243394	0.216007	0.254714	0.304874	0.416044	0.482052	0.58034	0.426895	0.198334	0.100775	0.0902342
fog	1	0.594745	0.503316	0.479254	0.702909	0.565484	0.659857	0.638692	0.608764	0.447583	0.382741	0.439619
foi	1	0.568692	0.703602	0.340817	0.270066	0.215412	0.243379	0.269245	0.313574	0.486768	0.17862	0.201747
for	1	0.999492	0.404352	0.372658	0.380065	0.272809	0.413687	0.539005	0.520236	0.384632	0.80099	0.740523
fray	1	0.0984609	0.0308013	0.0555792	0.111374	0.246399	0.550312	0.514489	0.300344	0.194236	0.313341	0.348616
frc	1	0.615518	0.659749	0.539641	0.502057	0.52345	0.518212	0.496417	0.547263	0.432734	0.40215	0.473179
frtz	1	0.304342	0.588662	0.906699	0.751562	0.636133	0.562511	0.468392	0.387917	0.358528	0.23021	0.221164
fs(1)M3	1	0.0277793	0.013934	0.00597045	0.00982004	0.00626639	0.0115035	0.00895315	0.00522232	0.00476636	0.00472926	0.00734165
fs(1)N	1	0.0428121	0.010932	0.00771998	0.0131229	0.00450165	0.0084207	0.0105218	0.00500021	0.00424899	0.00683436	0.00648221
fs(1)Ya	1	0.0310755	0.00778805	0.00483153	0.00568037	0.00280895	0.00228112	0.00610419	0.00153936	0.0023093	0.00172627	0.00133606
Fs(2)Ket	1	0.344338	0.297381	0.264032	0.210583	0.0824822	0.110186	0.0995675	0.0849604	0.0590106	0.0586157	0.0612181
fu2	1	0.541168	0.446267	0.329049	0.340541	0.23866	0.222112	0.175895	0.117554	0.0699813	0.149194	0.151209
Fur2	1	0.420159	0.172788	0.138569	0.236361	0.209261	0.259277	0.480896	0.525898	0.349904	0.448467	0.391966
fy	1	0.598627	0.733665	0.883068	0.800669	0.84794	0.4521	0.198931	0.127803	0.116894	0.121997	0.122886
fz4	1	0.103658	0.151874	0.20691	0.234566	0.274426	0.269004	0.141787	0.0996455	0.090039	0.0944697	0.10604
g	1	0.589491	0.150892	0.151133	0.269794	0.302491	0.383975	0.338299	0.24682	0.183329	0.222602	0.236151
G9a	1	0.214756	0.238514	0.213661	0.203361	0.135425	0.246229	0.15219	0.139393	0.122567	0.139436	0.174781
gammaTub37C	1	0.0665338	0.0225321	0.0132847	0.0124121	0.00543794	0.00424477	0.00644231	0.00191665	0.00379516	0.00115456	0.002423
Gap69C	1	0.969911	0.353179	0.539287	0.666451	0.762622	0.646117	0.477971	0.447907	0.41364	0.366003	0.318966
Gapdh1	1	0.140348	0.0230161	0.0157762	0.0249663	0.0439656	0.0726001	0.414971	0.572843	0.775223	0.912801	0.821666
Gapdh2	1	0.0302718	0.0150452	0.00916519	0.0133692	0.0344596	0.0831691	0.394656	0.541598	0.639559	0.839188	0.828241
gatA	1	0.693341	0.192204	0.161749	0.235665	0.386234	0.368231	0.510411	0.472663	0.473466	0.413605	0.392468
GATAd	1	0.567766	0.477018	0.609072	0.664982	0.455813	0.720559	0.348364	0.491023	0.364686	0.338207	0.487172
gcl	1	0.356923	0.150593	0.22062	0.242276	0.242156	0.250078	0.288457	0.531071	0.419769	0.108109	0.140417
Gclm	1	0.513783	0.203541	0.226744	0.351382	0.554048	0.501451	0.829828	0.670649	0.50795	0.562854	0.544159
Gcn2	1	0.986195	0.541315	0.44163	0.524446	0.344384	0.484931	0.524441	0.392673	0.192145	0.442115	0.425887
gd	1	0.275803	0.0553082	0.0126543	0.050396	0.0255992	0.0271266	0.0325401	0.0141491	0.0129308	0.00947025	0.0196182
Ge-1	1	0.738091	0.443676	0.51338	0.529077	0.313435	0.389422	0.274851	0.203647	0.118327	0.18207	0.19306
Gef26	1	0.637554	0.967002	0.893491	0.735876	0.463164	0.518757	0.502376	0.374632	0.280284	0.196456	0.197753
Gga	1	0.922005	0.17631	0.161202	0.22916	0.2139	0.22701	0.313914	0.24699	0.154114	0.33319	0.284141
GIIIspla2	1	0.190554	0.0670984	0.0664434	0.107865	0.172201	0.13406	0.135404	0.107076	0.160074	0.230398	0.302319
gkt	1	0.274955	0.473639	0.299777	0.220018	0.118277	0.0660066	0.0494147	0.0376394	0.0330407	0.0294357	0.0307798
Gl	1	0.255554	0.375095	0.334819	0.31625	0.293836	0.252961	0.23179	0.223396	0.233622	0.224725	0.23301
GlcAT-I	1	0.71737	0.42373	0.562623	0.648926	0.703039	0.625891	0.441647	0.28348	0.215516	0.223321	0.219204
GlcAT-P	1	0.214275	0.113411	0.234988	0.34777	0.414155	0.457302	0.507007	0.555505	0.388818	0.32357	0.366883
GlcAT-S	1	0.272231	0.193762	0.167072	0.205607	0.174832	0.256982	0.424192	0.382264	0.275732	0.261507	0.301126
GlcT-1	1	0.199804	0.147651	0.177366	0.186095	0.326794	0.325911	0.510287	0.537603	0.506304	0.268446	0.219327
Gmer	1	0.560988	0.411193	0.287087	0.249445	0.195955	0.200517	0.1561	0.106285	0.0564177	0.0502735	0.0774159
Gnf1	1	0.135377	0.302089	0.376138	0.260123	0.166443	0.157146	0.0719152	0.0683566	0.0568714	0.0528576	0.0644366
gnu	1	0.115082	0.028966	0.0199395	0.0173904	0.0078578	0.00644064	0.00406013	0.00226384	0.00420916	0.00213176	0.00519539
Gos28	1	0.706982	0.395438	0.417331	0.490323	0.481899	0.374834	0.331826	0.269616	0.18034	0.224178	0.243741
Got2	1	0.021429	0.0097576	0.0109967	0.0247435	0.0994123	0.141163	0.314601	0.350505	0.52094	0.830981	0.737676
gpp	1	0.769393	0.612506	0.695704	0.862091	0.560616	0.87551	0.871504	0.608467	0.471895	0.592482	0.562233
Gprk2	1	0.876495	0.681754	0.712454	0.802043	0.574008	0.770645	0.654132	0.79214	0.675565	0.785203	0.79044
Gr61a	1	0.218394	0.276955	0.174815	0.286319	0.17223	0.249216	0.061749	0.0465397	0.0425323	0.0934492	0.0341622
Graf	1	0.61965	0.396073	0.481109	0.620893	0.50172	0.603789	0.580847	0.706993	0.50408	0.713528	0.753072
granny-smith	1	0.128986	0.0646611	0.0454629	0.0471001	0.118274	0.123333	0.194355	0.112927	0.0374055	0.0198618	0.0198567
grau	1	0.934904	0.794495	0.827322	0.896665	0.924755	0.619365	0.626906	0.468635	0.389349	0.387374	0.380781
Grip128	1	0.141822	0.084686	0.150728	0.135563	0.0940144	0.0689233	0.0654823	0.0464421	0.0365079	0.0278598	0.0325451
Grip163	1	0.642717	0.781204	0.777345	0.719292	0.356355	0.610927	0.365387	0.392423	0.240006	0.424279	0.450102
Grip71	1	0.238406	0.184297	0.185728	0.184867	0.149795	0.0818402	0.0626308	0.0435221	0.019913	0.025139	0.034415
Grip84	1	0.138286	0.304948	0.271185	0.190781	0.117556	0.0952181	0.0763284	0.0487557	0.0354808	0.0274161	0.0360456
grk	1	0.537257	0.474584	0.414533	0.495267	0.438351	0.770651	0.590377	0.558777	0.331225	0.288513	0.258954
growl	1	0.40216	0.357144	0.450375	0.440069	0.477327	0.351047	0.191318	0.175533	0.164989	0.235472	0.252988
grp	1	0.362696	0.391788	0.275498	0.184473	0.159709	0.113527	0.0905016	0.0696964	0.058045	0.0783545	0.0826656
gry	1	0.751601	0.598815	0.653947	0.721602	0.593962	0.507647	0.38374	0.322657	0.272153	0.25356	0.301874
GstD1	1	0.0241302	0.0200652	0.0321378	0.0509176	0.173367	0.180965	0.270721	0.245348	0.278306	0.444687	0.549274
gus	1	0.913114	0.498694	0.494155	0.648611	0.527567	0.779607	0.177377	0.293236	0.147613	0.298898	0.30619
gwl	1	0.426311	0.354604	0.254631	0.325362	0.176422	0.169206	0.190445	0.162657	0.0644749	0.236096	0.246954
GXIVsPLA2	1	0.742098	0.725849	0.569373	0.518277	0.590077	0.383169	0.239403	0.209821	0.186113	0.129086	0.175848
Hcs	1	0.102525	0.0777046	0.264374	0.442567	0.421568	0.483456	0.441967	0.432009	0.390401	0.322249	0.351074
hd	1	0.184898	0.274799	0.192515	0.105031	0.0595141	0.026466	0.0475325	0.0366973	0.0219283	0.017726	0.0153211
HDAC4	1	0.194345	0.146606	0.281445	0.332825	0.482147	0.411267	0.510133	0.456606	0.765527	0.906835	0.768479
HDAC6	1	0.363686	0.295252	0.277804	0.265816	0.285827	0.209462	0.266114	0.205348	0.276839	0.2072	0.149607
hep	1	0.501147	0.355254	0.5276	0.560317	0.512979	0.543352	0.605042	0.444504	0.417246	0.487583	0.455756
Herp	1	0.31606	0.496988	0.687602	0.6115	0.551173	0.611637	0.521673	0.509776	0.671332	0.601173	0.646352
Hip14	1	0.785878	0.486117	0.402601	0.49708	0.418434	0.393681	0.38444	0.342654	0.288436	0.258661	0.273809
Hira	1	0.136842	0.197062	0.325282	0.275557	0.251501	0.156869	0.104098	0.0744073	0.0397189	0.0347242	0.0415344
His-Psi:CR33805	1	0.118176	0.0573011	0.117118	0.141342	0	0.0216433	0.0579166	0	0	0	0.0267016
Hmu	1	0.69366	0.462675	0.479312	0.480623	0.511749	0.539504	0.438564	0.202828	0.122879	0.0929731	0.0906408
Hnf4	1	0.0655575	0.0477159	0.114258	0.133475	0.480945	0.527859	0.459623	0.365418	0.357418	0.6904	0.567276
Ho	1	0.842113	0.63533	0.56194	0.669347	0.551456	0.718923	0.325066	0.437497	0.358982	0.265648	0.420151
hoe1	1	0.429335	0.178097	0.149568	0.270086	0.240789	0.272755	0.461599	0.393631	0.377689	0.442726	0.43789
homer	1	0.924005	0.754506	0.649123	0.624539	0.654082	0.501095	0.388541	0.315543	0.224202	0.291056	0.284497
hop	1	0.920266	0.557727	0.506098	0.50526	0.282814	0.371316	0.3386	0.251426	0.194874	0.199892	0.212854
Hop	1	0.175288	0.2732	0.36407	0.399731	0.368907	0.347403	0.164628	0.149842	0.125318	0.184321	0.202246
Hph	1	0.363003	0.498758	0.348561	0.33501	0.312512	0.248091	0.169611	0.221299	0.31448	0.34992	0.308962
Hr96	1	0.104401	0.118291	0.169468	0.172206	0.230282	0.244259	0.314444	0.481787	0.378182	0.302849	0.326786
Hrs	1	0.920199	0.263049	0.385598	0.454666	0.518842	0.360005	0.50601	0.419551	0.42386	0.40452	0.361103
Hs2st	1	0	0	0	0.470085	0.37083	0.459334	0.235519	0.252585	0.169043	0	0.218687
Hsc70Cb	1	0.231254	0.376431	0.680119	0.615433	0.557132	0.481105	0.369885	0.291721	0.288899	0.4066	0.387526
Hsf	1	0.530236	0.426431	0.408032	0.422331	0.443882	0.463601	0.337721	0.240652	0.165438	0.147569	0.165234
Hsp22	1	0.685292	0.255541	0.201424	0.520184	0.741626	0.29562	0.323438	0.16848	0.312665	0.520072	0.324339
Hsp26	1	0.0434415	0.01939	0.00881057	0.0193085	0.0453154	0.0181963	0.0158837	0.00590901	0.0150258	0.0265015	0.017361
Hsp27	1	0.202342	0.0489883	0.0575982	0.104345	0.135312	0.0915991	0.0485439	0.0202104	0.0201997	0.013806	0.0120314
Hsp83	1	0.173093	0.144354	0.127416	0.213018	0.290065	0.26389	0.160199	0.122426	0.106105	0.178467	0.177534
Iap2	1	0.762086	0.566786	0.758292	0.801235	0.958298	0.792816	0.71626	0.679625	0.738566	0.612465	0.621625
ida	1	0.382778	0.72029	0.441168	0.307718	0.169461	0.148462	0.0593094	0.0472135	0.0281331	0.0562745	0.0840445
ifc	1	0.795407	0.540281	0.584556	0.662845	0.68949	0.676235	0.430773	0.414621	0.329962	0.635039	0.596563
ik2	1	0.594255	0.9665	0.782237	0.694229	0.505913	0.517488	0.269982	0.212369	0.157683	0.186708	0.235863
Imp	1	0.261164	0.302094	0.464077	0.437835	0.184348	0.313582	0.273508	0.218801	0.207339	0.124802	0.124719
Ing3	1	0.824812	0.482999	0.52264	0.325612	0.328532	0.181571	0.22432	0.12209	0.127606	0.119882	0.0671513
Ipk2	1	0.102764	0.153238	0.15512	0.125012	0.120027	0.102675	0.0732162	0.0745838	0.0841998	0.12529	0.137645
Ipp	1	0.221772	0.381261	0.576842	0.480238	0.466787	0.304691	0.436629	0.40533	0.405238	0.36767	0.320072
Ir	1	0.119094	0.0142902	0.0437466	0.0965102	0.270678	0.264412	0.282425	0.318462	0.385674	0.699602	0.680028
Irbp	1	0.152265	0.220187	0.170334	0.127983	0.0668451	0.0472031	0.0523016	0.0474146	0.0343501	0.0469365	0.0518655
ird5	1	0.486439	0.700727	0.590135	0.737939	0.669236	0.651419	0.281856	0.322461	0.20335	0.390678	0.513383
ire-1	1	0.502409	0.619323	0.495761	0.523299	0.378286	0.426638	0.383341	0.327419	0.236157	0.517672	0.507041
Jafrac1	1	0.0747504	0.0250784	0.0162577	0.0205534	0.0226252	0.0220433	0.0407008	0.0862233	0.13406	0.361141	0.420542
jet	1	0.454143	0.850364	0.706879	0.687788	0.818526	0.561953	0.684904	0.620409	0.778807	0.534224	0.621734
Jheh2	1	0.0531851	0.0211553	0.0179572	0.0186806	0.047736	0.0502451	0.0563418	0.0877572	0.138421	0.313539	0.512552
jigr1	1	0.907452	0.674498	0.796934	0.789605	0.598254	0.482638	0.369685	0.324682	0.192699	0.354958	0.375061
jog	1	0.417376	0.334637	0.400585	0.378824	0.448729	0.330582	0.380991	0.277081	0.228387	0.0735196	0.0649909
JTBR	1	0.647715	0.41727	0.498238	0.528678	0.607043	0.42805	0.322889	0.314761	0.267366	0.253724	0.325039
jumu	1	0.677167	0.946025	0.983421	0.613205	0.221457	0.206014	0.0713452	0.0426812	0.0407201	0.0351764	0.0472802
Kap-alpha1	1	0.583501	0.382178	0.478516	0.46737	0.369412	0.500071	0.394923	0.306647	0.18268	0.387504	0.35654
Kap3	1	0.0641605	0.0940634	0.167884	0.203002	0.380474	0.340455	0.305261	0.291168	0.342946	0.241537	0.279517
Karybeta3	1	0.832852	0.617657	0.646405	0.638965	0.452167	0.415042	0.430173	0.457122	0.571008	0.803022	0.75695
katanin-60	1	0.775913	0.674575	0.73462	0.666575	0.452592	0.431095	0.343667	0.284526	0.413477	0.424326	0.436649
Khc	1	0.545072	0.256115	0.359201	0.450268	0.585226	0.599884	0.63414	0.513264	0.445461	0.470406	0.43786
Klc	1	0.28609	0.14146	0.291933	0.462804	0.79143	0.96453	0.847201	0.774556	0.722663	0.617177	0.66723
Klp10A	1	0.444258	0.349001	0.394717	0.296795	0.188222	0.152378	0.166561	0.142692	0.133801	0.085767	0.0803704
Klp64D	1	0.267795	0.29404	0.296555	0.341358	0.590583	0.703705	0.772574	0.826966	0.786868	0.525894	0.673418
Klp68D	1	0.0814892	0.0816092	0.117459	0.143802	0.381147	0.352533	0.335076	0.431453	0.432385	0.286801	0.335161
krimp	1	0.20774	0.036858	0.0151927	0.0208515	0.0115961	0.0215066	0.0115887	0.0117506	0.00710282	0.0225913	0.0238161
krz	1	0.967656	0.545918	0.541214	0.655735	0.486618	0.608227	0.415188	0.423953	0.219447	0.433248	0.454086
ksr	1	0.861264	0.731246	0.762192	0.662045	0.542659	0.52759	0.525966	0.376738	0.320263	0.276139	0.28754
Ku80	1	0.372448	0.70714	0.484368	0.35698	0.211627	0.104609	0.0898224	0.073408	0.0528	0.0376687	0.0468996
kz	1	0.700627	0.766484	0.9379	0.890675	0.627686	0.550982	0.420103	0.324021	0.267045	0.678433	0.573715
L	1	0.414656	0.777006	0.663226	0.580296	0.894623	0.883506	0.659195	0.630609	0.614822	0.663434	0.699874
l(1)dd4	1	0.447167	0.253484	0.393041	0.296755	0.142374	0.155538	0.087488	0.0862385	0.0726854	0.0804068	0.0842907
l(1)G0045	1	0.384124	0.575847	0.716125	0.587912	0.421756	0.276112	0.126169	0.159226	0.15614	0.28881	0.438195
l(1)G0060	1	0.639849	0.346854	0.435836	0.416114	0.291683	0.415303	0.429927	0.313604	0.208741	0.25083	0.242029
l(1)G0095	1	0.670895	0.801727	0.774173	0.546517	0.485515	0.270491	0.267199	0.175511	0.148604	0.126193	0.112894
l(1)G0144	1	0.768075	0.451935	0.402824	0.452501	0.392522	0.4416	0.317859	0.253624	0.249007	0.411092	0.413215
l(1)G0148	1	0.189508	0.141554	0.170018	0.1512	0.0976727	0.102658	0.0829346	0.0539129	0.0498326	0.0556948	0.0602266
l(1)G0222	1	0.611646	0.591764	0.488851	0.401447	0.30082	0.2076	0.158256	0.11129	0.112776	0.125706	0.131982
l(1)G0232	1	0.847103	0.35966	0.41886	0.533126	0.659182	0.492311	0.833621	0.519658	0.405719	0.506119	0.399536
l(1)G0431	1	0.327118	0.582825	0.828244	0.709423	0.684393	0.523094	0.451806	0.346086	0.380675	0.726095	0.567828
l(2)09851	1	0.853287	0.685791	0.923464	0.872537	0.932912	0.63693	0.465628	0.319731	0.264234	0.594528	0.443612
l(2)37Cc	1	0.29206	0.185573	0.362779	0.492632	0.83883	0.685271	0.988579	0.877195	0.725411	0.682115	0.555377
l(2)37Cd	1	0.884428	0.430663	0.438369	0.443751	0.293715	0.305163	0.303111	0.246447	0.14032	0.290104	0.300867
l(2)dtl	1	0.333251	0.232674	0.21184	0.130618	0.0857636	0.0447911	0.0763683	0.043209	0.028567	0.0188704	0.0175048
l(2)gd1	1	0.168519	0.186154	0.280703	0.338145	0.283188	0.394322	0.242942	0.276716	0.308779	0.317005	0.438771
l(2)k05819	1	0.179225	0.450991	0.567813	0.502325	0.407166	0.550853	0.456738	0.336248	0.265159	0.20783	0.225683
l(2)k10201	1	0.168614	0.121689	0.208873	0.214485	0.232347	0.218073	0.114152	0.0802041	0.0608664	0.0861273	0.0777375
l(2)k14710	1	0.346955	0.444095	0.487859	0.411398	0.435769	0.320114	0.30782	0.31682	0.336583	0.349005	0.36457
l(2)k16918	1	0.393037	0.158118	0.233947	0.321217	0.736414	0.840568	0.638994	0.619965	0.625186	0.446147	0.441249
l(2)not	1	0.264611	0.542535	0.41488	0.416858	0.492461	0.38964	0.645801	0.51425	0.396203	0.158201	0.139367
l(3)02640	1	0.0910453	0.121187	0.305391	0.34583	0.434047	0.509936	0.777506	0.491963	0.44177	0.572811	0.542061
l(3)04053	1	0.209837	0.337147	0.410748	0.329883	0.238434	0.266864	0.19306	0.145026	0.139413	0.128323	0.129425
l(3)05822	1	0.888058	0.479249	0.537813	0.50568	0.32535	0.343565	0.465605	0.392631	0.353739	0.487022	0.361575
l(3)70Da	1	0.302061	0.369278	0.299551	0.265874	0.215494	0.304377	0.21705	0.285313	0.328028	0.402699	0.498241
l(3)73Ah	1	0.296668	0.372655	0.397903	0.431851	0.586086	0.383181	0.242166	0.176096	0.124835	0.121262	0.12576
l(3)82Fd	1	0.34647	0.294571	0.383886	0.365879	0.45678	0.627718	0.450818	0.585092	0.654601	0.619326	0.740857
l(3)L1231	1	0.897512	0.610197	0.574092	0.562683	0.372214	0.498602	0.428315	0.374828	0.374128	0.361491	0.345075
l(3)mbt	1	0.862934	0.502722	0.559181	0.550165	0.343723	0.388337	0.448534	0.427935	0.293079	0.323593	0.313432
l(3)neo26	1	0.257154	0.537011	0.460904	0.313796	0.157502	0.0778523	0.0441332	0.0262868	0.0223839	0.0141539	0.0210406
l(3)s1921	1	0.465465	0.33097	0.319206	0.242179	0.21241	0.150871	0.117232	0.0866117	0.0886974	0.184322	0.149939
lace	1	0.444446	0.335529	0.305095	0.385531	0.471573	0.512046	0.476296	0.479252	0.40785	0.460028	0.566397
lama	1	0.36375	0.331363	0.528482	0.632785	0.534622	0.507921	0.294526	0.218708	0.297743	0.493097	0.649047
lap	1	0.130934	0.262624	0.365349	0.469761	0.437548	0.744898	0.504714	0.599257	0.554155	0.500825	0.61001
Lap1	1	0.786899	0.586921	0.534778	0.602619	0.340139	0.464791	0.363509	0.324743	0.201277	0.536168	0.525793
larp	1	0.455531	0.543669	0.723678	0.669529	0.399887	0.487067	0.441582	0.590442	0.852284	0.784282	0.738831
Las	1	0.46803	0.46244	0.479572	0.555202	0.627363	0.49121	0.445522	0.523261	0.644761	0.824603	0.868224
ldlCp	1	0.263538	0.560684	0.661168	0.728152	0.683543	0.64345	0.333301	0.321109	0.251902	0.208979	0.247398
lds	1	0.222196	0.640062	0.569777	0.342231	0.152068	0.0939261	0.0401304	0.0291419	0.0252113	0.0185496	0.0221072
Lerp	1	0.796396	0.234771	0.18108	0.235728	0.262485	0.354409	0.487965	0.430355	0.379281	0.367405	0.458206
lig3	1	0.736899	0.591519	0.520206	0.552686	0.47714	0.600533	0.328527	0.319888	0.215247	0.243198	0.353712
Lig4	1	0.219445	0.337284	0.254029	0.255239	0.240405	0.166144	0.167495	0.154163	0.110983	0.108051	0.117788
LIMK1	1	0.842893	0.443122	0.533149	0.627321	0.450415	0.546921	0.540472	0.49192	0.400179	0.537321	0.506603
lin	1	0.456824	0.500806	0.492325	0.38831	0.326708	0.248618	0.24489	0.17909	0.158042	0.108218	0.0959537
lin-52	1	0.47586	0.896094	0.798249	0.572355	0.501776	0.290596	0.161063	0.128313	0.10364	0.129143	0.139653
Liprin-alpha	1	0.436309	0.328592	0.563657	0.651318	0.652455	0.640708	0.644637	0.624959	0.448889	0.342863	0.332651
Lis-1	1	0.678609	0.62494	0.734895	0.790355	0.917197	0.823889	0.440474	0.491781	0.459313	0.542555	0.670649
lkb1	1	0.51299	0.35204	0.447541	0.400385	0.423618	0.316161	0.32114	0.269971	0.228088	0.254793	0.228576
lok	1	0.331386	0.295373	0.183656	0.157149	0.0933364	0.0714545	0.0429391	0.0375373	0.0282893	0.0238291	0.0373244
LpR1	1	0.451196	0.0496126	0.0232602	0.0307007	0.0519919	0.137574	0.509927	0.715858	0.829247	0.938235	0.84657
Lrr47	1	0.410053	0.710703	0.457589	0.383273	0.366842	0.278109	0.148678	0.138917	0.124494	0.0822135	0.107338
lrrk	1	0.771006	0.897457	0.592891	0.591111	0.384314	0.585633	0.65805	0.666772	0.509646	0.710354	0.763939
Lsd-2	1	0.158303	0.0213148	0.0582618	0.101896	0.140384	0.190261	0.179078	0.167125	0.164304	0.162253	0.204743
Lsm10	1	0.845277	0.890461	0.580399	0.549505	0.330639	0.22896	0.20584	0.159327	0.0823727	0.12285	0.244154
Lsm11	1	0.915274	0.613972	0.516623	0.459891	0.341001	0.404573	0.1973	0.221624	0.0784029	0.302415	0.282215
ltd	1	0.578072	0.185774	0.163326	0.277026	0.337043	0.42581	0.434442	0.594491	0.49223	0.487873	0.598787
lva	1	0.37954	0.606811	0.892436	0.8595	0.634402	0.994246	0.917928	0.795173	0.704476	0.554919	0.562941
mad2	1	0.930472	0.864248	0.438132	0.407689	0.211802	0.224187	0.148716	0.108506	0.0530995	0.0688814	0.115258
Madm	1	0.630982	0.506545	0.657788	0.619843	0.651049	0.441129	0.50412	0.368922	0.353956	0.320001	0.232732
mael	1	0.83054	0.286801	0.21246	0.295757	0.194338	0.234418	0.238417	0.19658	0.0782211	0.387841	0.316623
mal	1	0.466225	0.199924	0.181455	0.277567	0.275432	0.266268	0.248049	0.229742	0.139754	0.256027	0.318661
MAN1	1	0.872899	0.443471	0.441484	0.502635	0.423049	0.410038	0.314265	0.278523	0.141904	0.304628	0.346854
Map205	1	0.888745	0.420116	0.382119	0.460605	0.502696	0.700332	0.333803	0.287067	0.190193	0.383208	0.389309
MAPk-Ak2	1	0.862916	0.530245	0.590655	0.623685	0.742144	0.739273	0.644725	0.557942	0.546395	0.492283	0.540691
Marf	1	0.501191	0.320627	0.382985	0.434045	0.45735	0.513716	0.573109	0.55788	0.59501	0.674252	0.676023
mars	1	0.846349	0.789726	0.872038	0.616326	0.322262	0.241901	0.238787	0.173987	0.0914694	0.275155	0.22402
Mat1	1	0.254544	0.37586	0.273793	0.227639	0.22154	0.161825	0.119	0.103324	0.0783648	0.0594602	0.065419
mats	1	0.357134	0.289315	0.596455	0.659868	0.612031	0.724187	0.683951	0.462869	0.299308	0.219228	0.238966
MBD-R2	1	0.449639	0.90929	0.975868	0.782202	0.645429	0.566695	0.445585	0.409766	0.392608	0.436838	0.446699
mbf1	1	0.237076	0.504186	0.539315	0.574662	0.744972	0.739845	0.565125	0.594862	0.512929	0.509314	0.535212
Mbs	1	0.47287	0.550501	0.705732	0.627	0.449571	0.682509	0.785441	0.954587	0.894029	0.657826	0.670159
Mcm10	1	0.737663	0.544575	0.38941	0.413189	0.234163	0.255815	0.184817	0.191989	0.0683972	0.328396	0.329881
MCPH1	1	0.177659	0.402513	0.382298	0.271032	0.100719	0.113876	0.050667	0.0390303	0.0391969	0.0668542	0.0705858
Mctp	1	0.183793	0.0539265	0.0243688	0.0690548	0.137994	0.253856	0.321085	0.391051	0.278191	0.279402	0.377752
me31B	1	0.491283	0.276313	0.145123	0.136155	0.0763131	0.12982	0.0539299	0.0453855	0.0303679	0.0345721	0.047655
MED1	1	0.810366	0.601834	0.692981	0.567822	0.408332	0.37125	0.28765	0.22284	0.188857	0.207106	0.189108
MED19	1	0.440492	0.764101	0.82362	0.660472	0.65377	0.43657	0.270688	0.231558	0.242087	0.175303	0.177457
MED21	1	0.879486	0.78213	0.675263	0.838549	0.741334	0.970496	0.237127	0.390112	0.197342	0.338846	0.479333
MED22	1	0.885395	0.776941	0.636684	0.571999	0.438672	0.356577	0.186244	0.125268	0.0910083	0.0875876	0.112979
MED25	1	0.814727	0.924658	0.927112	0.644223	0.624569	0.463105	0.39785	0.284407	0.270797	0.171679	0.152192
MED31	1	0.942076	0.810442	0.716655	0.650339	0.515722	0.522839	0.369636	0.330814	0.356435	0.266179	0.282767
mei-218	1	0.457853	0.67525	0.655318	0.455852	0.205882	0.213722	0.08841	0.0661326	0.056967	0.0424559	0.0461709
mei-41	1	0.272127	0.608025	0.339193	0.222068	0.114127	0.10749	0.0956682	0.0411852	0.0257745	0.0306821	0.0306699
mei-9	1	0.475989	0.472538	0.22654	0.205215	0.15379	0.173039	0.136092	0.0862578	0.0540622	0.0401869	0.0535614
mei-P22	1	0.269273	0.0593474	0.133431	0.0878331	0.0613465	0.103115	0.07798	0.0791172	0.0877987	0.0363117	0.0608413
mei-P26	1	0.243355	0.115012	0.151787	0.169197	0.126402	0.155838	0.150515	0.134388	0.120106	0.0745141	0.0723409
Meics	1	0.652544	0.534994	0.509459	0.70181	0.435329	0.619384	0.312154	0.316469	0.151664	0.387472	0.45554
Mekk1	1	0.555131	0.126916	0.0670553	0.103631	0.256263	0.353368	0.262171	0.176606	0.28128	0.379243	0.368159
Mer	1	0.834125	0.815196	0.58254	0.447732	0.277264	0.239485	0.216772	0.163327	0.159293	0.143094	0.144497
Mes-4	1	0.296991	0.67442	0.457867	0.28046	0.161869	0.108124	0.089806	0.0879156	0.0969001	0.0460721	0.0446565
Mes4	1	0.507485	0.578103	0.437965	0.330463	0.184309	0.177913	0.0764859	0.116911	0.063838	0.0566946	0.092115
MESR4	1	0.814339	0.702208	0.489056	0.377305	0.139083	0.313027	0.223204	0.212738	0.180329	0.379149	0.38808
Mgat1	1	0.416839	0.55283	0.715557	0.60766	0.427064	0.443047	0.311591	0.253868	0.208419	0.177236	0.193775
Mgstl	1	0.597735	0.23802	0.087736	0.113824	0.0572353	0.0678758	0.263103	0.301492	0.282543	0.373163	0.347863
MICAL-like	1	0.464604	0.0932068	0.224772	0.36478	0.356132	0.56991	0.238629	0.296288	0.204789	0.217386	0.299876
milt	1	0.998011	0.598444	0.474021	0.46886	0.441425	0.379262	0.391609	0.368021	0.375469	0.41429	0.384862
mip120	1	0.567606	0.658273	0.721137	0.532805	0.392749	0.316345	0.185183	0.148372	0.135597	0.11442	0.108018
Mipp2	1	0.602495	0.388532	0.326333	0.307865	0.245477	0.353857	0.18448	0.166216	0.144143	0.194689	0.208756
mit(1)15	1	0.166015	0.457984	0.420122	0.258153	0.172062	0.119479	0.111949	0.0861036	0.0670069	0.044218	0.0446589
Mitf	1	0.149685	0.0382065	0.0152471	0.0341332	0.0553547	0.247636	0.140795	0.247271	0.187571	0.263428	0.410012
Mkk4	1	0.473956	0.779472	0.729885	0.694026	0.547768	0.578412	0.335138	0.363112	0.292052	0.259799	0.314451
Mkp3	1	0.855498	0.469851	0.527321	0.636002	0.879398	0.88231	0.773166	0.657024	0.928671	0.537883	0.643187
mld	1	0.412817	0.216322	0.404501	0.517926	0.383125	0.558796	0.605894	0.369504	0.387284	0.26681	0.274979
Mlh1	1	0.198935	0.700454	0.777103	0.507014	0.319524	0.143684	0.117959	0.09558	0.069231	0.0494163	0.0564535
Mnn1	1	0.459121	0.399265	0.426237	0.401966	0.314041	0.348135	0.355212	0.303146	0.323637	0.501327	0.536802
Mnt	1	0.404367	0.102833	0.226751	0.242708	0.422763	0.433881	0.357406	0.232211	0.186847	0.170428	0.137738
Mob3	1	0.490413	0.470385	0.463149	0.531585	0.390951	0.481835	0.138147	0.163829	0.107988	0.137545	0.179898
mod(r)	1	0.370291	0.275137	0.355787	0.464587	0.556099	0.454968	0.250257	0.225831	0.183552	0.15294	0.193788
mol	1	0.707016	0.169095	0.163034	0.258706	0.209227	0.184688	0.300745	0.298226	0.453304	0.495563	0.467554
morgue	1	0.279156	0.68893	0.762468	0.604419	0.647748	0.518344	0.353167	0.258548	0.255082	0.210659	0.207673
mos	1	0.0259316	0.0186089	0.0125926	0.0142667	0.00614411	0.00968836	0.00737101	0.00383134	0.00503334	0.00576987	0.00960897
Mov34	1	0.229503	0.440194	0.4921	0.401026	0.422291	0.272675	0.252913	0.173235	0.135497	0.119865	0.11793
mr	1	0.71326	0.509367	0.64698	0.606677	0.367546	0.355163	0.148303	0.138873	0.108564	0.121556	0.144401
mre11	1	0.951941	0.739864	0.69165	0.664872	0.383225	0.374507	0.35087	0.44579	0.397629	0.286243	0.352695
mRpL1	1	0.823254	0.673081	0.678294	0.708059	0.693054	0.780127	0.787624	0.801737	0.764613	0.667282	0.784141
mRpL10	1	0.423031	0.188416	0.176901	0.296126	0.835734	0.618151	0.659623	0.609486	0.502931	0.465837	0.424753
mRpL12	1	0.354841	0.384327	0.509939	0.513037	0.613668	0.600766	0.730612	0.733853	0.682624	0.662571	0.563018
[truncated: 1,985 more rows]

## Sheet: Neurogenesis Prediction
Gene	E 0-2h	E 2-4h	E 4-6h	E 6-8h	E 8-10h	E 10-12h	E 12-14h	E 14-16h	E 16-18h	E 18-20h	E 20--22h	E 22-24h
CG33325	0	0.448345	1	0.999739	0.321736	0.245143	0.0492668	0	0	0	0	0
sec71	0.821832	0.514575	1	0.999428	0.860907	0.681126	0.872978	0.962844	0.718216	0.632202	0.603661	0.607419
CG42352	0.0897689	0.603902	1	0.999369	0.950544	0.864435	0.74499	0.301547	0.213068	0.447139	0.17747	0.440243
SAK	0.491303	0.63664	1	0.999331	0.71347	0.343804	0.408128	0.0994524	0.147795	0.0638896	0.109503	0.156433
noc	0.0323543	0.424975	1	0.997118	0.929896	0.923597	0.645563	0.416078	0.355933	0.342691	0.28547	0.266093
Mkp	0.893486	0.564727	1	0.995676	0.900778	0.783498	0.768647	0.588636	0.577567	0.436959	0.403253	0.464495
CG31670	0.0258832	0.487876	1	0.995581	0.610031	0.447628	0.517425	0.356476	0.264167	0.301309	0.195726	0.175372
CG10153	0.464005	0.456113	1	0.995392	0.868123	0.815171	0.95758	0.457939	0.517714	0.446321	0.374618	0.495189
Pp1-87B	0.504844	0.718311	1	0.994675	0.908612	0.724759	0.705283	0.451383	0.417948	0.356367	0.300167	0.327845
CG11964	0.627569	0.438261	1	0.994558	0.841614	0.662633	0.470412	0.253638	0.174652	0.169276	0.126739	0.122124
CG15706	0.530152	0.536734	1	0.994105	0.682723	0.423926	0.482647	0.43252	0.51315	0.617028	0.733327	0.751582
tsh	0.0237501	0.424311	1	0.993939	0.929571	0.619415	0.815133	0.42447	0.398184	0.402151	0.351482	0.404113
Zfrp8	0.475441	0.435787	1	0.993329	0.820929	0.81093	0.567785	0.442161	0.328982	0.313455	0.501115	0.456329
CG17090	0.5111	0.880499	1	0.993114	0.870619	0.517094	0.817555	0.806165	0.602952	0.648586	0.847861	0.786412
Rtnl2	0.106197	0.485264	1	0.991892	0.616658	0.193471	0.355493	0.0297276	0.0560134	0.127976	0.0899773	0.0548219
edl	0.0177927	0.383435	1	0.99097	0.757422	0.752173	0.732426	0.23844	0.326398	0.37799	0.064964	0.0904886
CG7200	0.774409	0.993275	1	0.990951	0.971512	0.835206	0.916736	0.457149	0.446266	0.299452	0.33725	0.342947
SC35	0.212652	0.463818	1	0.990637	0.749751	0.758224	0.369026	0.312376	0.158772	0.109638	0.0931911	0.0794773
Mo25	0.946604	0.847438	1	0.990629	0.864092	0.820627	0.830932	0.573605	0.547214	0.569072	0.528727	0.557083
CG16941	0.780725	0.935601	1	0.989638	0.71343	0.481085	0.477615	0.36858	0.246482	0.170581	0.225903	0.185314
CG7810	0.977978	0.701252	1	0.989193	0.806379	0.673823	0.990726	0.291117	0.323342	0.212255	0.273155	0.356034
CG17929	0.116474	0.332642	1	0.988987	0.835474	0.272821	0.438633	0.244533	0.230378	0.168433	0.222042	0.360764
CG1142	0.313616	0.639693	1	0.987573	0.66397	0.436767	0.490059	0.165173	0.137872	0.116561	0.186483	0.213838
CG31731	0.640863	0.938149	1	0.987284	0.940628	0.646556	0.989891	0.598936	0.455784	0.263249	0.352112	0.417701
CG31139	0.0800962	0.792927	1	0.986691	0.697777	0.332927	0.117257	0.0447306	0	0.0096282	0	0
CG15220	0.813768	0.807365	1	0.986012	0.651104	0.355737	0.196584	0.0868094	0.0824513	0.0712898	0.0974604	0.0978808
CG5073	0.740243	0.385773	1	0.985664	0.95085	0.988356	0.817346	0.457122	0.531662	0.518868	0.543294	0.601996
CG13001	0.507568	0.53306	1	0.985186	0.875105	0.931521	0.699089	0.493249	0.3316	0.281985	0.173109	0.162781
CG31534	0.90147	0.859119	1	0.98425	0.831413	0.678129	0.931892	0.957967	0.980748	0.946509	0.854083	0.849303
Aac11	0.207124	0.596225	1	0.983861	0.81861	0.470994	0.540924	0.299624	0.268695	0.178525	0.20173	0.206504
Yippee	0.58227	0.673689	1	0.981702	0.947964	0.963373	0.752895	0.453946	0.427338	0.434867	0.251896	0.345503
CG30077	0.593172	0.46715	1	0.980618	0.818507	0.753469	0.753074	0.581161	0.557297	0.599474	0.528278	0.538482
CG8184	0.670903	0.429078	1	0.980297	0.637055	0.365926	0.473547	0.570122	0.351115	0.276425	0.217541	0.176457
barr	0.811192	0.474153	1	0.980201	0.65073	0.29534	0.250617	0.104571	0.0581477	0.0435143	0.0303732	0.0413396
CG14183	0.0387208	0.458923	1	0.978117	0.912593	0.638656	0.859726	0.34956	0.459523	0.374461	0.27681	0.464739
CG6700	0.601198	0.889138	1	0.978052	0.740338	0.446582	0.796205	0.618867	0.619507	0.550328	0.608199	0.802564
Hrp59	0.636834	0.936616	1	0.975505	0.804001	0.474235	0.346299	0.353897	0.211552	0.124863	0.176719	0.128755
CG3571	0.532081	0.863628	1	0.975404	0.839339	0.909197	0.563462	0.415031	0.33387	0.293368	0.396361	0.335988
vn	0.0400497	0.350763	1	0.974093	0.791797	0.356516	0.603795	0.706529	0.837679	0.598471	0.238941	0.233438
Lac	0.167775	0.977784	1	0.973184	0.748674	0.769723	0.641311	0.489201	0.356728	0.255863	0.134346	0.132671
CG7741	0.552142	0.73783	1	0.972602	0.876762	0.515991	0.63605	0.342839	0.458958	0.417952	0.575845	0.899679
Arp5	0.643843	0.91419	1	0.972187	0.799328	0.650366	0.568211	0.407295	0.310222	0.210374	0.24488	0.263765
ph-d	0.454842	0.637286	1	0.971395	0.645451	0.432187	0.476672	0.416656	0.199904	0.163745	0.123861	0.133977
CG7849	0.62811	0.816542	1	0.96751	0.901627	0.914016	0.627254	0.663025	0.529405	0.411815	0.656	0.595924
CG18598	0.180775	0.413318	1	0.966968	0.585859	0.299904	0.316373	0.314334	0.229045	0.27784	0.21582	0.385509
EfSec	0.504868	0.445434	1	0.966455	0.702116	0.659912	0.619619	0.393696	0.360207	0.298227	0.214835	0.310659
Art8	0.404129	0.697177	1	0.965372	0.823138	0.783378	0.645983	0.344485	0.226073	0.170629	0.529989	0.50143
kto	0.41725	0.388859	1	0.964782	0.701744	0.409939	0.465188	0.390952	0.239302	0.233197	0.159379	0.141089
CG4291	0.906734	0.659329	1	0.964282	0.837648	0.924717	0.46161	0.335397	0.310202	0.315187	0.301248	0.277832
trn	0.020861	0.364635	1	0.964255	0.86281	0.746944	0.665907	0.282375	0.128934	0.146298	0.0673518	0.0818251
Gsc	0.258074	0.663619	1	0.964224	0.761763	0.629252	0.441955	0.379674	0.328538	0.360799	0.275473	0.241208
CG7611	0.511771	0.880376	1	0.964147	0.826072	0.736036	0.801997	0.998431	0.632108	0.446842	0.378262	0.330768
CG10722	0.416638	0.495182	1	0.964004	0.624222	0.269875	0.104341	0.0371747	0.0207794	0.0183221	0.0140006	0.0180135
sli	0.0332308	0.492059	1	0.962988	0.856254	0.671985	0.801582	0.930279	0.555763	0.391532	0.178259	0.185151
trsn	0.706577	0.388116	1	0.961503	0.689616	0.560778	0.434448	0.173031	0.119617	0.074861	0.0400851	0.0666328
CG34039	0.573018	0.37462	1	0.961379	0.813568	0.601023	0.842811	0.304382	0.404198	0.376882	0.350966	0.470442
CG3253	0.0246483	0.418609	1	0.959477	0.804316	0.404141	0.356512	0.267712	0.195878	0.14218	0.108596	0.126394
cnn	0.74251	0.936584	1	0.959373	0.999451	0.553545	0.628258	0.343574	0.346321	0.274618	0.298501	0.345623
roX1	0.0308658	0.56158	1	0.958827	0.950009	0.446949	0.736433	0.167313	0.307823	0.261696	0.270868	0.410928
CG9867	0.388246	0.515081	1	0.95837	0.675618	0.421535	0.298418	0.263408	0.186477	0.174167	0.131446	0.139587
CG18217	0.423074	0.508306	1	0.956923	0.967972	0.595155	0.501328	0.303222	0.227959	0.168774	0.245667	0.254175
l(2)35Bg	0.627331	0.783423	1	0.95611	0.934724	0.863472	0.612548	0.395853	0.333992	0.203928	0.292179	0.305569
CG7148	0.560555	0.605443	1	0.955135	0.732476	0.823199	0.637258	0.47904	0.462843	0.455295	0.418364	0.387089
CG10298	0.0475094	0.271367	1	0.95472	0.681572	0.358577	0.357834	0.226087	0.187941	0.068703	0.140887	0.0735774
CG32445	0	0.466956	1	0.954468	0.767919	0.132979	0.0855197	0.0572117	0	0	0.0432913	0
RpIII128	0.485666	0.539481	1	0.953984	0.775289	0.621032	0.525549	0.298263	0.17644	0.119443	0.191838	0.19763
Egfr	0.0431241	0.628071	1	0.953854	0.670679	0.563617	0.636367	0.526461	0.428541	0.361876	0.213631	0.215151
CG13384	0.371289	0.61646	1	0.953835	0.739209	0.423099	0.371138	0.225156	0.242597	0.240936	0.170836	0.233951
RpL37A	0.588006	0.980272	1	0.953225	0.97567	0.983503	0.976934	0.730514	0.704796	0.797484	0.871305	0.918901
CG33082	0.0714197	0.377723	1	0.953001	0.936633	0.648779	0.973682	0.549413	0.364802	0.330605	0.686952	0.590196
Or85f	0.439141	0.947581	1	0.952903	0.749992	0.952414	0.704382	0.532688	0.656267	0.63504	0.558107	0.869003
cpa	0.982394	0.732129	1	0.952824	0.826912	0.775002	0.717754	0.524366	0.477464	0.371675	0.295349	0.317882
hkl	0.451188	0.790294	1	0.952121	0.735233	0.4493	0.460583	0.337379	0.273668	0.188377	0.25706	0.224262
iHog	0.476212	0.321677	1	0.952036	0.630216	0.398722	0.30718	0.100138	0.061217	0.0546416	0.0460915	0.0499902
CG2875	0.890332	0.739923	1	0.951648	0.978825	0.622961	0.958178	0.315145	0.282787	0.211854	0.505421	0.653501
ppan	0.614891	0.970534	1	0.951059	0.916628	0.702114	0.569489	0.385477	0.295947	0.219442	0.571769	0.523981
CG10289	0.894815	0.497674	1	0.949531	0.765516	0.494627	0.759179	0.567767	0.549764	0.539952	0.563396	0.677379
l(2)37Cb	0.649473	0.570803	1	0.94907	0.683404	0.55504	0.366763	0.260402	0.150178	0.125137	0.0957865	0.0916845
CG11447	0.782604	0.450955	1	0.948194	0.738017	0.850671	0.572584	0.490059	0.466185	0.350177	0.260615	0.320957
CG9170	0.135645	0.395463	1	0.947507	0.781767	0.386984	0.467073	0.592375	0.713661	0.71453	0.546516	0.623877
exd	0.546011	0.990396	1	0.946425	0.915883	0.885469	0.882584	0.629442	0.573227	0.446462	0.437473	0.476369
CG4061	0.545208	0.349268	1	0.946155	0.614506	0.462256	0.298217	0.434863	0.48448	0.485878	0.277416	0.300037
kis	0.616121	0.895799	1	0.946125	0.705608	0.222455	0.57853	0.361336	0.275015	0.171266	0.335789	0.315702
ptc	0.0352847	0.674727	1	0.945301	0.84711	0.559767	0.466937	0.203871	0.0837717	0.0764961	0.0482424	0.0448026
CG31908	0.902449	0.945044	1	0.945093	0.748532	0.813301	0.647328	0.535669	0.432944	0.543163	0.506844	0.399225
ncd	0.777748	0.906539	1	0.945012	0.702012	0.339503	0.231378	0.242669	0.173865	0.101907	0.185303	0.176905
Doa	0.740916	0.866875	1	0.943882	0.765402	0.416666	0.62833	0.531123	0.570942	0.561771	0.628894	0.586958
Vps36	0.718205	0.49693	1	0.942791	0.809411	0.807664	0.576492	0.547665	0.45925	0.506086	0.395653	0.448392
mbc	0.439014	0.458377	1	0.942366	0.930341	0.58206	0.714827	0.342567	0.403108	0.344211	0.198384	0.251973
Doc1	0.0338244	0.405602	1	0.942134	0.65366	0.342023	0.260361	0.101771	0.0907903	0.111331	0.134502	0.136261
ph-p	0.0829676	0.619379	1	0.940673	0.881821	0.571463	0.765382	0.563209	0.382148	0.276581	0.181054	0.195351
CG1671	0.519783	0.396317	1	0.939994	0.809242	0.737021	0.528147	0.347456	0.21365	0.20261	0.440663	0.401591
Ef1alpha48D	0.687422	0.993031	1	0.939212	0.950986	0.795968	0.794079	0.733861	0.628012	0.556884	0.475025	0.469776
chn	0.925305	0.603212	1	0.938695	0.495366	0.415041	0.519359	0.92383	0.845792	0.782413	0.498973	0.460001
His3.3B	0.467036	0.540521	1	0.93844	0.940796	0.84976	0.588734	0.586546	0.46613	0.296758	0.337606	0.289869
SmG	0.868227	0.979289	1	0.937592	0.692382	0.614222	0.34763	0.254223	0.194871	0.13405	0.11506	0.110827
CG18011	0.960084	0.773778	1	0.937538	0.939046	0.511827	0.628778	0.281219	0.320236	0.201492	0.426809	0.48278
CG9000	0.905893	0.996809	1	0.937095	0.786331	0.633001	0.668785	0.423935	0.371211	0.219527	0.159921	0.208156
CG10267	0.725827	0.964199	1	0.936076	0.92951	0.651087	0.567601	0.471359	0.422724	0.317322	0.490004	0.463371
bib	0.0390935	0.784632	1	0.935695	0.359662	0.128532	0.0821008	0.0378146	0.0176774	0.0184867	0.0108798	0.0118214
CG9293	0.847388	0.912305	1	0.935599	0.811001	0.493086	0.618552	0.381153	0.350092	0.265047	0.32538	0.366949
snf	0.713972	0.987954	1	0.934571	0.774143	0.690972	0.490479	0.320722	0.254331	0.172144	0.20857	0.21669
snRNP70K	0.546228	0.721402	1	0.934565	0.718158	0.763597	0.42416	0.34999	0.212438	0.174306	0.172265	0.124923
CG42447	0	0	1	0.933213	0	0.992407	0	0	0	0	0	0
CG15160	0.87144	0.643213	1	0.932961	0.793945	0.626657	0.557939	0.311713	0.262855	0.174937	0.311731	0.264034
CG14353	0.734985	0.418998	1	0.931879	0.742918	0.85243	0.537456	0.316405	0.193081	0.168201	0.136034	0.135929
CG7239	0.873928	0.701704	1	0.931834	0.634189	0.490213	0.296866	0.233388	0.152129	0.155123	0.141831	0.113944
cathD	0.448593	0.854235	1	0.931733	0.652776	0.605274	0.331971	0.333628	0.26012	0.186209	0.195348	0.168646
crp	0.507958	0.94844	1	0.931619	0.676833	0.551326	0.548076	0.40629	0.28624	0.244193	0.404428	0.341242
CG9593	0.0997432	0.353225	1	0.931611	0.858554	0.568501	0.532135	0.410438	0.33933	0.512046	0.367617	0.5252
CG14544	0.616597	0.564774	1	0.931551	0.785533	0.696112	0.464296	0.255795	0.184587	0.115809	0.211794	0.184244
pnr	0.0251808	0.351227	1	0.931474	0.69117	0.444918	0.291762	0.157049	0.102354	0.112046	0.0762474	0.0615308
Hem	0.519062	0.447414	1	0.931377	0.908572	0.761627	0.94014	0.459369	0.39786	0.304032	0.225343	0.300698
blue	0.357918	0.485915	1	0.930071	0.713341	0.458615	0.49877	0.441791	0.322557	0.252143	0.176424	0.184918
MED8	0.873419	0.75422	1	0.930002	0.732355	0.74575	0.578574	0.335241	0.313076	0.291831	0.271229	0.256526
Traf4	0.0241589	0.376441	1	0.929533	0.589214	0.428779	0.303655	0.108997	0.0789791	0.0585403	0.0327976	0.0380853
glo	0.351539	0.652499	1	0.929057	0.546044	0.269229	0.354447	0.25766	0.204721	0.156685	0.246935	0.210295
CG5033	0.543468	0.946987	1	0.928982	0.816878	0.570883	0.565991	0.367135	0.275039	0.193588	0.472448	0.444683
Dcp2	0.922787	0.896147	1	0.928907	0.882609	0.557547	0.846279	0.656098	0.60097	0.575593	0.373386	0.449698
Shc	0.854522	0.469199	1	0.928284	0.73489	0.734335	0.555395	0.393447	0.292012	0.270666	0.18397	0.197363
CG11859	0.65782	0.462155	1	0.928274	0.923721	0.780419	0.58914	0.351777	0.342968	0.349105	0.754423	0.734939
brm	0.571976	0.969425	1	0.928173	0.726487	0.352175	0.409012	0.376842	0.25388	0.131104	0.37819	0.27547
sax	0.849382	0.832885	1	0.927966	0.801698	0.763397	0.722903	0.426821	0.318198	0.237568	0.279041	0.262651
CG31638	0.52758	0.41574	1	0.927949	0.792021	0.694107	0.587966	0.373805	0.28762	0.250953	0.176498	0.198032
arm	0.306275	0.638443	1	0.927905	0.68724	0.725593	0.532679	0.483334	0.325051	0.242194	0.229967	0.209928
Ext2	0.66149	0.785511	1	0.927806	0.842777	0.801175	0.823915	0.283815	0.282571	0.21734	0.104115	0.2214
CG9107	0.452055	0.804605	1	0.927805	0.737648	0.73741	0.464553	0.475371	0.275297	0.186199	0.388641	0.274891
CG7993	0.565801	0.784869	1	0.92714	0.817389	0.672552	0.539348	0.262338	0.201857	0.144528	0.284886	0.288351
CG12050	0.718786	0.695374	1	0.926651	0.877412	0.628647	0.55699	0.293225	0.259296	0.203864	0.49369	0.4623
px	0.782787	0.470279	1	0.926573	0.759229	0.747292	0.849614	0.846626	0.626897	0.663707	0.413523	0.362084
CG10958	0.116707	0.450991	1	0.926121	0.927207	0.851594	0.851887	0.721151	0.555152	0.50735	0.287491	0.37822
CG5585	0.487892	0.78663	1	0.925522	0.729122	0.62121	0.536874	0.291343	0.244233	0.156519	0.233209	0.243848
CG10809	0.791782	0.641844	1	0.924768	0.687554	0.605693	0.460727	0.348164	0.258383	0.253238	0.225306	0.227873
CG7656	0.717546	0.539643	1	0.923322	0.758528	0.891557	0.517037	0.586947	0.460285	0.637784	0.376173	0.307709
Gmd	0.914943	0.615158	1	0.923285	0.665888	0.634439	0.46264	0.312571	0.280108	0.266734	0.217333	0.223192
CG8005	0.518566	0.844219	1	0.922917	0.785853	0.945072	0.610953	0.492916	0.299433	0.230923	0.358638	0.315171
nub	0.0312516	0.512198	1	0.922365	0.52173	0.538098	0.403968	0.362763	0.303117	0.344528	0.185226	0.191235
CG14778	0.0224471	0.434799	1	0.921862	0.703098	0.68253	0.475953	0.406475	0.394073	0.341428	0.477907	0.488365
CG8892	0.986251	0.424034	1	0.920734	0.658888	0.576935	0.355659	0.2432	0.173184	0.162612	0.151008	0.144438
CG14050	0.0375247	0.795423	1	0.920466	0.918584	0.647819	0.693491	0.339637	0.191326	0.235145	0.143071	0.1808
CG16863	0.682744	0.626689	1	0.920307	0.637334	0.343059	0.265869	0.220184	0.132697	0.140591	0.080516	0.0847092
CR32011	0.120357	0.412477	1	0.919758	0.986658	0.187943	0.377713	0	0.66656	0.0870239	0	0.0931974
CG7707	0	0.206239	1	0.919758	0.554995	0.140958	0.226627	0	0	0	0	0
CG33779	0.180535	0.618715	1	0.919758	0.184998	0.140957	0.113314	0	0.285669	0	0	0.279592
CG11362	0	0.412477	1	0.919758	0.924993	0.563829	0.113314	0	0.28567	0	0.229444	0
CG3121	0.0722141	0.247486	1	0.919756	0.221998	0.225532	0.271953	0.788377	0.514205	0.783216	0.275332	0.279593
Klp61F	0.705841	0.923296	1	0.919557	0.69784	0.266956	0.24735	0.188512	0.156923	0.080191	0.346867	0.291682
spt4	0.83165	0.677422	1	0.918593	0.767217	0.640946	0.735103	0.756515	0.515613	0.184412	0.166535	0.181074
CG12259	0.694667	0.917213	1	0.91802	0.771935	0.711087	0.535319	0.403568	0.353738	0.289417	0.303625	0.295014
CG17267	0.0758724	0.386035	1	0.917891	0.364032	0.151431	0.145637	0.0643701	0.0306831	0.0237516	0.0374553	0.0262636
CG10306	0.605943	0.931485	1	0.917888	0.928749	0.894368	0.620395	0.555727	0.405116	0.375779	0.354037	0.336555
NELF-B	0.678519	0.679203	1	0.917077	0.765932	0.581417	0.406721	0.350601	0.259343	0.185601	0.310874	0.276618
CG15019	0.408111	0.404278	1	0.916762	0.962883	0.627262	0.936578	0.201295	0.309787	0.302557	0.801797	0.933962
cul-4	0.959229	0.677558	1	0.916616	0.920497	0.720666	0.744244	0.350727	0.356172	0.243609	0.383184	0.386519
CG6523	0.520821	0.710572	1	0.915995	0.903806	0.793919	0.658983	0.444911	0.461959	0.454813	0.474527	0.523436
l(2)NC136	0.700011	0.518576	1	0.915864	0.838455	0.592567	0.808561	0.378474	0.361147	0.296224	0.258807	0.309292
Actr13E	0.623804	0.953951	1	0.914579	0.798247	0.659757	0.494854	0.467126	0.31191	0.206176	0.225238	0.229395
CG32791	0.273799	0.347533	1	0.913329	0.939451	0.273158	0.327335	0.370447	0.402299	0.446219	0.370067	0.526309
CG2201	0.765239	0.671708	1	0.913228	0.820521	0.572332	0.799649	0.408818	0.491045	0.421266	0.483846	0.59643
Dis3	0.801323	0.796585	1	0.911945	0.851681	0.689535	0.437413	0.32778	0.20593	0.134532	0.194782	0.180287
CG6071	0.140864	0.489324	1	0.910484	0.888168	0.521857	0.408686	0.146058	0.181955	0.172524	0.531593	0.553175
CG6206	0.228051	0.535198	1	0.909701	0.76336	0.382757	0.393985	0.230953	0.259781	0.254265	0.357552	0.394249
CG30193	0.604522	0.889524	1	0.909209	0.694936	0.466716	0.529174	0.6876	0.795527	0.594962	0.467301	0.437352
CG7686	0.511221	0.825562	1	0.908892	0.994392	0.876483	0.604212	0.514048	0.508722	0.59608	0.94397	0.98045
pav	0.731378	0.677577	1	0.908806	0.582951	0.19931	0.143169	0.0895517	0.0551902	0.0285698	0.0602607	0.0624018
Rrp4	0.477678	0.457827	1	0.908396	0.678312	0.628599	0.302607	0.248641	0.195382	0.210542	0.363573	0.248885
CG13745	0.478166	0.416834	1	0.908217	0.665943	0.283264	0.2337	0.0781084	0.0686341	0.0403074	0.0375081	0.0487069
CG3689	0.847045	0.433382	1	0.907751	0.674484	0.691433	0.532541	0.304925	0.232562	0.173157	0.128411	0.142154
Spindly	0.613451	0.310915	1	0.907425	0.557362	0.175948	0.147672	0.0323502	0.0264607	0.0197572	0.009517	0.0187152
Doc2	0.0208083	0.340245	1	0.907161	0.744212	0.410992	0.227152	0.0882274	0.0679735	0.0500411	0.049277	0.0431137
betaTub56D	0.489605	0.785655	1	0.907018	0.503905	0.367081	0.215744	0.345057	0.270261	0.23606	0.158488	0.134486
CG2135	0.649336	0.912189	1	0.906699	0.819721	0.65076	0.959754	0.577118	0.565002	0.327442	0.427782	0.412675
l(2)k07824	0.464537	0.807367	1	0.90662	0.82194	0.632356	0.548378	0.338287	0.292104	0.214946	0.555008	0.515986
CG6808	0.635912	0.563163	1	0.905835	0.719192	0.481264	0.323567	0.174722	0.159486	0.0985477	0.0959521	0.0846329
Sra-1	0.474583	0.806975	1	0.904491	0.930257	0.877087	0.747834	0.561965	0.450456	0.321063	0.363721	0.364422
Art7	0.984729	0.443986	1	0.90384	0.631686	0.64629	0.458108	0.462416	0.33025	0.289039	0.177934	0.172887
dbe	0.674385	0.831986	1	0.903712	0.896566	0.951758	0.583857	0.418993	0.321994	0.250895	0.485348	0.452528
CG1103	0.715797	0.900986	1	0.902759	0.93407	0.706657	0.690733	0.305471	0.183801	0.142031	0.0878302	0.115441
CG42399	0.105404	0.59085	1	0.902275	0.638013	0.484212	0.550797	0.615499	0.971626	0.638943	0.375396	0.391961
CG33057	0.494899	0.726521	1	0.901175	0.782045	0.609113	0.558725	0.270634	0.407801	0.339086	0.376354	0.52871
CG32210	0.927234	0.493586	1	0.90097	0.882383	0.533685	0.869365	0.344306	0.333984	0.289644	0.366944	0.454727
CG9669	0.670825	0.709705	1	0.900872	0.912934	0.836522	0.949308	0.341818	0.360842	0.192699	0.239765	0.298156
siz	0.383685	0.667818	1	0.900685	0.520634	0.385545	0.440223	0.563244	0.527502	0.502649	0.337939	0.316908
CG6694	0.641062	0.750445	1	0.900178	0.673529	0.651612	0.615651	0.705702	0.691368	0.643563	0.694284	0.635641
CG13364	0.498798	0.809173	1	0.898836	0.953475	0.943313	0.758168	0.347854	0.455789	0.391273	0.651004	0.634017
CG14480	0.545575	0.76569	1	0.89823	0.784359	0.688919	0.736766	0.242323	0.321562	0.309025	0.341912	0.434185
CG31938	0.57222	0.474886	1	0.897732	0.741729	0.624113	0.494028	0.240595	0.179871	0.209636	0.341306	0.359076
CG31169	0.600296	0.938608	1	0.897388	0.756382	0.259486	0.328081	0.127735	0.124584	0.102532	0.098513	0.157955
SmB	0.6418	0.937316	1	0.896601	0.722135	0.753047	0.336376	0.258323	0.157435	0.109257	0.0988903	0.0808492
D1	0.46183	0.916821	1	0.894833	0.655169	0.425994	0.315702	0.203862	0.17553	0.10992	0.142838	0.133091
sti	0.383596	0.719455	1	0.894253	0.623216	0.276936	0.237875	0.151323	0.113175	0.0560335	0.221231	0.179519
Gr43b	0.0752228	0.171865	1	0.894208	0.616662	0.117465	0.283284	0.505369	0.714174	0.979018	0.76481	0.931972
Tom	0.02248	0.376271	1	0.894039	0.737812	0.39335	0.147442	0.0407451	0.00909388	0.0165605	0.0078783	0.0122244
CG32792	0.80844	0.848725	1	0.89288	0.941164	0.718793	0.712296	0.24163	0.36305	0.217295	0.24457	0.20958
xmas-1	0.472246	0.576005	1	0.891775	0.458715	0.209324	0.202236	0.152851	0.0934071	0.0569094	0.0562668	0.0533282
CG3149	0.789394	0.609283	1	0.890128	0.723728	0.821542	0.468891	0.483651	0.411853	0.396908	0.39575	0.378182
nan	0.0447146	0.747056	1	0.887483	0.704483	0.213836	0.298194	0.352038	0.464324	0.47284	0.227313	0.359229
CG11136	0.026338	0.307443	1	0.886821	0.732877	0.766105	0.766294	0.989291	0.863069	0.673108	0.224575	0.245477
CG7946	0.517345	0.950805	1	0.885624	0.709394	0.534687	0.392337	0.232739	0.184155	0.13858	0.182363	0.188856
CG8918	0	0.634583	1	0.884382	0.782684	0.162644	0.0871645	0.058312	0.109873	0.953917	0.264744	0.161304
PGRP-SB1	0.210952	0.941523	1	0.883101	0.512767	0.589875	0.230939	0.222472	0.209595	0.188001	0.430207	0.436862
CG11866	0.758124	0.455354	1	0.88308	0.688194	0.551947	0.474817	0.384842	0.286238	0.276739	0.210216	0.21086
gft	0.743512	0.690564	1	0.882683	0.808728	0.569	0.784289	0.378808	0.342118	0.261431	0.244647	0.306109
CG18335	0.172434	0.927278	1	0.882672	0.92951	0.777467	0.386065	0.20604	0.208152	0.289144	0.479759	0.591505
CG12163	0.448799	0.787743	1	0.882141	0.680489	0.540207	0.459258	0.4959	0.581468	0.55608	0.389993	0.362904
CG4294	0.65266	0.848158	1	0.881812	0.807841	0.381233	0.718453	0.505692	0.529758	0.444939	0.769674	0.725749
Rs1	0.498068	0.890475	1	0.881362	0.783686	0.732096	0.552353	0.388416	0.325711	0.23465	0.649152	0.531228
RnpS1	0.62422	0.971561	1	0.880705	0.667305	0.614714	0.342301	0.29793	0.187715	0.133728	0.127043	0.115377
Kmn1	0.615462	0.697207	1	0.880681	0.641827	0.328892	0.278836	0.139117	0.0760731	0.0475845	0.0664615	0.0778004
CG33116	0.519625	0.387742	1	0.880405	0.510725	0.307804	0.322939	0.18345	0.178936	0.0909132	0.0522085	0.0654649
stau	0.568127	0.773365	1	0.88032	0.777022	0.387574	0.568778	0.356337	0.304942	0.206874	0.31091	0.306024
Vps28	0.698285	0.626764	1	0.880192	0.720551	0.754352	0.505052	0.534857	0.506931	0.514226	0.466778	0.455905
chp	0.0375138	0.589252	1	0.879943	0.672721	0.190384	0.259003	0.204774	0.34132	0.420428	0.232424	0.214233
CG34455	0.330725	0.573505	1	0.879743	0.771805	0.539045	0.455186	0.282318	0.282239	0.485541	0.73685	0.839968
Klp3A	0.90631	0.340625	1	0.879424	0.518308	0.167613	0.0989506	0.0417855	0.0212968	0.0182297	0.0138537	0.0151016
Ski6	0.625577	0.792483	1	0.879423	0.686929	0.746841	0.417494	0.252321	0.182266	0.138419	0.236701	0.223111
CG10447	0.433641	0.701437	1	0.87844	0.905917	0.778683	0.629594	0.441667	0.345573	0.30634	0.359194	0.398315
fwd	0.904095	0.871696	1	0.877952	0.867041	0.485887	0.699392	0.603877	0.660732	0.493225	0.715521	0.755133
CG14252	0.121022	0.757944	1	0.87769	0.833078	0.589177	0.813216	0.215221	0.269224	0.263543	0.211712	0.335159
Det	0.55808	0.637043	1	0.877425	0.772077	0.310469	0.2485	0.0890977	0.0781393	0.0420983	0.0668708	0.0925073
MED9	0.701404	0.975662	1	0.877151	0.844192	0.879651	0.642742	0.340795	0.347552	0.334827	0.414169	0.453365
fax	0.134803	0.425545	1	0.877008	0.705445	0.550555	0.640537	0.374551	0.349473	0.212266	0.170673	0.220737
CG31388	0.589145	0.955519	1	0.876743	0.640582	0.395569	0.436186	0.285022	0.23815	0.296944	0.282248	0.33804
JhI-1	0.99616	0.681968	1	0.875965	0.771906	0.511635	0.575437	0.351387	0.296324	0.165615	0.361396	0.376142
l(2)k01209	0.742168	0.807329	1	0.875359	0.903194	0.72807	0.873269	0.555318	0.488708	0.279512	0.49872	0.534731
neur	0.234001	0.838019	1	0.874427	0.45202	0.289396	0.230639	0.158925	0.0984793	0.0614299	0.0764085	0.075126
scramb2	0.755118	0.338569	1	0.87439	0.812936	0.800129	0.746218	0.417418	0.422728	0.367343	0.172015	0.210447
S	0.806149	0.567663	1	0.873598	0.687518	0.369824	0.34205	0.281504	0.167319	0.141663	0.118717	0.117486
TMS1	0.325961	0.653904	1	0.872334	0.78342	0.921414	0.710902	0.70703	0.597613	0.548416	0.453569	0.509918
Sdc	0.276436	0.601628	1	0.871064	0.709433	0.556972	0.599556	0.530688	0.491253	0.422802	0.372354	0.430587
CG12343	0.588647	0.958983	1	0.870939	0.879695	0.947127	0.783385	0.300975	0.416855	0.394598	0.564768	0.587462
Atg6	0.926129	0.818402	1	0.870156	0.725831	0.787111	0.737689	0.535635	0.642497	0.781456	0.718198	0.829058
path	0.748926	0.278905	1	0.869872	0.845491	0.475281	0.502497	0.341245	0.265225	0.240492	0.307537	0.427571
CG13879	0.979157	0.732296	1	0.86943	0.683174	0.599894	0.326235	0.110286	0.0824046	0.0756729	0.0671449	0.0771451
Rpb10	0.392017	0.677572	1	0.868884	0.875802	0.929092	0.710701	0.217578	0.257557	0.205787	0.303418	0.410488
Mcm6	0.771866	0.53636	1	0.868822	0.584499	0.305394	0.199962	0.199844	0.122629	0.0543579	0.170164	0.101646
CG4500	0.0290282	0.499228	1	0.868181	0.770587	0.801697	0.788011	0.401227	0.0973103	0.213078	0.139102	0.170188
Spase25	0.504029	0.759518	1	0.867681	0.865645	0.916821	0.914435	0.723008	0.450571	0.258221	0.204129	0.203277
cbx	0.706396	0.803403	1	0.867141	0.932531	0.885649	0.860856	0.444701	0.426354	0.343883	0.417675	0.552626
tsu	0.455747	0.711707	1	0.866755	0.670561	0.563858	0.371192	0.21494	0.174584	0.105611	0.112897	0.128383
CG11629	0	0.089669	1	0.86644	0.482605	0.183858	0.0492669	0.131836	0	0.170264	0	0.060781
Pi3K92E	0.83615	0.505138	1	0.866321	0.825855	0.519093	0.592517	0.378344	0.379469	0.438466	0.398932	0.53519
CG1965	0.940691	0.932291	1	0.866255	0.846	0.598014	0.725999	0.480026	0.459432	0.302568	0.478159	0.562003
CG40211	0	0.132576	1	0.865924	0.958919	0.0906116	0.186201	0.139191	0	0.335649	0.147493	0.17973
Edem1	0.771433	0.928137	1	0.865755	0.735777	0.533669	0.52807	0.426822	0.324993	0.205748	0.240991	0.251539
Nelf-E	0.804475	0.944698	1	0.865312	0.771841	0.676951	0.505353	0.258766	0.265077	0.193422	0.276627	0.227085
CG10903	0.551563	0.792471	1	0.865048	0.897502	0.86675	0.735149	0.323586	0.407141	0.397949	0.688622	0.77044
ial	0.488266	0.777372	1	0.865001	0.564827	0.259995	0.136577	0.103165	0.054253	0.0345833	0.0390318	0.0398436
ppa	0.0424111	0.65717	1	0.86388	0.510066	0.399829	0.304681	0.119527	0.0729343	0.0633797	0.0497681	0.0561853
CG3402	0.69364	0.43007	1	0.863541	0.630064	0.500342	0.439811	0.266106	0.302056	0.254929	0.141739	0.2095
Df31	0.480525	0.929261	1	0.862396	0.71002	0.393789	0.317424	0.172631	0.178562	0.0885615	0.238238	0.188948
eIF-3p66	0.765347	0.979683	1	0.862178	0.870704	0.903568	0.553386	0.499416	0.397731	0.358256	0.371947	0.32837
CG14508	0.454408	0.512086	1	0.860318	0.635538	0.723963	0.477921	0.567249	0.306074	0.261959	0.202909	0.213974
E2f2	0.89461	0.412653	1	0.860212	0.75446	0.606492	0.492573	0.266504	0.200942	0.149487	0.119404	0.141505
CG15579	0.044033	0.855134	1	0.859938	0.360973	0.653218	0.4422	0.406761	0.278702	0.159191	0.0559619	0.102289
CG13667	0.637326	0.942616	1	0.859747	0.75907	0.785486	0.716968	0.401562	0.353986	0.260114	0.412805	0.498307
CG12702	0.606731	0.673287	1	0.859667	0.588498	0.2849	0.163573	0.164301	0.0955015	0.0611977	0.0722366	0.0931136
inx2	0.137578	0.485687	1	0.858748	0.870817	0.863278	0.660525	0.36695	0.244936	0.159371	0.139213	0.14069
CG10754	0.496773	0.888088	1	0.858729	0.669818	0.553756	0.459858	0.376632	0.289311	0.253103	0.260484	0.229692
CG12007	0.804237	0.73892	1	0.858649	0.71676	0.971724	0.837068	0.60823	0.629083	0.672261	0.600144	0.690554
Dim1	0.63117	0.807811	1	0.858042	0.770265	0.62424	0.606301	0.466253	0.353562	0.221063	0.182958	0.20334
eIF3-S8	0.555678	0.851198	1	0.857917	0.845173	0.778491	0.491918	0.512241	0.381673	0.310103	0.354788	0.322823
gb	0.517877	0.566073	1	0.857063	0.803845	0.69129	0.584128	0.372177	0.227165	0.124583	0.159515	0.180618
Mms19	0.743612	0.773028	1	0.856061	0.70961	0.576374	0.557171	0.37092	0.370272	0.315888	0.282706	0.281029
CG12182	0.256776	0.626323	1	0.855601	0.555347	0.307078	0.364288	0.147591	0.155626	0.128845	0.149719	0.158607
OstStt3	0.296355	0.503941	1	0.855469	0.692634	0.781642	0.80754	0.68029	0.501634	0.322796	0.141792	0.136625
z	0.893473	0.885712	1	0.855359	0.762089	0.91478	0.616749	0.489809	0.355699	0.363184	0.253787	0.239763
Su(var)205	0.317714	0.6748	1	0.853894	0.541056	0.302243	0.221265	0.108436	0.104011	0.064357	0.0902201	0.10534
CG6637	0.634304	0.587524	1	0.853813	0.725705	0.813236	0.714992	0.40162	0.328795	0.314589	0.232903	0.289759
CG10914	0.623408	0.709608	1	0.853527	0.579981	0.487906	0.507828	0.565487	0.652519	0.392523	0.258728	0.202101
RpII18	0.425442	0.912195	1	0.853503	0.879899	0.914743	0.496921	0.312602	0.23891	0.194731	0.358288	0.282339
Antp	0.0174848	0.259757	1	0.853418	0.927088	0.74103	0.883535	0.662817	0.490051	0.423769	0.224273	0.289226
CG6480	0.380971	0.562188	1	0.852475	0.691676	0.645297	0.56263	0.273261	0.267017	0.192498	0.236964	0.265501
Roc1a	0.624814	0.954567	1	0.851522	0.753165	0.673012	0.582687	0.374001	0.324022	0.268512	0.268697	0.27703
pit	0.577271	0.93286	1	0.850304	0.765584	0.698557	0.533042	0.276175	0.230115	0.18787	0.389026	0.37005
CG3434	0.281976	0.700889	1	0.849506	0.656521	0.531225	0.605731	0.265242	0.211593	0.143257	0.220288	0.249961
CaBP1	0.347088	0.709055	1	0.849481	0.747876	0.902505	0.541098	0.347655	0.282948	0.220324	0.131732	0.136938
Klp67A	0.775961	0.715645	1	0.849451	0.580626	0.234483	0.173487	0.073115	0.0471065	0.0269112	0.0197687	0.0481281
hkb	0.0836456	0.990331	1	0.848859	0.391727	0.214258	0.188127	0.111837	0.0821425	0.0721517	0.0354352	0.04943
CG31357	0.606484	0.847156	1	0.847239	0.600438	0.470749	0.421297	0.374833	0.331476	0.399129	0.287718	0.31955
CG12130	0.577099	0.867333	1	0.846257	0.767695	0.676415	0.533678	0.424584	0.308631	0.203885	0.327168	0.27798
CG8191	0.398341	0.559668	1	0.846166	0.501854	0.453851	0.392732	0.350509	0.228773	0.205452	0.250564	0.209575
ana1	0.748944	0.936786	1	0.845827	0.717559	0.319018	0.479732	0.39402	0.309443	0.275057	0.519193	0.481968
CG13185	0.70365	0.531584	1	0.845354	0.810831	0.214281	0.556051	0.271402	0.262965	0.21739	0.60866	0.589357
CG9839	0	0.433463	1	0.845002	0.59098	0	0	0	0	0	0	0
CG18428	0.518556	0.868436	1	0.844	0.701555	0.623973	0.8012	0.302191	0.386098	0.365616	0.265117	0.355237
Trip1	0.648056	0.995823	1	0.843985	0.880183	0.808267	0.612334	0.582345	0.453078	0.382749	0.380201	0.364903
CG6766	0.664231	0.866289	1	0.84385	0.830389	0.76104	0.879196	0.642932	0.572568	0.441308	0.457299	0.505057
CG11986	0.832849	0.928222	1	0.843848	0.811068	0.519835	0.39367	0.245187	0.205768	0.126422	0.150063	0.183676
CG12581	0.0375607	0.534892	1	0.843378	0.716042	0.922622	0.74911	0.738845	0.508808	0.474956	0.264973	0.260309
ago	0.667237	0.942479	1	0.842183	0.641233	0.43533	0.326925	0.32851	0.237863	0.146218	0.251962	0.218943
comm	0.0213552	0.375471	1	0.841345	0.794815	0.625089	0.475803	0.388492	0.265534	0.191835	0.0995153	0.103028
dup	0.940936	0.838081	1	0.840639	0.576346	0.313303	0.301398	0.289813	0.237428	0.124045	0.520901	0.399204
CG5787	0.525641	0.961853	1	0.840293	0.654213	0.428972	0.403388	0.306629	0.216938	0.114487	0.337595	0.240171
FK506-bp2	0.626671	0.984397	1	0.83888	0.686988	0.668392	0.343456	0.372223	0.252727	0.186068	0.227944	0.189401
SF2	0.538898	0.907823	1	0.83853	0.761857	0.539065	0.395962	0.405273	0.271903	0.171546	0.251208	0.203077
CG10284	0.0841003	0.531606	1	0.837875	0.62049	0.687278	0.397654	0.150669	0.235101	0.194588	0.12826	0.134587
maf-S	0.440696	0.673532	1	0.837222	0.870738	0.922181	0.706818	0.457043	0.523001	0.625534	0.662041	0.824633
CG34164	0.12394	0.547801	1	0.837038	0.71885	0.478516	0.424855	0.134836	0.130805	0.144823	0.215495	0.310483
CG40445	0	0	1	0.836144	0.672719	0.256286	0.206025	0	0	0.118669	0	0
CG34184	0	0.749957	1	0.836143	0.33636	0.384429	0.824099	0	0	0	0	0.127088
Taf10	0.595547	0.832822	1	0.835697	0.712183	0.646599	0.556311	0.387423	0.340786	0.346423	0.297656	0.294386
CG8960	0.196523	0.854542	1	0.835485	0.318642	0.120197	0.154586	0.0720942	0.053501	0.0362752	0.0327838	0.0464708
Lhr	0.529364	0.623463	1	0.835314	0.624467	0.427442	0.274936	0.0999975	0.0965934	0.0513969	0.0689761	0.079295
CG8326	0.666363	0.943404	1	0.835085	0.873602	0.687886	0.714663	0.407204	0.390198	0.359991	0.665772	0.627741
comm2	0.0215553	0.364226	1	0.834286	0.690965	0.526268	0.438331	0.300957	0.240639	0.224508	0.100167	0.145715
mle	0.285563	0.545273	1	0.834245	0.665911	0.544792	0.596145	0.380204	0.328161	0.26131	0.219841	0.260939
CR33328	0.185273	0.475347	1	0.834039	0.620713	0.353839	0.628234	0.122596	0.250726	0.152451	0.23808	0.305366
CG5013	0.276452	0.667321	1	0.833823	0.59182	0.590294	0.334961	0.187747	0.162139	0.140356	0.124498	0.116342
CG10933	0.0148365	0.29185	1	0.833783	0.741996	0.662238	0.459932	0.179903	0.087035	0.067505	0.0459899	0.0546407
CAP-D2	0.495911	0.67926	1	0.832575	0.537224	0.186406	0.199752	0.141802	0.0989809	0.0504285	0.0725278	0.0986583
CG31672	0.842887	0.83406	1	0.832091	0.620645	0.251249	0.269097	0.122465	0.143066	0.0653734	0.329895	0.297359
LBR	0.620664	0.963006	1	0.831816	0.473951	0.286023	0.24353	0.276879	0.158454	0.0780671	0.183755	0.142275
CG10053	0.462214	0.764076	1	0.831106	0.666442	0.515428	0.516057	0.19271	0.186718	0.145477	0.150659	0.191167
AGO2	0.571927	0.841607	1	0.830628	0.858394	0.706269	0.914255	0.728724	0.761922	0.662865	0.595633	0.691941
CG12818	0.944174	0.930946	1	0.830583	0.885259	0.577852	0.64214	0.237642	0.294927	0.253793	0.387306	0.443514
CG1234	0.482975	0.811982	1	0.830233	0.871515	0.650883	0.635974	0.375178	0.330536	0.238795	0.647823	0.605799
CG13742	0.68911	0.997952	1	0.830229	0.741807	0.221558	0.398475	0.134062	0.156137	0.0644509	0.219344	0.265171
CG16888	0.896926	0.958942	1	0.82993	0.777701	0.565626	0.310349	0.115881	0.0727819	0.0914584	0.1023	0.0623294
CG3436	0.696942	0.715573	1	0.829703	0.730921	0.569955	0.563174	0.210404	0.223317	0.13297	0.132936	0.171681
eIF3-S9	0.563911	0.803363	1	0.829389	0.822334	0.620996	0.582418	0.440872	0.360608	0.286648	0.313141	0.329608
CG16984	0.486477	0.726777	1	0.829361	0.451837	0.3844	0.518295	0.538417	0.476496	0.416682	0.233868	0.212854
mkg-p	0.990184	0.416467	1	0.829196	0.662532	0.48748	0.494096	0.270219	0.286968	0.258397	0.236807	0.326435
CG3173	0.946083	0.386361	1	0.828661	0.610019	0.38247	0.459463	0.365587	0.325749	0.257227	0.222387	0.252577
CG2218	0.868892	0.911565	1	0.826415	0.658346	0.426589	0.371881	0.35841	0.268714	0.204235	0.280669	0.236489
Arc-p20	0.523937	0.871044	1	0.822876	0.746248	0.916651	0.510157	0.628058	0.424573	0.379318	0.389087	0.295577
pr-set7	0.729546	0.640712	1	0.822559	0.560501	0.285962	0.292781	0.144654	0.129374	0.0922445	0.0891166	0.0977446
c12.1	0.565227	0.924775	1	0.821799	0.795819	0.822101	0.493778	0.440054	0.362521	0.312804	0.459623	0.338606
CG5854	0.571076	0.929448	1	0.821157	0.67056	0.631445	0.548206	0.282574	0.200421	0.137282	0.209866	0.135841
SF1	0.605258	0.87871	1	0.820866	0.610436	0.523362	0.370297	0.335453	0.203764	0.135897	0.14388	0.135406
baf	0.396802	0.56557	1	0.820659	0.594797	0.27291	0.197061	0.0721725	0.0673095	0.107532	0.142239	0.181317
eIF4AIII	0.517239	0.931598	1	0.820282	0.806468	0.849865	0.490494	0.457032	0.295851	0.159974	0.225949	0.201388
Hrb98DE	0.402897	0.796747	1	0.82013	0.749546	0.38581	0.460311	0.372871	0.244377	0.154307	0.268986	0.212372
CG16736	0	0.533374	1	0.819324	0.382755	0.121515	0.0781474	0	0.0492533	0.0225062	0	0.0482056
CG10011	0.320775	0.447244	1	0.819151	0.673157	0.399703	0.723952	0.666658	0.442012	0.294178	0.185864	0.225848
CG10463	0.767786	0.570006	1	0.818563	0.719737	0.609161	0.482204	0.344843	0.231195	0.147073	0.267006	0.243654
CG6982	0.458737	0.610464	1	0.817858	0.838736	0.303096	0.607405	0.225333	0.354838	0.387115	0.111907	0.49263
CG7164	0	0.549968	1	0.817559	0.493328	0.939715	0.0755422	0.101074	0	0	0	0
CG5642	0.544401	0.81832	1	0.8171	0.851002	0.677363	0.552521	0.483786	0.395048	0.350712	0.390859	0.413606
CG9667	0.423651	0.789207	1	0.816841	0.651638	0.685571	0.477474	0.287869	0.220788	0.16174	0.172027	0.16879
p16-ARC	0.669805	0.726908	1	0.816701	0.716793	0.630699	0.474638	0.440244	0.356997	0.362097	0.346179	0.346637
dpp	0.0299295	0.64298	1	0.815908	0.666763	0.509265	0.430215	0.325971	0.314787	0.4185	0.276427	0.238072
CG31650	0.511181	0.914559	1	0.815663	0.87433	0.968129	0.651225	0.488162	0.35712	0.225477	0.375139	0.33664
CG32372	0.0259709	0.604001	1	0.815031	0.890841	0.570581	0.511446	0.342656	0.315931	0.321836	0.325297	0.482184
CG3645	0.929739	0.718217	1	0.814857	0.61155	0.614863	0.565385	0.460407	0.393713	0.394175	0.384557	0.361504
CG5934	0.776297	0.898872	1	0.814801	0.996839	0.849796	0.862752	0.628667	0.56793	0.443384	0.469837	0.492537
CG15642	0.185258	0.460613	1	0.814274	0.42062	0.394227	0.200636	0.253194	0.18968	0.18648	0.143113	0.12095
CG13393	0.624954	0.937047	1	0.814035	0.85888	0.901266	0.831468	0.601343	0.458859	0.241167	0.205189	0.230003
CG7275	0.545351	0.915582	1	0.813686	0.836213	0.871236	0.543891	0.443205	0.323863	0.249474	0.567839	0.569936
CG3225	0.586474	0.869673	1	0.812957	0.643321	0.503184	0.332107	0.298651	0.241246	0.10878	0.0805677	0.125381
ms(3)K81	0.0273538	0.390602	1	0.812917	0.30833	0.1495	0.0600905	0.0229713	0.0216416	0.0197781	0.0173821	0
snoRNA:Psi18S-301	0	0.181975	1	0.811551	0.489699	0.373122	0.699878	0.133774	0.0840204	0.0767858	0.337417	0.534513
CG7154	0.914117	0.868566	1	0.810562	0.7106	0.430849	0.465097	0.328468	0.249421	0.144172	0.412227	0.409515
TH1	0.462196	0.810876	1	0.810498	0.773486	0.683878	0.442028	0.282636	0.235397	0.132811	0.273335	0.226982
CG18012	0.61803	0.517833	1	0.810012	0.576743	0.515837	0.317522	0.254025	0.224762	0.309957	0.285995	0.276493
CG42231	0.36304	0.808062	1	0.809713	0.666891	0.343384	0.361618	0.14692	0.186486	0.129404	0.223868	0.200669
CG15626	0.975154	0.652688	1	0.809278	0.669775	0.691857	0.597906	0.596155	0.563655	0.504135	0.311551	0.292023
B52	0.397126	0.782805	1	0.80926	0.578339	0.425704	0.374664	0.374076	0.220393	0.126483	0.174587	0.140286
mib1	0.845356	0.601488	1	0.808795	0.709463	0.606446	0.563041	0.64535	0.596293	0.395949	0.26881	0.274295
CG8979	0.960955	0.783919	1	0.808178	0.798092	0.930878	0.689476	0.641827	0.465921	0.376401	0.275362	0.291653
CG5859	0.940671	0.592389	1	0.808132	0.655847	0.543169	0.531031	0.350513	0.244171	0.192375	0.154636	0.182831
CG15440	0.333476	0.844336	1	0.807449	0.697178	0.780348	0.354966	0.287623	0.174156	0.189829	0.1611	0.136285
CG9740	0.415837	0.696221	1	0.807035	0.630891	0.430365	0.257879	0.182267	0.151543	0.0764416	0.110651	0.129538
Takl2	0.0950185	0.217093	1	0.806807	0.827625	0.630599	0.745485	0.159591	0.225528	0.240461	0.18114	0.846135
CG4554	0.468487	0.429323	1	0.805906	0.651067	0.293247	0.522009	0.265949	0.209042	0.172792	0.360599	0.341686
Ced-12	0.67841	0.985642	1	0.805655	0.781178	0.640476	0.657904	0.48201	0.380045	0.264209	0.449733	0.41772
Gas41	0.514154	0.921179	1	0.805469	0.759389	0.755344	0.614853	0.296994	0.247837	0.136458	0.158261	0.253279
CG14057	0.691535	0.972231	1	0.805386	0.772244	0.794119	0.509254	0.399487	0.314112	0.21295	0.276141	0.254327
CR31541	0.0626585	0.92606	1	0.804702	0.802593	0.68491	0.508803	0.174302	0.195197	0.436062	0.433005	0.52158
CG9996	0.570758	0.446836	1	0.803042	0.704681	0.499687	0.562948	0.191855	0.127803	0.0714694	0.0757644	0.119128
Ef2b	0.567421	0.901821	1	0.802887	0.833956	0.777649	0.714235	0.742204	0.652149	0.559649	0.605401	0.611732
CG8149	0.505375	0.931733	1	0.802739	0.689377	0.633151	0.534456	0.293956	0.2951	0.185692	0.249931	0.230011
CG8445	0.769155	0.561602	1	0.802134	0.649176	0.50264	0.434272	0.249125	0.174217	0.127865	0.117871	0.12567
CG3386	0.18649	0.500833	1	0.800635	0.732216	0.652422	0.600862	0.244534	0.189998	0.131056	0.107279	0.149474
CG4751	0.489643	0.666642	1	0.799646	0.575508	0.434632	0.367394	0.282523	0.193536	0.152846	0.140111	0.116444
Elongin-C	0.684828	0.904602	1	0.799365	0.711355	0.499882	0.487512	0.4802	0.410416	0.284691	0.307694	0.314744
CG17293	0.776951	0.997294	1	0.799141	0.74587	0.646394	0.510434	0.45407	0.336338	0.212658	0.214041	0.230257
Ada	0.523336	0.909145	1	0.798675	0.63623	0.41586	0.418366	0.29451	0.207024	0.11643	0.116099	0.139676
CG12093	0.900387	0.439251	1	0.798337	0.79131	0.888489	0.677469	0.587377	0.557723	0.557027	0.386865	0.41152
CG13568	0.622568	0.891091	1	0.797494	0.855417	0.490099	0.802622	0.589861	0.604812	0.311383	0.452403	0.627446
Trax	0.628767	0.776417	1	0.797186	0.6814	0.466259	0.433119	0.198536	0.164649	0.117377	0.0795033	0.103653
inx3	0.0332882	0.636266	1	0.796737	0.689308	0.594196	0.582229	0.285468	0.162955	0.116943	0.0756839	0.082905
ush	0.175158	0.335473	1	0.796629	0.654571	0.453494	0.57849	0.446901	0.31243	0.258533	0.185666	0.182305
CG14722	0.403058	0.77892	1	0.796188	0.749565	0.636896	0.520423	0.321152	0.28194	0.185947	0.38235	0.348338
CG7564	0.402386	0.797008	1	0.795933	0.485177	0.350256	0.28477	0.3122	0.206609	0.183183	0.208875	0.158523
CG31241	0.794345	0.420677	1	0.794779	0.664138	0.400226	0.35048	0.177678	0.143661	0.168471	0.156229	0.184363
lwr	0.490094	0.847477	1	0.794748	0.623097	0.448704	0.355863	0.27683	0.238639	0.208473	0.268383	0.241748
pcx	0.826752	0.672244	1	0.794028	0.663776	0.348037	0.543787	0.440944	0.30125	0.227729	0.16545	0.15846
CG4537	0.467097	0.700264	1	0.793707	0.71592	0.759475	0.578347	0.270564	0.192314	0.135651	0.141731	0.178725
cmet	0.939422	0.491762	1	0.79194	0.584079	0.180171	0.319473	0.0865147	0.0710273	0.0302301	0.110584	0.125972
Ten-a	0.310739	0.559095	1	0.791412	0.669113	0.559542	0.706739	0.885845	0.572588	0.495459	0.336017	0.293944
Psn	0.452763	0.825461	1	0.791372	0.684649	0.661533	0.49167	0.379863	0.246726	0.162476	0.256269	0.212686
sno	0.873382	0.655597	1	0.79135	0.680335	0.45743	0.534384	0.391115	0.393304	0.367194	0.415703	0.447873
Taf10b	0.568412	0.959783	1	0.791074	0.756513	0.818219	0.458122	0.44128	0.329346	0.228182	0.256781	0.26438
Slu7	0.607675	0.994924	1	0.79098	0.707134	0.513488	0.58528	0.347106	0.301391	0.264405	0.331202	0.324293
CG11597	0.138298	0.332359	1	0.790826	0.48308	0.353835	0.289542	0.337791	0.219308	0.163809	0.0939012	0.111319
Ndc80	0.837269	0.39595	1	0.790517	0.449759	0.187731	0.0890139	0.0396996	0.0246655	0.0276984	0.015279	0.0208274
hth	0.0236242	0.496322	1	0.789634	0.765319	0.537484	0.866762	0.38165	0.428267	0.389602	0.318427	0.381715
CG6860	0.550848	0.451033	1	0.78915	0.688835	0.581809	0.699464	0.558717	0.502433	0.288364	0.173297	0.229536
CG11839	0.999551	0.828308	1	0.788899	0.672312	0.593627	0.459704	0.139285	0.1289	0.0774729	0.0727507	0.0852415
Atg2	0.664356	0.716224	1	0.788409	0.777254	0.51203	0.574966	0.460847	0.485254	0.651117	0.459711	0.538312
CG31950	0.496885	0.710717	1	0.787561	0.649191	0.976356	0.476255	0.3486	0.22195	0.246252	0.167083	0.143483
dpa	0.807818	0.398011	1	0.785593	0.490357	0.265727	0.152017	0.0988342	0.0566805	0.0329211	0.0307154	0.028907
CG9240	0.548509	0.880875	1	0.784408	0.732278	0.868286	0.560135	0.486632	0.422381	0.414448	0.451976	0.492446
CG6234	0.0297341	0.536452	1	0.784254	0.680929	0.714646	0.772789	0.270892	0.078829	0.035574	0.0108867	0.0218551
CG15523	0.861715	0.540546	1	0.784216	0.699099	0.344764	0.8498	0.452464	0.345859	0.206706	0.189223	0.250059
CG33097	0.331639	0.715128	1	0.784135	0.601565	0.366159	0.470102	0.31538	0.210729	0.149441	0.236821	0.17103
CG9548	0.719171	0.925318	1	0.784026	0.629911	0.504175	0.368147	0.245751	0.207086	0.136764	0.163218	0.182728
CG10479	0.0226126	0.325159	1	0.783947	0.808825	0.888311	0.846991	0.319335	0.198962	0.127648	0.0315737	0.043343
Vps16A	0.778915	0.447539	1	0.783856	0.694706	0.65771	0.911685	0.439232	0.463105	0.319143	0.240149	0.305595
wg	0.0184982	0.334959	1	0.783506	0.620208	0.412286	0.338696	0.156783	0.178991	0.155313	0.0847734	0.091158
CG8436	0.231888	0.491587	1	0.783218	0.631994	0.281289	0.269735	0.0501848	0.0717115	0.0390739	0.060686	0.0726214
CG32318	0.745793	0.707875	1	0.783201	0.69314	0.441955	0.170218	0.191997	0.0910648	0.0729632	0.0781514	0.069593
gsb	0.0157154	0.261842	1	0.782768	0.320105	0.205237	0.118553	0.041585	0.014897	0.0211182	0.0118707	0.0110211
CG6136	0.718414	0.64814	1	0.782465	0.593214	0.663802	0.427969	0.387186	0.259216	0.231442	0.172554	0.188466
tou	0.510812	0.733674	1	0.782127	0.573033	0.331592	0.486428	0.388125	0.261528	0.185543	0.230837	0.214627
Eb1	0.428924	0.791143	1	0.781937	0.740525	0.447819	0.624072	0.258138	0.240947	0.144553	0.275067	0.28319
CG18528	0.629992	0.399084	1	0.781791	0.552888	0.503701	0.348884	0.142451	0.114551	0.0760595	0.0567319	0.0565077
Tango7	0.546502	0.774628	1	0.781616	0.823289	0.672535	0.626008	0.548443	0.429643	0.348629	0.364484	0.395056
CR41594	0	0.721569	1	0.781436	0.944594	0	0.581047	0	0.488181	0.249766	0	0.70938
SmD3	0.715631	0.777226	1	0.780742	0.468371	0	0	0	0	0	0	0
Hmx	0.0299179	0.583803	1	0.780711	0.699878	0.659758	0.555212	0.975127	0.670412	0.806828	0.406798	0.281826
CG4975	0.657636	0.749719	1	0.780601	0.686052	0.719287	0.593088	0.432939	0.338882	0.222068	0.219904	0.277073
snRNP-U1	0.533082	0.983032	1	0.780065	0.678286	0.638343	0.471509	0.352263	0.302927	0.213589	0.264242	0.262172
mRpS17	0.785235	0.887364	1	0.779978	0.833133	0.939927	0.84587	0.812021	0.809642	0.667683	0.654384	0.632999
CG17493	0.445538	0.710529	1	0.779598	0.972687	0.814369	0.763963	0.173668	0.287913	0.137204	0.238981	0.371281
hh	0.0208647	0.275	1	0.779078	0.618474	0.655977	0.465824	0.199977	0.0988595	0.129343	0.0956892	0.0909396
CG10496	0.726872	0.956559	1	0.778588	0.83499	0.672919	0.630565	0.314656	0.346875	0.226076	0.461161	0.512147
l(1)10Bb	0.490922	0.859786	1	0.777326	0.819419	0.720712	0.564615	0.268555	0.290756	0.168732	0.259673	0.252982
key	0.659625	0.982815	1	0.77688	0.759326	0.613519	0.607879	0.414485	0.364812	0.285385	0.481611	0.506707
CG11877	0.576998	0.689727	1	0.776756	0.614735	0.530134	0.360361	0.341019	0.328389	0.447281	0.367613	0.328579
Rpb5	0.457098	0.776141	1	0.776618	0.706882	0.620177	0.440158	0.318183	0.208511	0.160637	0.249716	0.234869
CG9634	0.280865	0.656993	1	0.77646	0.655374	0.495129	0.568237	0.465834	0.717404	0.858917	0.348267	0.385359
MED17	0.813123	0.575637	1	0.775997	0.600278	0.578889	0.355026	0.232902	0.153412	0.084306	0.0946829	0.105697
arr	0.482554	0.741382	1	0.775245	0.723246	0.621854	0.594659	0.420924	0.359706	0.265252	0.335103	0.316482
CG10414	0.42246	0.460179	1	0.77494	0.700829	0.454783	0.47178	0.167083	0.143689	0.114045	0.164275	0.173827
CG18275	0.111671	0.318925	1	0.774366	0.553086	0.276102	0.257	0.0937801	0.0736259	0.0538293	0.0473078	0.129708
RhoGEF3	0.465419	0.510109	1	0.774039	0.432004	0.220321	0.19487	0.13544	0.222727	0.338874	0.286708	0.296147
Mcm7	0.45217	0.778031	1	0.77388	0.551189	0.306109	0.201447	0.17025	0.130384	0.0672568	0.227968	0.182224
aay	0.711127	0.689601	1	0.773802	0.388682	0.368325	0.608055	0.70066	0.590968	0.500873	0.627038	0.690224
CG1291	0.576302	0.792334	1	0.773577	0.715741	0.820889	0.633171	0.417134	0.294672	0.272581	0.250649	0.245967
slp2	0.0184579	0.328607	1	0.773421	0.499847	0.40336	0.488009	0.150653	0.12257	0.0805257	0.0527155	0.0703396
CG3700	0.316309	0.730268	1	0.77324	0.43278	0.280749	0.32208	0.243568	0.135262	0.186934	0.309081	0.251157
Srp54	0.568193	0.913714	1	0.772448	0.684205	0.567969	0.404399	0.374762	0.265814	0.203721	0.283556	0.233646
CG1240	0.44899	0.828334	1	0.772408	0.575608	0.491319	0.326601	0.239566	0.181532	0.100417	0.0974549	0.0893859
ubl	0.412113	0.778782	1	0.772367	0.838496	0.783872	0.661931	0.253936	0.318982	0.198532	0.227803	0.291434
CG4068	0.302175	0.125518	1	0.771539	0.660463	0.488955	0.349496	0.293524	0.206677	0.173787	0.156377	0.139013
CR31032	0.218365	0.678091	1	0.770383	0.365585	0.288159	0.322374	0.157551	0.0948988	0.0422519	0.0586313	0.0404861
TfIIA-S	0.387726	0.73648	1	0.770359	0.676849	0.593412	0.461955	0.349191	0.309905	0.258865	0.216003	0.232355
Mis12	0.970271	0.416849	1	0.770021	0.659569	0.328807	0.183975	0.0442072	0.0728844	0.0510378	0.036492	0.0620695
CG5235	0.66801	0.915852	1	0.768646	0.847829	0.445911	0.421321	0.154649	0.125789	0.0465263	0.154013	0.171874
MED28	0.99249	0.598835	1	0.768543	0.658202	0.656492	0.366308	0.302283	0.214557	0.145545	0.12436	0.152082
CG3597	0.0465468	0.482362	1	0.767877	0.275965	0.238823	0.221202	0.134021	0.078914	0.0817352	0.0169019	0.0566393
CG16896	0.390677	0.784592	1	0.766829	0.693262	0.385907	0.393454	0.23359	0.197423	0.127512	0.214654	0.229269
CG7135	0	0.60153	1	0.76647	0.693744	0.587324	0.424927	0.694887	0.535632	0.543901	0.573611	0.465989
CG10931	0	0.515598	1	0.766469	0	0.117465	0.0944285	0.252687	0	0.10878	0	0.465989
CG32079	0	0	1	0.766467	0	0.704789	0	0	0	0	0	0.698979
CG7579	0	0.773393	1	0.766466	0.924991	0.880983	0.141642	0	0.357087	0	0	0.34949
CG3927	0	0.106675	1	0.766466	0.637925	0.364545	0.0976843	0.0522796	0.0738801	0.18005	0.0395593	0.0964112
Art9	0	0.515595	1	0.766466	0	0.352393	0	0.379027	0.357086	0.326339	0	0
CG41049	0	0	1	0.766465	0	0	0	0	0	0	0	0
CG10862	0	0	1	0.766465	0.924993	0.352394	0.566569	0.379029	0	0.979021	0	0.349492
CG32500	0	0	1	0.766465	0.924991	0	0.566568	0	0	0	0	0
inx5	0.0243966	0.404116	1	0.766465	0.562494	0.39049	0.153126	0.133172	0.28953	0.793799	0.883669	0.850112
ref2	0	0.248908	1	0.766464	0.127585	0.097212	0	0.130699	0	0	0	0
CG18545	0.150446	0.171865	1	0.766464	0.30833	0	0.0944278	0.126342	0	0.10878	0	0.116497
CheB93a	0	0	1	0.766464	0	0	0	0	0	0	0	0
CG18539	0	0	1	0.766462	0.30833	0	0.188856	0.252685	0	0.10878	0	0.116497
hyd	0.67732	0.952391	1	0.76599	0.724056	0.338816	0.663999	0.434686	0.407871	0.243264	0.537016	0.540746
Smc5	0.95631	0.406412	1	0.765878	0.560069	0.23024	0.305973	0.0674127	0.0722978	0.0674611	0.0918219	0.110928
Spt6	0.529805	0.932662	1	0.765292	0.566231	0.418856	0.374104	0.411298	0.288056	0.203222	0.353547	0.257238
CG4646	0.901654	0.431319	1	0.76502	0.656468	0.794451	0.49663	0.459012	0.353717	0.230619	0.283232	0.289725
Int6	0.570165	0.862585	1	0.764431	0.884855	0.88541	0.593724	0.500609	0.399339	0.353229	0.379821	0.384884
CG12320	0.452473	0.572272	1	0.764361	0.559	0.439901	0.327059	0.303706	0.19995	0.18132	0.200243	0.174872
Mcm3	0.825745	0.385421	1	0.762777	0.502437	0.319091	0.118487	0.0973114	0.0446766	0.0305901	0.0218469	0.020794
mRpL14	0.902971	0.944839	1	0.762719	0.617867	0.933285	0.724779	0.730143	0.757689	0.737959	0.70575	0.545246
CG11985	0.507544	0.900411	1	0.762297	0.664679	0.770363	0.761044	0.305565	0.242896	0.216376	0.200344	0.230926
Mi-2	0.514237	0.890776	1	0.762278	0.588344	0.391322	0.370548	0.384582	0.270507	0.143202	0.243419	0.217473
CG1492	0.797095	0.364221	1	0.762147	0.396791	0.247623	0.190882	0.116469	0.109125	0.119151	0.0841383	0.0981015
CG18591	0.782265	0.987747	1	0.761667	0.632917	0.464603	0.401186	0.222098	0.168489	0.0971366	0.0895799	0.0971468
polo	0.894215	0.995776	1	0.761372	0.575031	0.233711	0.199932	0.151816	0.137902	0.0662449	0.181006	0.182803
CG1311	0.303496	0.585799	1	0.761134	0.480486	0.294972	0.28385	0.292549	0.302388	0.163495	0.155796	0.195612
CG5591	0.822973	0.745534	1	0.761054	0.615433	0.423142	0.347499	0.270127	0.193033	0.158521	0.131122	0.144685
Nup133	0.891613	0.888232	1	0.76036	0.626439	0.409722	0.312793	0.201474	0.136096	0.070887	0.0706466	0.0989365
Tctp	0.528924	0.885367	1	0.760226	0.822872	0.907198	0.491202	0.41741	0.345489	0.258185	0.32612	0.298678
CG30394	0.720108	0.777077	1	0.760176	0.690279	0.507583	0.829602	0.470166	0.385301	0.214623	0.27764	0.336569
CG10069	0.379346	0.70838	1	0.759883	0.629484	0.608501	0.491752	0.399821	0.396847	0.350382	0.250539	0.278249
stumps	0.0246389	0.403782	1	0.759553	0.855022	0.656778	0.964722	0.900725	0.48004	0.323511	0.201405	0.224957
Apf	0.499511	0.91899	1	0.759314	0.584709	0.541919	0.45208	0.241949	0.325633	0.225901	0.280563	0.294078
CG7866	0.99314	0.916636	1	0.756347	0.821318	0.811961	0.770609	0.663506	0.539763	0.332103	0.34456	0.429359
Nup154	0.96522	0.686048	1	0.756264	0.610304	0.268815	0.371503	0.225444	0.184649	0.0834544	0.15674	0.147261
U2af50	0.500074	0.86959	1	0.755901	0.714786	0.770035	0.459523	0.305749	0.243607	0.19766	0.200092	0.203952
CG31875	0.81752	0.836128	1	0.755713	0.708847	0.43167	0.306994	0.302929	0.18865	0.10357	0.271958	0.211013
pUf68	0.586768	0.971259	1	0.754746	0.605541	0.542584	0.485685	0.457427	0.349404	0.31969	0.413987	0.377625
CG9004	0.962036	0.987315	1	0.75462	0.698473	0.400053	0.536851	0.279672	0.255114	0.16719	0.519278	0.496248
CG30372	0.830267	0.552631	1	0.752708	0.529674	0.465995	0.390149	0.452778	0.386807	0.308555	0.245683	0.273266
CG4440	0.0310549	0.518444	1	0.752439	0.395729	0.0542184	0.0138876	0.00320178	0.00232034	0.00438246	0.00231921	0.00815032
CG4709	0.830995	0.915692	1	0.752051	0.652066	0.426077	0.385263	0.276267	0.210412	0.159496	0.138911	0.162217
CG10195	0.887295	0.571548	1	0.752029	0.476184	0.37673	0.310977	0.222997	0.381746	0.444875	0.415674	0.61059
CG1354	0.730707	0.871916	1	0.751485	0.762554	0.694521	0.619229	0.525596	0.376081	0.285422	0.211915	0.215301
CG14891	0.432246	0	1	0.751446	0.219971	0.16809	0	0	0.169323	0	0	0
CG1888	0.28113	0.337182	1	0.751138	0.7408	0.698041	0.503473	0.348314	0.188849	0.138936	0.0680656	0.0812199
dnt	0.333857	0.724481	1	0.750907	0.726157	0.621071	0.567547	0.221441	0.125484	0.0720509	0.0900615	0.100257
mus308	0.347372	0.371531	1	0.750713	0.489873	0.142141	0.103918	0.0370004	0.0206317	0.0192163	0.0184827	0.0237592
Rad51C	0.279913	0.406689	1	0.749876	0.36224	0.206403	0.241261	0.0907984	0.0913091	0.0800185	0.129174	0.119404
CG32783	0.200595	0.779121	1	0.749435	0.328886	0.125296	0.125905	0	0.0634824	0.0290081	0.101975	0.0621316
phr	0.931318	0.280848	1	0.749406	0.437377	0.322085	0.126095	0.0770237	0.0543353	0.042762	0.0292151	0.0352084
CG5458	0.086321	0.479888	1	0.74938	0.557678	0.285291	0.393365	0.294767	0.223877	0.461413	0.327964	0.422737
MED20	0.88117	0.603199	1	0.749166	0.630385	0.539526	0.353084	0.274231	0.217163	0.120715	0.118678	0.130155
xl6	0.540805	0.893859	1	0.749136	0.543092	0.46264	0.303265	0.318129	0.207981	0.115259	0.249901	0.183526
CG15484	0.758413	0.96998	1	0.748966	0.413923	0.193093	0.222488	0.131535	0.0913099	0.0596055	0.251445	0.146818
CG6441	0	0.281223	1	0.748937	0.610681	0.465443	0.735893	0.860128	0.681681	0.904517	0.625775	0.985022
CG13617	0.00847583	0.309842	1	0.748473	0.712202	0.810669	0.920343	0.341659	0.254823	0.254331	0.0915619	0.10173
CG33108	0.387742	0.851259	1	0.747937	0.618702	0.615917	0.587226	0.402564	0.355931	0.422337	0.235073	0.270466
Cp18	0.044033	0.75453	1	0.747771	0.225608	0.206279	0.276374	0.22187	0.418052	0.413894	0.27981	0.170484
prp8	0.572696	0.57432	1	0.747736	0.523744	0.28084	0.306123	0.220415	0.141323	0.0786352	0.085374	0.0865573
dsx	0.152835	0.288103	1	0.747682	0.972998	0.732216	0.892461	0.525582	0.471481	0.442364	0.417545	0.355257
CG7800	0.433822	0.430019	1	0.744946	0.554537	0.416704	0.773825	0.325507	0.465894	0.281876	0.270937	0.342276
CG42266	0.132747	0.485266	1	0.743924	0.353673	0.684057	0.383268	0.178366	0.294071	0.0575894	0.134967	0.308374
CG7265	0.173358	0.534673	1	0.742993	0.565928	0.484463	0.371924	0.216197	0.149834	0.128328	0.0985287	0.113441
Trf	0.662861	0.792855	1	0.741626	0.674582	0.585932	0.385921	0.369245	0.286334	0.150219	0.34597	0.268579
CG3294	0.316533	0.974136	1	0.741094	0.673924	0.547065	0.541987	0.398723	0.285681	0.208898	0.138636	0.164177
CG15432	0.379051	0.654645	1	0.739974	0.716554	0.806876	0.64746	0.330283	0.33403	0.252048	0.350805	0.392963
CG1359	0.57036	0.809875	1	0.73885	0.640489	0.558676	0.760356	0.58111	0.725735	0.438981	0.410962	0.482535
CG5451	0.246782	0.502112	1	0.738293	0.498284	0.394737	0.394312	0.277961	0.216942	0.145822	0.170944	0.185566
drk	0.337252	0.668751	1	0.738198	0.894894	0.591307	0.708998	0.193765	0.266024	0.171801	0.182186	0.28821
vls	0.522067	0.737666	1	0.738123	0.504516	0.362722	0.197576	0.20079	0.135103	0.11476	0.0827625	0.0724345
CG13016	0.957049	0.536691	1	0.737457	0.520533	0.378554	0.33911	0.224406	0.168304	0.113248	0.0930534	0.111761
CG30187	0.103163	0.333909	1	0.737263	0.60785	0.248353	0.350732	0.360978	0.652959	0.652677	0.589997	0.559184
CG8207	0.548233	0.828737	1	0.736411	0.727698	0.770248	0.660314	0.465458	0.39224	0.337411	0.315518	0.311975
CG30001	0.816465	0.838683	1	0.736313	0.576287	0.294399	0.233805	0.0510746	0.0676772	0.0504112	0.0311053	0.0693566
CG32053	0.0231924	0.18639	1	0.736235	0.472397	0.434277	0.334551	0.252172	0.214396	0.218883	0.479881	0.434481
Cks30A	0.822777	0.448662	1	0.736163	0.408641	0.0805431	0.0859213	0.0405568	0.0424234	0.0342772	0.0548336	0.0589817
CG33087	0.633276	0.668449	1	0.73576	0.826106	0.439905	0.866909	0.714902	0.516973	0.377839	0.40626	0.436891
CG5941	0.923016	0.967681	1	0.734837	0.710764	0.707465	0.457681	0.44437	0.310483	0.197817	0.214907	0.191097
ppk19	0.148623	0.460228	1	0.734102	0.632247	0.307703	0.367296	0.0486619	0.110366	0.0701907	0.179168	0.289334
sqd	0.512911	0.923448	1	0.733952	0.573959	0.450699	0.52562	0.332428	0.285116	0.166176	0.30614	0.276641
Dab	0.714755	0.935834	1	0.733832	0.561574	0.394131	0.605704	0.645068	0.498535	0.389673	0.541524	0.469939
CG31367	0.262028	0.554502	1	0.733744	0.595993	0.358479	0.481217	0.256017	0.214107	0.124324	0.178751	0.199669
CG4676	0.656353	0.524686	1	0.733643	0.542101	0.472224	0.281618	0.310605	0.311813	0.323325	0.254295	0.208931
KP78a	0.0383055	0.783079	1	0.733315	0.542969	0.308426	0.203567	0.0851518	0.044791	0.041087	0.0160188	0.0209376
CG9643	0.521949	0.681439	1	0.733274	0.663586	0.582882	0.461198	0.415554	0.297468	0.231664	0.272805	0.29219
CG8195	0.857367	0.523584	1	0.732741	0.760474	0.501983	0.683017	0.259314	0.252269	0.164754	0.253094	0.346241
CG8297	0.524349	0.626407	1	0.732628	0.719419	0.835346	0.684893	0.376028	0.456101	0.350416	0.296751	0.411162
CG30432	0	0.984318	1	0.731626	0.25227	0.160179	0.128765	0.137828	0.0324624	0.0593345	0.0521463	0.127087
CG14980	0.344829	0.686707	1	0.731424	0.737139	0.768061	0.615484	0.393371	0.342812	0.33532	0.316367	0.351961
CG15086	0.00538994	0.240195	1	0.731046	0.375931	0.0844078	0.180511	0.185617	0.132256	0.0941117	0.0342507	0.035337
Hip	0.399515	0.718509	1	0.729975	0.603867	0.304382	0.301159	0.165891	0.12421	0.0692554	0.070889	0.0921704
eya	0.020176	0.287019	1	0.728368	0.700546	0.768017	0.407408	0.248367	0.129451	0.116473	0.0698155	0.0652704
ventrally-expressed-protein-D	0.0205786	0.392653	1	0.728213	0.636038	0.285302	0.193046	0.0242876	0.0206815	0.0229222	0.0127233	0.0288551
Atg9	0.542745	0.825995	1	0.726675	0.70964	0.749084	0.605229	0.517277	0.547784	0.932257	0.670668	0.713742
Glut3	0	0.542732	1	0.726125	0.63289	0.296753	0.298195	0.319182	0.150353	0.137406	0.12076	0.147154
CG31469	0.0380073	0.824955	1	0.726123	0.50631	0.593504	0.846867	0.127672	0.105246	0.192368	0.217368	0.426745
Pi3K59F	0.654593	0.533766	1	0.725809	0.619403	0.748693	0.448776	0.530017	0.471369	0.622935	0.659577	0.565606
CG13900	0.361934	0.749133	1	0.725607	0.704322	0.59386	0.594836	0.43174	0.279436	0.184598	0.415535	0.379579
CG7593	0.420999	0.533781	1	0.725185	0.479451	0.225553	0.135681	0.0735947	0.056872	0.0359296	0.0397066	0.0498722
Dl	0.27342	0.574717	1	0.724852	0.394894	0.199414	0.165058	0.13329	0.0679234	0.0406851	0.0591503	0.0567497
mRpL13	0.789848	0.977935	1	0.723856	0.714541	0.769963	0.881707	0.661848	0.760821	0.657083	0.645598	0.697732
CG31179	0	0.176776	1	0.722667	0.607852	0.583966	0.793196	0.108294	0.224455	0.149183	0.0655553	0.199708
msb1l	0.330666	0.602007	1	0.722412	0.40657	0.152625	0.105914	0.095168	0.0720061	0.0377645	0.120809	0.111928
mus209	0.891543	0.720197	1	0.722347	0.451133	0.197045	0.111087	0.119279	0.0781251	0.04122	0.025169	0.0302929
CG30120	0	0.57618	1	0.722306	0.63404	0.526462	0.573136	0.383458	0.547309	0.591208	0.439007	0.649326
CG32104	0.910301	0.532452	1	0.721952	0.611482	0.432937	0.330595	0.136371	0.111204	0.0653	0.0486966	0.0749954
CG2493	0.629537	0.915279	1	0.721884	0.480335	0.395086	0.368319	0.329415	0.279938	0.186271	0.322583	0.263768
CG14985	0.530289	0.927973	1	0.721776	0.700712	0.748279	0.594923	0.380132	0.367844	0.301285	0.321087	0.413682
Cap-D3	0.660365	0.514064	1	0.721076	0.545657	0.353564	0.378904	0.231962	0.2257	0.216387	0.196052	0.232278
Tyler	0.0170722	0.0609024	1	0.720795	0.632291	0.295851	0.0092398	0.173817	0.155983	0.187089	0.119713	0.0365846
CG13358	0.175146	0.654113	1	0.720706	0.441788	0.226164	0.224091	0.475201	0.149231	0.189959	0.179788	0.18257
Atg8a	0.282535	0.56091	1	0.719705	0.790111	0.67083	0.896013	0.655393	0.662355	0.5542	0.599	0.846732
Rab2	0.569743	0.928013	1	0.719574	0.763727	0.906295	0.881527	0.865019	0.840432	0.698498	0.685737	0.847891
eIF-5A	0.379332	0.776206	1	0.719511	0.827203	0.669041	0.964463	0.362405	0.425648	0.338898	0.495579	0.601312
dgo	0.936378	0.898703	1	0.718831	0.805648	0.725069	0.833494	0.606202	0.41408	0.29004	0.530676	0.567681
CG17329	0.112835	0.386698	1	0.718561	0.86718	0.484541	0.74362	0.473783	0.133908	0.244756	0	0.131059
CG34017	0.632759	0.768338	1	0.717622	0.920458	0.307481	0.877626	0.356731	0.336082	0.21436	0.691706	0.743524
Sep1	0.368758	0.654217	1	0.717199	0.461039	0.300787	0.284383	0.230589	0.165972	0.0806863	0.229739	0.170554
MED23	0.300889	0.612773	1	0.716175	0.53969	0.232487	0.351526	0.214385	0.149134	0.0731932	0.154014	0.144861
smt3	0.331281	0.618597	1	0.716142	0.57884	0.338942	0.287604	0.159885	0.129173	0.0711141	0.074046	0.0921263
Sulf1	0.353642	0.453533	1	0.715919	0.563846	0.308888	0.511253	0.327242	0.269285	0.207017	0.264145	0.299871
bonsai	0.793269	0.521813	1	0.715854	0.702	0.843638	0.96303	0.670844	0.931483	0.855468	0.884323	0.948746
CG13078	0	0.366646	1	0.715367	0.863325	0.532506	0.27699	0.101074	0.0634821	0.203056	0.152962	0.683449
sip2	0.486354	0.824211	1	0.715356	0.524496	0.181262	0.147028	0.0735404	0.0603024	0.0351616	0.0563372	0.0749667
l(2)k14505	0.777907	0.88354	1	0.71525	0.621958	0.587727	0.544502	0.40088	0.476661	0.436117	0.482279	0.519098
CG11755	0.986213	0.986127	1	0.715238	0.789453	0.9838	0.621912	0.329334	0.308435	0.218119	0.141559	0.280311
CG30275	0	0.32492	1	0.714698	0.288246	0.219597	0.177879	0	0	0.0678276	0	0.0726166
eIF2B-alpha	0.787965	0.816966	1	0.71402	0.694069	0.957479	0.804465	0.632436	0.482041	0.350151	0.441918	0.432865
Pak3	0.595941	0.781141	1	0.713468	0.669973	0.611905	0.743043	0.354932	0.312093	0.354426	0.314444	0.323197
CG10466	0.528995	0.911781	1	0.712926	0.686047	0.630442	0.600303	0.26939	0.255134	0.168296	0.286132	0.343427
CG9752	0.830636	0.362819	1	0.712399	0.480436	0.35323	0.332866	0.131922	0.183966	0.119742	0.0855735	0.120656
cyp33	0.415052	0.486057	1	0.712306	0.496307	0.450659	0.292018	0.20812	0.151247	0.102935	0.0972977	0.107967
CG31184	0.626332	0.828027	1	0.711933	0.533643	0.48839	0.364286	0.220823	0.185804	0.117596	0.118395	0.134502
CG3605	0.584265	0.940854	1	0.711211	0.617493	0.410229	0.451931	0.293872	0.227194	0.175398	0.213127	0.22629
poly	0.862478	0.838975	1	0.710794	0.644821	0.708701	0.546474	0.457153	0.410782	0.392422	0.421709	0.547621
Bin1	0.459952	0.82437	1	0.709929	0.659399	0.568971	0.449003	0.259689	0.236813	0.151243	0.162123	0.190494
Cyp4ae1	0.490438	0.637464	1	0.709902	0.457055	0.376891	0.412049	0.395647	0.409408	0.442565	0.547229	0.565165
l(1)G0007	0.522204	0.915582	1	0.709599	0.552692	0.451345	0.31679	0.439746	0.282391	0.213827	0.255692	0.191303
CG13190	0.569773	0.365002	1	0.709586	0.467157	0.216271	0.15555	0.0335138	0.0243963	0.0201601	0.0189361	0.0697366
CG6370	0.454498	0.806113	1	0.70947	0.730519	0.699823	0.677099	0.358802	0.321922	0.173856	0.144585	0.174722
cdc2	0.599219	0.97972	1	0.708973	0.59005	0.272046	0.317442	0.109868	0.0908094	0.0412232	0.0659772	0.108297
CG7341	0.843309	0.802051	1	0.708319	0.631057	0.441906	0.41344	0.190969	0.200201	0.145503	0.101766	0.163212
CG12267	0.406397	0.892576	1	0.708138	0.694071	0.379964	0.585104	0.201106	0.224513	0.155046	0.290477	0.360926
alphaTub84D	0.307341	0.667043	1	0.708122	0.353878	0.210003	0.190388	0.234443	0.145715	0.103318	0.134569	0.119073
CR40855	0	0.158645	1	0.707509	0.42692	0.325287	0.0871646	0.116624	0.219746	0.200825	0	0
CG9447	0.20831	0.396612	1	0.707502	0.498071	0.0542143	0.217911	0.116624	0.0549364	0.351442	0.35299	0.967821
Ppt2	0.241232	0.550109	1	0.707385	0.476098	0.34453	0.391598	0.153379	0.162246	0.193619	0.196633	0.259105
Nhe2	0.0819029	0.505837	1	0.707048	0.50032	0.275888	0.381661	0.3771	0.402178	0.478839	0.766783	0.717228
CG17059	0.419234	0.697685	1	0.70685	0.612558	0.700593	0.663442	0.282315	0.383178	0.273712	0.234826	0.35607
Gen	0.607184	0.779252	1	0.706841	0.501361	0.239453	0.19037	0.0864607	0.0580051	0.038622	0.0536071	0.0532
Ptp69D	0.865906	0.997317	1	0.706364	0.824059	0.436896	0.947832	0.380142	0.409835	0.225597	0.399317	0.517548
R	0.43026	0.837379	1	0.706036	0.605068	0.4855	0.483881	0.334822	0.34149	0.250349	0.336362	0.329443
CG14054	0.926431	0.651279	1	0.705955	0.559863	0.537863	0.313103	0.259334	0.601409	0.566801	0.12076	0.165548
CG30373	0.808845	0.637328	1	0.705941	0.58138	0.942179	0.604917	0.849071	0.745249	0.811511	0.906869	0.82008
Nup107	0.899792	0.69109	1	0.705105	0.461103	0.385011	0.208978	0.226957	0.149732	0.112784	0.0827599	0.0735327
CG7375	0.619217	0.996362	1	0.704631	0.59649	0.511603	0.446813	0.273129	0.289671	0.243466	0.225218	0.240704
CG30493	0.696471	0.377683	1	0.703986	0.617886	0.738236	0.716581	0.621583	0.648144	0.484683	0.465423	0.482217
htl	0.0266375	0.587268	1	0.702623	0.728319	0.84785	0.91292	0.589753	0.517139	0.376527	0.301613	0.408489
CG34406	0.625322	0.72017	1	0.702181	0.509491	0.25918	0.318923	0.146721	0.12786	0.0736896	0.10547	0.154452
sim	0.0268004	0.46949	1	0.702045	0.513743	0.39172	0.293443	0.181639	0.116876	0.113819	0.0777865	0.0620714
CG14641	0.541552	0.944346	1	0.701505	0.575398	0.510963	0.400285	0.331	0.254773	0.162391	0.243382	0.223676
CG13333	0.0362527	0.691453	1	0.70101	0.397729	0.131576	0.0495942	0.0153129	0.00554864	0.00646645	0.00307768	0.00685092
CG17187	0.900344	0.654272	1	0.699731	0.507949	0.452645	0.273028	0.157493	0.112052	0.123222	0.128568	0.135579
bocksbeutel	0.755921	0.675935	1	0.699017	0.562834	0.4462	0.406968	0.293309	0.280509	0.316039	0.356256	0.380143
CG15535	0.702664	0.65197	1	0.69889	0.832707	0.90592	0.919523	0.16533	0.284178	0.318768	0.369985	0.560319
Sap-r	0.640976	0.857717	1	0.698827	0.716508	0.484159	0.692011	0.507987	0.409731	0.312466	0.219133	0.283034
CG17652	0.644516	0.866441	1	0.698436	0.818563	0.852602	0.64591	0.275112	0.314593	0.436835	0.630556	0.636941
CG16985	0.461519	0.776507	1	0.697542	0.545515	0.459306	0.458503	0.379759	0.475507	0.438446	0.499532	0.569682
CG16957	0.492369	0.374979	1	0.696787	0.504541	0.76886	0.309037	0.137829	0	0	0	0.127088
CG3565	0	0.749957	1	0.696787	0.504541	0.896999	0.206025	0	0	0	0	0.254175
CG8335	0.0895214	0.698823	1	0.696786	0.703299	0.535871	0.243484	0.112769	0.106241	0.204973	0.265472	0.207961
CG8550	0.0820612	0.947862	1	0.696784	0.579285	0.256285	0.240362	0.114857	0.0721385	0.0791123	0.0927039	0.141208
CG7069	0.246184	0.234361	1	0.696784	0.25227	0.0640714	0.231778	0.172285	0.162312	0.474675	0.312877	0.762524
Est-P	0.268698	0.666102	1	0.695731	0.647545	0.301575	0.382265	0.195945	0.150275	0.0586582	0.137355	0.140435
BubR1	0.57604	0.884838	1	0.695325	0.52567	0.18194	0.206901	0.138584	0.141935	0.0707794	0.305075	0.283527
SoxN	0.035881	0.801577	1	0.695301	0.471046	0.28398	0.353105	0.336113	0.241489	0.252306	0.131723	0.114605
CG14045	0.0285071	0.472529	1	0.695182	0.392023	0.178061	0.155129	0.229583	0.296135	0.375346	0.35288	0.325155
l(2)gl	0.494171	0.790389	1	0.694403	0.619283	0.291365	0.780362	0.500491	0.846621	0.477718	0.307186	0.414561
mthl8	0.0364392	0.549056	1	0.693619	0.491093	0.324124	0.517932	0.309885	0.623672	0.420224	0.276693	0.411104
CG2807	0.45135	0.780256	1	0.69354	0.61928	0.483899	0.430411	0.343549	0.250687	0.146649	0.244065	0.223799
Dcp-1	0.406293	0.869479	1	0.693447	0.524669	0.313909	0.252775	0.251701	0.199526	0.12402	0.23506	0.220797
lox	0.0737883	0.612534	1	0.693368	0.509122	0.656776	0.330368	0.218947	0.155678	0.128046	0.0625188	0.121893
MED30	0.679228	0.71972	1	0.693275	0.546276	0.587804	0.350622	0.255378	0.192007	0.211853	0.158448	0.147244
Doc3	0.0241062	0.321279	1	0.692613	0.386554	0.180076	0.113545	0.0671151	0.0529209	0.0489923	0.0422288	0.0460773
CG42330	0.297936	0.450386	1	0.692557	0.559	0.360961	0.512993	0.705268	0.852265	0.850247	0.919791	0.971533
Su(fu)	0.71148	0.982654	1	0.692184	0.586554	0.508527	0.364323	0.360134	0.252638	0.1641	0.234441	0.237762
CG8771	0.859123	0.532245	1	0.691931	0.483836	0.193744	0.302735	0.139925	0.0904753	0.0513551	0.0681263	0.077655
mago	0.461933	0.698452	1	0.691627	0.67459	0.684605	0.461882	0.307843	0.233421	0.128125	0.183431	0.194135
Set	0.398945	0.758692	1	0.691336	0.523508	0.324373	0.298196	0.153959	0.126139	0.0621735	0.153374	0.153105
CG14212	0.165236	0.926324	1	0.691118	0.511097	0.317752	0.188216	0.15418	0.142835	0.212397	0.178889	0.20851
CG4050	0.686538	0.418706	1	0.690732	0.531636	0.506033	0.377822	0.33808	0.249924	0.178746	0.156308	0.172705
zip	0.208149	0.448931	1	0.689281	0.559975	0.43963	0.546511	0.283195	0.239167	0.237884	0.244449	0.265563
CG7366	0.0331257	0.718996	1	0.689116	0.814672	0.349161	0.426226	0.125184	0.117937	0.167661	0.231549	0.269332
CG5281	0.0834714	0.390063	1	0.68863	0.401058	0.298492	0.252776	0.296275	0.275933	0.257644	0.182042	0.198593
CG32679	0.0590538	0.684249	1	0.68767	0.639714	0.553292	0.169441	0.127523	0.0533962	0.0304991	0.0214433	0.0326627
Ppt1	0.390822	0.598456	1	0.686869	0.569007	0.380785	0.265306	0.165015	0.130627	0.0841946	0.20665	0.194763
CG13992	0.0525831	0.420486	1	0.68461	0.305336	0.0821111	0.154019	0.029439	0.124807	0.164754	0.0891045	0.162869
CG14688	0.220626	0.404702	1	0.683322	0.850286	0.800946	0.690972	0.974277	0.846738	0.345609	0.313047	0.289155
CG14684	0.0576678	0.512268	1	0.682601	0.60185	0.356609	0.513554	0.316059	0.365454	0.151962	0.168336	0.190432
TfIIEbeta	0.450863	0.693193	1	0.68247	0.613992	0.536057	0.470623	0.275554	0.233172	0.262615	0.227979	0.255255
Top2	0.424918	0.769431	1	0.681805	0.435925	0.158894	0.193481	0.119715	0.0956693	0.0437747	0.201805	0.166654
CG41257	0	0.286442	1	0.681302	0.462496	0.117464	0.346236	0.0421142	0.317411	0.10878	0	0.155329
comr	0	0.229153	1	0.681301	0.61666	0.469858	0.881329	0	0	0	0	0.465987
CG32351	0.0660518	0.670898	1	0.680741	0.751094	0.207496	0.335473	0.499638	0.41911	0.3811	0.33569	0.34483
CG18375	0.0332467	0.743062	1	0.680713	0.57502	0.437414	0.390004	0.406034	0.259252	0.240024	0.231643	0.191665
CG10333	0.443135	0.685915	1	0.680633	0.558427	0.403917	0.403474	0.243357	0.197334	0.147893	0.143161	0.153932
CG12936	0.986522	0.491039	1	0.680489	0.369446	0.206971	0.0649978	0.0370739	0.0272	0.0204165	0.0190728	0.01609
CSN8	0.511401	0.981068	1	0.680093	0.690418	0.502448	0.632271	0.182717	0.206204	0.124524	0.134082	0.21327
CG6550	0.37101	0.658457	1	0.679587	0.632949	0.506935	0.624875	0.298214	0.285856	0.220591	0.427431	0.511428
CG15715	0.542552	0.951019	1	0.679387	0.749923	0.59169	0.716221	0.286752	0.393544	0.220921	0.345367	0.441347
CG15012	0.344493	0.648534	1	0.679237	0.808852	0.957609	0.82841	0.376667	0.357942	0.242931	0.260479	0.372346
CG42232	0.438636	0.339999	1	0.678889	0.418289	0.0753848	0.194906	0.0930831	0.0861446	0.0386919	0.139152	0.1365
CG7818	0.803986	0.887844	1	0.678172	0.510615	0.398507	0.253052	0.110084	0.0861565	0.0577995	0.0548536	0.0685069
Rpd3	0.470024	0.895292	1	0.677914	0.471689	0.286504	0.265739	0.21362	0.165998	0.0873516	0.226433	0.167467
CG4806	0.524718	0.893339	1	0.676927	0.771445	0.691771	0.647766	0.274647	0.295302	0.241577	0.508443	0.554751
CG11152	0.261732	0.65405	1	0.676812	0.370301	0.185776	0.376156	0.264757	0.295316	0.303221	0.185218	0.342005
CG34008	0.655446	0.86235	1	0.676084	0.609098	0.232482	0.263623	0.105634	0.107992	0.0755501	0.0843312	0.133866
ImpL2	0.0136954	0.213195	1	0.674622	0.565941	0.475354	0.435122	0.286599	0.184296	0.3109	0.120695	0.151501
Dscam	0.0186028	0.314871	1	0.673377	0.410446	0.206668	0.489784	0.545824	0.464257	0.42983	0.295573	0.32709
CG13775	0.50458	0.454172	1	0.672292	0.506133	0.223834	0.304046	0.170344	0.166121	0.118309	0.113429	0.166494
DNApol-alpha60	0.925133	0.375253	1	0.671872	0.344502	0.18823	0.106404	0.107422	0.0829138	0.041867	0.0304992	0.0342671
Aats-tyr	0.730819	0.933355	1	0.671801	0.800388	0.791461	0.617508	0.566719	0.520633	0.529798	0.594881	0.566496
MED14	0.790517	0.768937	1	0.67149	0.529595	0.329663	0.345772	0.262311	0.195205	0.182917	0.179405	0.161088
CG7884	0.0287181	0.696607	1	0.671434	0.290499	0.033424	0.0277535	0.151014	0.204223	0.0789347	0.0119386	0.0138206
CG16710	0.0418459	0.867293	1	0.670023	0.814728	0.597437	0.337689	0.120486	0.151348	0.151283	0.235522	0.194419
dre4	0.978536	0.330276	1	0.668625	0.490544	0.223164	0.148848	0.0982325	0.065213	0.0473108	0.0513613	0.0563654
CG3964	0.274849	0.545719	1	0.667171	0.453484	0.26793	0.212342	0.150288	0.0517377	0.0267379	0.023723	0.0227174
RNaseX25	0.53942	0.809362	1	0.667063	0.686089	0.556588	0.544903	0.388346	0.344166	0.318843	0.385254	0.41749
neb	0.628289	0.767713	1	0.666588	0.391857	0.229629	0.106954	0.166367	0.194529	0.0954337	0.0415786	0.0442463
lolal	0.350123	0.67558	1	0.66639	0.52678	0.316119	0.560928	0.213441	0.280503	0.112902	0.161918	0.208213
Mapmodulin	0.376205	0.624882	1	0.666295	0.429132	0.188076	0.194194	0.0599207	0.0684348	0.045251	0.0514847	0.0691993
CG12765	0.679993	0.452425	1	0.666214	0.641672	1	0.635042	0.569794	0.446948	0.396577	0.453947	0.387679
btd	0.0449237	0.720669	1	0.664982	0.260696	0.120606	0.102834	0.0907851	0.0570198	0.0552368	0.0384696	0.0288336
CG18139	0.0450227	0.350118	1	0.6649	0.727138	0.669383	0.30665	0.240154	0.277271	0.480702	0.566879	0.370467
CG9304	0.692523	0.540503	1	0.663954	0.596674	0.420767	0.423676	0.293766	0.294605	0.238675	0.233714	0.301159
KP78b	0.0376351	0.745024	1	0.663356	0.491774	0.269588	0.229123	0.0659684	0.0414664	0.034289	0.014606	0.0247418
MED11	0.354169	0.848694	1	0.663117	0.492779	0.411968	0.371472	0.289145	0.236104	0.173084	0.210938	0.217856
CG15480	0.0419445	0.474304	1	0.661754	0.232337	0.0315419	0.0138306	0.0131483	0.00535249	0.0237592	0.00761535	0.0121236
wls	0.4816	0.817318	1	0.66125	0.573543	0.410935	0.337556	0.299361	0.227908	0.13435	0.258098	0.225965
CG17764	0.167562	0.629827	1	0.660904	0.371103	0.143489	0.108564	0.095324	0.0684236	0.0351743	0.0412173	0.0292986
XNP	0.511894	0.826487	1	0.660495	0.555445	0.328534	0.321717	0.26048	0.194366	0.118713	0.140785	0.171132
CG31800	0.266657	0.636523	1	0.660111	0.756057	0.750761	0.779268	0.254206	0.320487	0.227902	0.500435	0.614017
CG1140	0.347705	0.640813	1	0.658893	0.57417	0.822763	0.510816	0.490267	0.449621	0.462617	0.817241	0.932694
CG11697	0	0.323845	1	0.658778	0.51983	0.267936	0.224754	0.125299	0.070827	0.0539405	0.0379246	0.0115534
alphaPS5	0.0468054	0.779122	1	0.658593	0.548143	0.281915	0.377712	0.196532	0.201027	0.120866	0.093477	0.0931974
CG34224	0.0343096	0.705203	1	0.658523	0.493782	0.28967	0.0899948	0.00365534	0.00384889	0.00999706	0.00390486	0.00991316
CG10214	0.60831	0.969918	1	0.657769	0.666721	0.534269	0.557943	0.336494	0.286221	0.219259	0.30233	0.301377
scpr-B	0.127886	0.53259	1	0.657631	0.438325	0.256997	0.210589	0.210806	0	0.0772082	0.295584	0.584673
14-3-3epsilon	0.510128	0.968824	1	0.657565	0.577612	0.502103	0.499583	0.38141	0.3861	0.27698	0.311641	0.321534
Notum	0.0443854	0.624399	1	0.657343	0.418441	0.319744	0.209545	0.114816	0.103012	0.0676573	0.0410904	0.0399123
CG5987	0.0410541	0.668311	1	0.657095	0.379672	0.290089	0.224179	0.138769	0.130736	0.136547	0.100439	0.147823
CG10834	0	0.589252	1	0.656972	0.528566	0	0.323753	0.649758	0.408099	0	0	0.399417
CG41312	0	0.294626	1	0.656971	0.264283	0.201368	0.161877	0	0	0	0	0.199709
CG13137	0	0.589251	1	0.65697	0.264284	0	0.161877	0	0.612148	0.55944	0	0.399417
qkr58E-1	0.370756	0.861901	1	0.656919	0.533617	0.359935	0.392752	0.315992	0.247046	0.18437	0.209207	0.185484
CG1957	0.831282	0.97905	1	0.655686	0.565281	0.351136	0.37525	0.289455	0.178784	0.107756	0.111648	0.139721
Ice	0.533681	0.925094	1	0.654904	0.571907	0.573403	0.341202	0.255613	0.213115	0.174864	0.294216	0.248241
E(z)	0.791354	0.431754	1	0.653397	0.484562	0.341212	0.330411	0.246854	0.21017	0.167527	0.178548	0.197399
CG18081	0.426679	0.767586	1	0.652834	0.733622	0.590187	0.617998	0.230113	0.306428	0.163028	0.219145	0.311376
Ntf-2	0.534829	0.969374	1	0.652707	0.537712	0.385267	0.344832	0.14583	0.16535	0.135487	0.188949	0.211143
ball	0.682547	0.887682	1	0.651819	0.497214	0.27039	0.199987	0.186932	0.122181	0.06145	0.0991784	0.105652
CG4738	0.587908	0.989067	1	0.651079	0.551779	0.364338	0.343823	0.223118	0.196332	0.0868916	0.186738	0.201177
fzy	0.444408	0.762339	1	0.65081	0.463921	0.206787	0.140332	0.107177	0.0808294	0.0411479	0.121467	0.115461
CG7376	0.617189	0.532499	1	0.650761	0.481211	0.165904	0.210353	0.0910463	0.0822421	0.0694894	0.0964746	0.118477
CG17081	0.445764	0.726781	1	0.64912	0.484842	0.198839	0.230413	0.159769	0.13343	0.100487	0.247522	0.216019
CG9001	0.0807715	0.508737	1	0.648761	0.404893	0.207942	0.15209	0.0861634	0.0725399	0.041039	0.0194208	0.0456408
CG13602	0.291614	0.683428	1	0.648639	0.15535	0.226585	0.465401	0.395233	0.12022	0.679392	0.773975	0.829088
ena	0.468887	0.904038	1	0.648422	0.63463	0.460475	0.595449	0.500419	0.495907	0.521273	0.298436	0.309335
CG10407	0.106871	0.488345	1	0.648174	0.739211	0.661576	0.56058	0.233988	0.196285	0.220779	0.509336	0.579283
CG11127	0.521178	0.743705	1	0.645369	0.488125	0.46573	0.380098	0.405288	0.273671	0.192143	0.157573	0.161053
Rab39	0.561448	0.45954	1	0.6443	0.447641	0.413622	0.483045	0.441252	0.507171	0.389549	0.314896	0.384558
coop	0.258291	0.842942	1	0.643259	0.475256	0.338595	0.251787	0.155543	0.110436	0.138019	0.136082	0.153122
CG7372	0.4593	0.866301	1	0.642009	0.627106	0.389404	0.314221	0.17434	0.138803	0.0746348	0.28156	0.244739
Bap55	0.474427	0.818673	1	0.641702	0.431839	0.287185	0.216758	0.118514	0.0840086	0.061567	0.0349225	0.0445913
ran	0.674352	0.971835	1	0.641001	0.559001	0.376677	0.342663	0.297094	0.210132	0.0969444	0.130676	0.141879
PPP4R2r	0.498423	0.932183	1	0.639353	0.458468	0.343405	0.308144	0.188612	0.168416	0.0938273	0.222487	0.143042
Iswi	0.283559	0.590489	1	0.639314	0.465394	0.215665	0.229137	0.142417	0.113229	0.0562776	0.159955	0.148672
Hel25E	0.506671	0.792181	1	0.638941	0.524389	0.417362	0.300161	0.265184	0.191401	0.0999867	0.234343	0.188665
CG12984	0.601784	0.34373	1	0.638721	0.924992	0.548168	0.503617	0.336914	0.198381	0.0362599	0.254937	0.194161
CG7102	0.264837	0.433312	1	0.638377	0.356212	0.188095	0.123198	0.0431778	0.040934	0.0399813	0.0505492	0.0673566
CG33213	0.921472	0.631676	1	0.638109	0.45736	0.295353	0.184427	0.0926517	0.0549922	0.0454722	0.0286766	0.0481708
CG31817	0.0234461	0.77674	1	0.637061	0.408437	0.0915308	0.397332	0.0393794	0.1113	0.0339053	0.0893937	0.435727
CG32313	0.10219	0.583694	1	0.636311	0.837728	0.425533	0.406219	0.286059	0.24255	0.44333	0.173165	0.211013
CG2091	0.380805	0.580214	1	0.636004	0.536865	0.408803	0.343807	0.18617	0.152904	0.0754796	0.106303	0.14459
CG7120	0.555964	0.213912	1	0.634634	0.565375	0.606592	0.635133	0.582576	0.409786	0.370958	0.478667	0.472411
SA-2	0.0120898	0.274369	1	0.634353	0.688683	0.187528	0.195848	0.090763	0.0861579	0.0780817	0.0915574	0.102294
Lcp9	0	0.355585	1	0.634319	0.637928	0.631881	0.429812	0.261399	0.443282	0.315088	0.158238	0.0964118
skpA	0.5143	0.817802	1	0.6341	0.623828	0.506921	0.512444	0.400092	0.410363	0.271925	0.431742	0.437076
CG3887	0.594092	0.873258	1	0.634091	0.715806	0.846863	0.63147	0.468277	0.408448	0.2475	0.196006	0.251041
Ucp4C	0	0.178475	1	0.633808	0.21346	0.216857	0.0217911	0.0728898	0.0549364	0.0125515	0.0220619	0.0268839
Mcm5	0.883613	0.396693	1	0.632995	0.39049	0.229457	0.130189	0.0684852	0.0343211	0.0200668	0.0168761	0.0200356
Fpps	0.345977	0.682961	1	0.632804	0.6218	0.612139	0.653091	0.258974	0.161229	0.137434	0.210436	0.222697
Smg5	0.263126	0.953498	1	0.631443	0.56266	0.400549	0.47105	0.449935	0.5341	0.617736	0.553647	0.62163
Fancd2	0.78593	0.374093	1	0.631392	0.415502	0.225956	0.409238	0.138173	0.0642449	0.0473555	0.0324827	0.0519519
Bub3	0.417398	0.751079	1	0.63078	0.50632	0.268252	0.225325	0.178413	0.14095	0.0806548	0.182689	0.162141
CG34231	0.645979	0.628622	1	0.630568	0.465816	0.386437	0.500558	0.080368	0.132503	0.132626	0.111491	0.209965
sub	0.659093	0.800454	1	0.630349	0.413101	0.155062	0.12047	0.0618746	0.0390921	0.0224052	0.0393844	0.0412316
CR41440	0.0251008	0.257781	1	0.629599	0.838083	0.474326	0.621588	0.321225	0.158873	0.292304	0.0957026	0.213803
CG5522	0.521227	0.761893	1	0.629496	0.412548	0.253975	0.398286	0.23897	0.262362	0.177201	0.398199	0.408855
CG12990	0.0528599	0.409161	1	0.628734	0.387442	0.153289	0.168381	0.114099	0.0836325	0.120086	0.0767807	0.231207
CG16986	0.720374	0.721961	1	0.628558	0.557031	0.748785	0.596386	0.406399	0.604908	0.650282	0.724562	0.775126
ppk10	0	0	1	0.62711	0.420452	0.576646	0.669583	0.0689141	0.2597	0.356008	0.730048	0.826071
CG3662	0.503343	0.86259	1	0.62636	0.597864	0.616445	0.61123	0.763239	0.742653	0.873607	0.788628	0.855916
CG42488	0.900549	0.541558	1	0.626323	0.790219	0.625261	0.696676	0.530146	0.507123	0.312196	0.223652	0.435492
Marcal1	0.908618	0.491499	1	0.624544	0.322938	0.154607	0.0935335	0.0564859	0.0525281	0.0503111	0.0431104	0.0525329
CG14269	0.200595	0.229154	1	0.624529	0.34259	0.261032	0.0839361	0.336914	0.31741	0.580161	0.169958	0
CG15861	0.395488	0.64272	1	0.623848	0.501919	0.465119	0.446606	0.737902	0.59307	0.335013	0.454259	0.429253
CG33232	0.248488	0.913906	1	0.623418	0.491875	0.366623	0.49005	0.601154	0.739928	0.503774	0.225427	0.287032
ac	0.0425936	0.363468	1	0.623107	0.239267	0.0360606	0.01997	0.00560246	0	0.00927628	0.0019566	0.00516587
CG13749	0.112834	0.451146	1	0.622752	0.317965	0.0880985	0.159347	0.118446	0.0669537	0.122378	0.0358505	0.0436863
CG10907	0.37377	0.769599	1	0.621354	0.599434	0.361447	0.460715	0.169801	0.166029	0.0980079	0.152237	0.194578
CG5869	0.211755	0.468528	1	0.620351	0.583919	0.632879	0.561264	0.229961	0.266599	0.224126	0.203251	0.267638
CG13454	0.0314169	0.684468	1	0.619268	0.219319	0.0424886	0.028522	0.00918709	0.00665791	0.00750438	0.00499099	0.0154219
dnk	0.988075	0.796365	1	0.615963	0.481805	0.381365	0.2398	0.26449	0.186212	0.0750877	0.0708665	0.109032
CG2611	0.408972	0.656428	1	0.615841	0.438327	0.392839	0.302046	0.229063	0.175122	0.116238	0.132818	0.158281
CG11023	0.0804934	0.669946	1	0.615125	0.3535	0.170585	0.50522	0.473181	0.600452	0.440663	0.0730712	0.178085
Aprt	0.520648	0.789427	1	0.613694	0.417556	0.348395	0.439511	0.365094	0.410961	0.361281	0.684468	0.759502
CG9296	0.45087	0.930317	1	0.613331	0.639148	0.655575	0.695823	0.741022	0.82847	0.6141	0.470705	0.486363
CG30095	0	0.824953	1	0.613172	0	0.281915	0.226628	0.606444	0	0	0	0.279593
CG17237	0	0.412477	1	0.613172	0.739994	0	0.226627	0	0	0.261073	0	0
Cyp316a1	0	0.412477	1	0.613171	0.739993	0.281916	0.906509	0.606442	0.285669	0.522143	0.458888	0.838778
CG30486	0	0.137373	1	0.613066	0.986163	0.375883	0.377533	0.202073	0.380667	0.173927	0.15286	0.279529
sna	0.0568149	0.965864	1	0.612938	0.503814	0.38404	0.331639	0.171058	0.112709	0.103689	0.0703345	0.0694946
gp210	0.539311	0.887371	1	0.612863	0.577115	0.291851	0.435776	0.206803	0.192321	0.0757059	0.171981	0.207023
CG6602	0.043876	0.472914	1	0.612627	0.42092	0.29622	0.321355	0.197447	0.204369	0.396933	0.350673	0.587089
CG1646	0.203112	0.599782	1	0.612485	0.467093	0.322075	0.322243	0.229241	0.19593	0.152902	0.242238	0.21925
CG42304	0.289062	0.682011	1	0.61229	0.431558	0.424949	0.362307	0.270683	0.277915	0.228054	0.176192	0.254502
BobA	0.0255679	0.388615	1	0.611922	0.51423	0.0663169	0.0179518	0.00473102	0.00377144	0.00407337	0.00495678	0.00771799
CG8616	0.221737	0.459658	1	0.611383	0.531179	0.478568	0.37157	0.286818	0.23967	0.270382	0.478972	0.454888
janA	0.456487	0.784793	1	0.609122	0.414264	0.29806	0.291672	0.14858	0.127511	0.0665475	0.105273	0.120534
CG33774	0.475405	0.843227	1	0.608949	0.662767	0.850962	0.984549	0.280781	0.411191	0.186688	0.157208	0.200881
CG34409	0.0282209	0.732279	1	0.608236	0.337621	0.33366	0.346068	0.142197	0.169052	0.241946	0.102475	0.137359
Khc-73	0.761298	0.864896	1	0.607839	0.480386	0.411801	0.632705	0.685097	0.779691	0.934303	0.721248	0.748197
CG5676	0.468924	0.781291	1	0.607434	0.614515	0.470144	0.410404	0.123791	0.197411	0.119057	0.168141	0.275436
CG31467	0.0483269	0.705862	1	0.606725	0.350189	0.253346	0.437656	0.243505	0.237603	0.147259	0.131612	0.195127
ci	0.0196208	0.358362	1	0.604977	0.516288	0.304237	0.454719	0.093873	0.143572	0.0982754	0.0625727	0.113782
CG2469	0.657487	0.764897	1	0.6048	0.454427	0.300937	0.264276	0.180404	0.14328	0.131153	0.116469	0.129029
CG10176	0.030406	0.956659	1	0.604568	0.571224	0.714186	0.561798	0.238854	0.165889	0.298172	0.343764	0.408108
CG10469	0.0841477	0.480641	1	0.604078	0.399784	0.253844	0.276082	0.173453	0.121046	0.0912646	0.0729165	0.0829301
CG33635	0.99684	0.775248	1	0.601041	0.64217	0.605914	0.868195	0.310857	0.390483	0.211299	0.231094	0.445035
CG5188	0.748604	0.831033	1	0.600912	0.482389	0.702325	0.697139	0.49224	0.58355	0.389182	0.268038	0.271069
corn	0.0674465	0.576281	1	0.600758	0.48921	0.486366	0.366199	0.186783	0.112263	0.0939022	0.0764685	0.0887961
CG11703	0	0.807023	1	0.599842	0.402171	0.245144	0.147801	0.0659181	0	0	0.199517	0
CG30105	0.542893	0.760658	1	0.599689	0.469606	0.284801	0.228046	0.082754	0.124816	0.0486294	0.156678	0.175853
CG11723	0.834647	0.812708	1	0.598895	0.503763	0.461255	0.352671	0.224749	0.20793	0.154063	0.131321	0.150083
CG11885	0.915119	0.930874	1	0.598319	0.510767	0.487994	0.384258	0.226908	0.122639	0.0730055	0.142781	0.127187
bnb	0.0429038	0.874383	1	0.597434	0.525701	0.432223	0.528466	0.238359	0.11062	0.175175	0.109467	0.101134
Mcm2	0.747326	0.385644	1	0.596655	0.402833	0.185745	0.116442	0.0684561	0.0359894	0.0223814	0.0178185	0.0247124
CG32066	0.689947	0.601525	1	0.596538	0.536269	0.383522	0.256234	0.228429	0.347611	0.387188	0.245973	0.273243
CG4449	0.907799	0.397674	1	0.595829	0.422359	0.191201	0.236644	0.0685506	0.0912266	0.0796661	0.0688516	0.108277
CG5516	0.750727	0.87199	1	0.595289	0.580102	0.545624	0.373966	0.217558	0.21502	0.114063	0.183892	0.1783
slp1	0.0303067	0.450526	1	0.594851	0.299076	0.351974	0.291326	0.103769	0.0671535	0.0434743	0.023779	0.0318438
CG6610	0.651621	0.85064	1	0.592779	0.486774	0.556568	0.343598	0.15868	0.155083	0.0855484	0.0733142	0.0943521
CG17991	0.041022	0.18745	1	0.592311	0.630543	0.416377	0.54121	0.206699	0.065001	0.148305	0.312812	0.286434
pen-2	0.484496	0.776366	1	0.591952	0.551513	0.530623	0.476096	0.0929733	0.182988	0.0990708	0.0947308	0.173154
Ptp4E	0.792118	0.766552	1	0.59105	0.413185	0.34895	0.430082	0.539381	0.348392	0.226073	0.255298	0.24482
CG7843	0.559741	0.939529	1	0.589164	0.494813	0.320183	0.451703	0.243003	0.221131	0.133352	0.311224	0.276692
sca	0.0231404	0.497005	1	0.589109	0.198049	0.0601213	0.0291456	0.0246946	0.0275819	0.043344	0.0361082	0.0363381
CG11777	0.473824	0.715714	1	0.588092	0.51339	0.274026	0.30429	0.136789	0.100543	0.0543893	0.0844791	0.10269
CycC	0.648365	0.936417	1	0.587632	0.520297	0.403876	0.383625	0.303501	0.252311	0.134917	0.187841	0.213884
CG6197	0.541125	0.728193	1	0.586846	0.428508	0.300235	0.268105	0.223442	0.169348	0.142228	0.121214	0.129183
angel	0.375826	0.618099	1	0.586674	0.428433	0.345042	0.376746	0.35692	0.356326	0.382882	0.360428	0.395761
CG18166	0.0759588	0.406563	1	0.584752	0.364059	0.253181	0.190651	0.110627	0.126581	0.115405	0.108229	0.159647
CG10376	0.493392	0.711457	1	0.584354	0.412657	0.243296	0.296284	0.22641	0.315142	0.244326	0.184721	0.258865
mio	0.504233	0.884449	1	0.582098	0.44796	0.328494	0.269704	0.21447	0.14754	0.148254	0.155617	0.165485
Rae1	0.900307	0.851836	1	0.581863	0.489297	0.430435	0.238654	0.196207	0.131542	0.10979	0.128188	0.110033
CG30356	0.0762763	0.219204	1	0.580386	0.668227	0.562647	0.504356	0.476951	0.540841	0.524485	0.384875	0.873026
CG6398	0.389878	0.844131	1	0.579538	0.596025	0.672613	0.693854	0.856936	0.584417	0.224032	0.217486	0.207917
CG14906	0.947117	0.614718	1	0.578133	0.524499	0.483887	0.380251	0.19389	0.188785	0.207523	0.209067	0.324338
CG7698	0.87088	0.384029	1	0.577581	0.404212	0.236858	0.224572	0.144509	0.09094	0.0575222	0.0456451	0.05354
CG30007	0.732867	0.707291	1	0.577381	0.552843	0.177961	0.495899	0.145586	0.197343	0.106214	0.223222	0.331667
CG5931	0.350245	0.66289	1	0.575054	0.495758	0.279036	0.35057	0.222134	0.142696	0.0804561	0.0822768	0.107834
CG13690	0.771657	0.876535	1	0.575011	0.374462	0.204153	0.100875	0.0600081	0.0446736	0.0274701	0.0171713	0.0270866
CG14645	0.252403	0.675144	1	0.574918	0.46422	0.278293	0.320289	0.173856	0.162173	0.102544	0.274584	0.299256
CG2014	0	0.773394	1	0.57485	0.693746	0.704789	0.424927	0.947572	0.357088	0.652682	0.286806	0
CG15543	0	0.257798	1	0.574849	0.231248	0.176197	0	0	0	0.48951	0	0.174746
nxf4	0	0.257798	1	0.574849	0	0	0	0	0	0.326339	0	0.524235
CG16998	0	0.687459	1	0.574849	0	0.646055	0.94428	0.505368	0.0595146	0.59829	0.478006	0.757228
lectin-22C	0.225669	0.515595	1	0.574848	0.924991	0	0.0708208	0	0	0	0	0
RpS28a	0	0.601526	1	0.574847	0.616659	0.704785	0.236069	0.189513	0.178542	0.326339	0	0.0582483
Orc5	0.725816	0.463698	1	0.574525	0.342818	0.155322	0.0823897	0.0446169	0.0288811	0.0185484	0.0222376	0.0252599
CG13091	0.305522	0.475936	1	0.573868	0.407946	0.137344	0.0929757	0.0777495	0.0219747	0.0267767	0.0470655	0.00716906
CG30387	0.43648	0.51508	1	0.572812	0.431806	0.34263	0.40236	0.343923	0.367182	0.519246	0.626613	0.659779
CG30099	0.0466903	0.586712	1	0.568242	0.4306	0.218727	0.283285	0.169909	0.0738801	0.0900252	0.158238	0.156668
CG4004	0.514552	0.931484	1	0.568071	0.555509	0.56989	0.50187	0.270316	0.266552	0.176602	0.258362	0.312956
CG5694	0.866166	0.747365	1	0.567934	0.827395	0.467698	0.980953	0.212653	0.392096	0.180237	0.225302	0.485137
Cpr72Ec	0.848947	0.773391	1	0.565723	0.176188	0.109074	0.222579	0.189513	0.255061	0.279719	0.20486	0.324526
emb	0.585068	0.883679	1	0.56351	0.459314	0.194185	0.272347	0.174403	0.147131	0.0782283	0.131339	0.157922
Nup75	0.651855	0.475008	1	0.562342	0.393544	0.239636	0.169398	0.102461	0.0668431	0.043178	0.0409861	0.04852
CG5002	0.020032	0.41276	1	0.560886	0.530161	0.250827	0.115332	0.0616829	0.0616342	0.175061	0.485291	0.500776
CG13096	0.290221	0.720668	1	0.560046	0.424693	0.249517	0.244809	0.152991	0.129297	0.0758725	0.2287	0.187345
MED16	0.625165	0.850337	1	0.559938	0.434886	0.364302	0.230953	0.162403	0.0898541	0.0542788	0.0496022	0.0598989
Bem46	0.617999	0.742686	1	0.557802	0.43648	0.380363	0.339321	0.303083	0.255154	0.209663	0.163518	0.170386
Rpb11	0.456292	0.801668	1	0.557571	0.502881	0.294879	0.34692	0.129488	0.145553	0.067539	0.0887935	0.127567
Gr85a	0	0.937447	1	0.557429	0.672721	0	0.103012	0.137828	0.389549	0.593346	0.208586	0.889613
CG12006	0.341674	0.615989	1	0.556534	0.455734	0.356938	0.362834	0.136218	0.0842477	0.0446136	0.0392714	0.0635646
CG11598	0.124507	0.817842	1	0.555027	0.318963	0.364546	0.234442	0.0784196	0.0985067	0.0900249	0.0791186	0.16872
CG3893	0.767593	0.953231	1	0.554986	0.580372	0.398264	0.354159	0.128804	0.106319	0.0956381	0.103724	0.16562
okr	0.857947	0.916084	1	0.552661	0.368248	0.170139	0.135949	0.0790004	0.0652538	0.0489333	0.0328567	0.041561
CG41262	0.144428	0.329982	1	0.551855	0.813992	0.394682	0.498578	0.181933	0.114268	0.522144	0.36711	0.111837
CG7131	0.155848	0.708434	1	0.549161	0.385664	0.208921	0.278342	0.280102	0.248259	0.325779	0.341331	0.414677
CG15482	0.0499864	0.680414	1	0.548265	0.28079	0.0785762	0.0554689	0.0241628	0.0231272	0.0627547	0.165699	0.276192
CG17219	0.209443	0.629996	1	0.547935	0.597815	0.355915	0.712833	0.149475	0.177832	0.0677885	0.232912	0.322242
RpII140	0.396621	0.734558	1	0.546672	0.433565	0.249712	0.256181	0.196142	0.155161	0.080535	0.22438	0.20521
CG10417	0.409434	0.803998	1	0.545371	0.576066	0.407546	0.572041	0.148405	0.227674	0.133676	0.286634	0.327106
l(1)sc	0.0371077	0.267654	1	0.544619	0.219722	0.0410511	0.0235981	0.00641339	0.00364078	0.00445998	0.00149321	0.00576198
CG18193	0.116474	0.931399	1	0.543942	0.537091	0.31829	0.438634	0.0489068	0.138227	0.0842167	0.074014	0.225477
Cdk8	0.749041	0.740688	1	0.542327	0.364412	0.294133	0.206376	0.135848	0.110595	0.0994832	0.0675983	0.0833941
tsr	0.515643	0.832725	1	0.542055	0.497726	0.493373	0.572656	0.284542	0.369895	0.261843	0.342079	0.457275
CG14022	0.0463006	0.897334	1	0.541824	0.379742	0.144758	0.174544	0.0388979	0.293205	0.234398	0.176558	0.14355
CG14079	0.132392	0.714956	1	0.541634	0.517994	0.178546	0.309724	0.65698	0.561815	0.504738	0.24474	0.372789
CG32259	0.814179	0.525705	1	0.541034	0.943128	0.884439	0	0	0	0	0	0
CG33095	0.370232	0.683241	1	0.540225	0.572135	0.339858	0.606087	0.177057	0.243582	0.109058	0.270822	0.339909
Ssl2	0	0.787548	1	0.540073	0.548352	0.207111	0.266902	0.133488	0.210553	0.266397	0.0673936	0.247826
Kr	0.0340644	0.708747	1	0.539401	0.270475	0.150544	0.140226	0.0830202	0.075059	0.0593302	0.0506883	0.0628808
Slbp	0.534993	0.629848	1	0.53916	0.256237	0.13892	0.0715792	0.0453027	0.0369575	0.0339219	0.0310152	0.0310413
CG8358	0.039678	0.249298	1	0.539054	0.365931	0.418227	0.460726	0.0666423	0.125569	0.0573784	0.151282	0.13826
CG5045	0.589922	0.98457	1	0.537134	0.410382	0.334112	0.280034	0.327694	0.293738	0.229145	0.269788	0.2624
CG3764	0.857901	0.400798	1	0.536039	0.409862	0.34676	0.361267	0.311869	0.265379	0.311592	0.389308	0.36596
Ilp4	0.0548537	0.765001	1	0.535439	0.208664	0.147015	0.110454	0.0926944	0.0771432	0.0412806	0.01252	0.0206309
Oatp58Db	0.00699749	0.111912	1	0.534743	0.466081	0.289563	0.166896	0.0352583	0.0775072	0.303572	0.275688	0.482242
thoc6	0.921149	0.97345	1	0.5338	0.398797	0.292542	0.244184	0.168988	0.108379	0.0645388	0.0565128	0.0658332
CG5888	0.0388424	0.545864	1	0.533151	0.379636	0.23781	0.333051	0.124481	0.131527	0.0960954	0.0536941	0.0895223
CG6962	0.634907	0.998067	1	0.532287	0.433796	0.266669	0.26717	0.218286	0.174752	0.0708279	0.178581	0.199486
HtrA2	0.647987	0.900737	1	0.53171	0.458453	0.361926	0.324662	0.261833	0.253215	0.218103	0.185713	0.186162
Tango6	0.53133	0.970393	1	0.530608	0.524658	0.229285	0.576096	0.176841	0.248692	0.162084	0.217097	0.351583
CG5964	0.0691832	0.545702	1	0.528693	0.472624	0.581319	0.578978	0.431594	0.317991	0.323958	0.133982	0.150511
CG5933	0.47254	0.527539	1	0.526268	0.356843	0.295022	0.195966	0.107074	0.050323	0.02373	0.0191942	0.0274375
CG3323	0.0794288	0.52174	1	0.525496	0.267918	0.112404	0.110094	0.133407	0.133539	0.21417	0.0925346	0.082007
CG12698	0.332565	0.922649	1	0.524423	0.632891	0.51932	0.357833	0.438875	0.150353	0.20611	0.3019	0.625407
CG13029	0.131028	0.419059	1	0.522192	0.492913	0.245686	0.153502	0.0225648	0.0248343	0.0140847	0.0122874	0.0271082
MED27	0.564936	0.916734	1	0.521496	0.4383	0.390671	0.295452	0.245398	0.202947	0.124044	0.167412	0.190848
pbl	0.607259	0.786749	1	0.520151	0.337254	0.180248	0.149711	0.074585	0.0923614	0.114969	0.175819	0.211147
Oseg6	0.809985	0.41392	1	0.52007	0.411767	0.449846	0.43038	0.21229	0.106251	0.0453144	0.0240956	0.0424118
CG4849	0.421086	0.824611	1	0.520039	0.35605	0.227869	0.196323	0.157914	0.0982674	0.0494007	0.0484704	0.0629073
lmg	0.370782	0.774492	1	0.51948	0.721307	0.360327	0.835832	0.111652	0.412939	0.16404	0.232141	0.612421
iab-4	0.0310341	0.757211	1	0.519053	0.44536	0.154685	0.190267	0.0673812	0.0935302	0.0664001	0.0337445	0.0482573
pod1	0.464536	0.858972	1	0.518592	0.549652	0.391108	0.540841	0.391845	0.248454	0.128242	0.239486	0.231535
CG30362	0.0619482	0.303292	1	0.518492	0.235783	0	0.0166638	0.0445915	0.0280069	0.0575896	0.0337418	0.0137055
Cad87A	0.448176	0.845307	1	0.516853	0.490236	0.317746	0.640332	0.485623	0.436824	0.343908	0.385619	0.423278
pdm2	0.0176536	0.255556	1	0.513554	0.282157	0.187963	0.141269	0.0703082	0.0484288	0.0620707	0.0428302	0.0517909
CG6185	0.0314582	0.510105	1	0.511966	0.32415	0.124856	0.129987	0.0528363	0.0380247	0.0322232	0.015548	0.0419523
CG7956	0.480927	0.574658	1	0.511024	0.399406	0.294154	0.3562	0.33	0.479149	0.567022	0.400015	0.505422
CG31773	0	0	1	0.510978	0.616663	0	0	0	0	0	0	0
CG34286	0	0	1	0.510978	0	0	0.377713	0.50537	0.952232	0.87024	0.764813	0
CG12269	0.0341923	0.343731	1	0.510977	0.217233	0.101447	0.103013	0.0631713	0.0378729	0.0395564	0.0956016	0.0688391
CG18810	0.0376114	0.515596	1	0.510977	0.385413	0.146831	0.141642	0.126342	0.0595145	0.0815849	0	0.0291242
dro5	0	0.229154	1	0.510977	0.246664	0.156619	0.276989	0.134765	0.0952229	0.0580159	0.20395	0.0931977
CG17098	0	0.687462	1	0.510976	0.924992	0	0.188856	0.252685	0.714174	0.21756	0	0.465986
CG10064	0.0325288	0.642438	1	0.50885	0.401277	0.34531	0.259922	0.203828	0.0831464	0.0434214	0.0135153	0.0208289
CG11257	0.825784	0.615615	1	0.506953	0.422438	0.377366	0.356083	0.283253	0.29753	0.198093	0.233221	0.30421
RfC3	0.844633	0.382885	1	0.50659	0.280269	0.147923	0.120211	0.0749232	0.0523263	0.0318806	0.0337096	0.0397435
CG3520	0.659107	0.888247	1	0.506242	0.373013	0.27272	0.225956	0.224775	0.190588	0.139825	0.122461	0.123837
DNApol-epsilon	0.803389	0.273657	1	0.505756	0.268749	0.0997432	0.080822	0.0829916	0.0645448	0.0359286	0.0268631	0.029217
Pbprp4	0.0802097	0.196441	1	0.505185	0.437727	0.527641	0.463453	0.183646	0.327214	0.924949	0.0205584	0.42199
RnrS	0.70134	0.316685	1	0.505151	0.297178	0.232717	0.110665	0.0931136	0.064994	0.0278151	0.016645	0.0280253
CG14651	0.0931333	0.712013	1	0.504894	0.234919	0.0950903	0.062952	0.0360979	0.0170042	0.02072	0.0364196	0.0332848
CG4836	0	0.862391	1	0.503259	0.8	0.231305	0.20276	0.294115	0.213089	0.584751	0.273701	0.166912
CG7509	0.106197	0.303291	1	0.495948	0.489701	0.290206	0.566566	0.222957	0.0840206	0.307143	0.20245	0.0822327
CG4542	0.695089	0.919291	1	0.492116	0.454066	0.473375	0.325311	0.370373	0.317867	0.301098	0.128384	0.131819
CG3036	0.167659	0.480601	1	0.491314	0.286208	0.161868	0.181658	0.125638	0.152555	0.170942	0.214052	0.286548
RanGap	0.524966	0.882952	1	0.488194	0.392523	0.212874	0.184412	0.161071	0.137555	0.0671847	0.181936	0.154906
CG34192	0.0615461	0.468724	1	0.487749	0.777832	0.288322	0.618076	0.292885	0.486936	0.534009	0.0782194	0.206517
CG1316	0.217646	0.428044	1	0.486399	0.424195	0.362071	0.448522	0.289144	0.24667	0.194311	0.142902	0.165073
CG34186	0.38204	0.667747	1	0.486309	0.609722	0.590947	0.6951	0.10566	0.195976	0.112294	0.240686	0.322724
mt:CoI	0.236055	0.532854	1	0.484251	0.810819	0.436437	0.69695	0.00951533	0.682797	0.214374	0.369606	0.476711
CG1428	0	0.32564	1	0.484083	0.292102	0.222564	0.119277	0.0797952	0.0751761	0	0	0.073577
Nedd8	0.550653	0.942829	1	0.479251	0.407078	0.224181	0.288839	0.114507	0.107359	0.0748901	0.114972	0.159898
pburs	0.0282087	0.386697	1	0.479041	0.578121	0.484542	0.141642	0.165825	0.334769	0.244755	0.358507	0.677137
fab1	0.465106	0.599674	1	0.479034	0.820809	0.257058	0.371556	0.275854	0.238819	0.195583	0.208615	0.286301
CG34124	0.0717359	0.478036	1	0.477138	0.287912	0.107352	0.311425	0.411659	0.269589	0.18154	0.0531823	0.0509192
CG15399	0.0401189	0.274985	1	0.476912	0.205553	0.156619	0.100723	0.0673826	0.158705	0.058016	0	0.0310659
CG13084	0	0.711169	1	0.475739	0.765513	0.72909	0.234442	0.313678	0.14776	0.270075	0	0.144617
DNApol-alpha50	0.780347	0.815295	1	0.475575	0.326052	0.162313	0.131991	0.103883	0.113093	0.06733	0.0558979	0.0665189
CG14451	0.169841	0.603624	1	0.475369	0.406094	0.412558	0.256633	0.14263	0.054745	0.0591277	0.0559619	0.0438384
CG3708	0.0883681	0.871415	1	0.475281	0.375863	0.141604	0.0770935	0.0461074	0.0401688	0.0449504	0.0374682	0.0526602
CG10761	0.0559008	0.212865	1	0.474656	0.229132	0.145486	0.0818682	0.0782412	0.0442273	0.040419	0.0236816	0
sinah	0.046291	0.370172	1	0.471672	0.237177	0	0.0871644	0.0388747	0	0.133883	0	0.0358451
lectin-33A	0.41662	0.846106	1	0.471671	0.569225	0.216858	0.232438	0.194373	0.183122	0.100412	0.705981	0.824439
CG12250	0	0.487092	1	0.470527	0.530017	0.209414	0.250336	0.12194	0.110788	0.0729761	0.0300797	0.0805963
CheA87a	0	0	1	0.47039	0	0.000388797	0.111158	0.113702	0	0.219787	0	0.995852
CG2022	0.0305992	0.524335	1	0.467674	0.877958	0.907861	0.710611	0.513935	0.363139	0.464619	0.116666	0.33172
CG10041	0.0154966	0.743522	1	0.467116	0.516091	0.272236	0.131308	0.0845899	0.0796931	0.112048	0.1871	0.179995
Roc1b	0.583699	0.812487	1	0.466126	0.39666	0.278133	0.254533	0.411561	0.307492	0.104843	0.18679	0.210524
CG18530	0.1521	0.672351	1	0.466057	0.386261	0.222021	0.190932	0.0666421	0.0418565	0.06216	0.0252136	0.0819318
CG10721	0.771334	0.829396	1	0.464442	0.431825	0.386692	0.376931	0.308841	0.228493	0.182702	0.148859	0.186501
DNApol-alpha180	0.598141	0.436034	1	0.463632	0.273913	0.0889291	0.0971648	0.0708259	0.0565286	0.0408732	0.0252831	0.0318396
Six4	0.0168916	0.234965	1	0.463478	0.295247	0.170828	0.0898404	0.0824462	0.0303822	0.033654	0.0176148	0.0178362
Jhedup	0	0.671475	1	0.463445	0.172091	0.196685	0.395282	0.246809	0.0664349	0.121429	0.0533593	0.0325108
CG14966	0.353373	0.486019	1	0.461068	0.234475	0.165542	0.13703	0.0575887	0.0592376	0.0521132	0.056027	0.0839861
CG14624	0	0.618716	1	0.45988	0.554997	0.281916	0.226628	0.606446	0.142835	0.261072	0	0.139797
Def	0	0.412478	1	0.459878	0.739993	0.56383	0.226627	0	0	0	0.688331	0
sad	0.0279598	0.31703	1	0.458725	0.312597	0.091302	0.0322329	0.0250236	0.0275602	0.0330299	0.0271869	0.0239343
Haspin	0.458337	0.831267	1	0.458	0.721868	0.483568	0.760587	0.0993205	0.294122	0.0761903	0.314197	0.522095
CG5059	0.0549501	0.755216	1	0.456337	0.353675	0.433672	0.52146	0.234026	0.301166	0.340274	0.228194	0.332405
CG12161	0.0487934	0.919711	1	0.455735	0.0749993	0.057145	0.0306253	0.122928	0.173719	0.705599	0.651125	0.925678
CG32436	0.0517928	0.435297	1	0.455481	0.670998	0.880984	0.9288	0.416309	0.307328	0.264817	0.178665	0.183339
Gr47b	0.0884977	0.647023	1	0.450862	0.326467	0.386942	0.377712	0.133774	0.154037	0.191964	0.224945	0.219289
ind	0.0146017	0.362969	1	0.44783	0.221447	0.122215	0.0832164	0.0304105	0.0143251	0.0223824	0	0
Cyp310a1	0	0.640683	1	0.445591	0.65771	0.648835	0.778891	0	0	0	0	0
CG31368	0.32229	0.483823	1	0.444419	0.362687	0.226381	0.261659	0.127517	0.0870111	0.0525889	0.0429342	0.0586123
CG14227	0.0835811	0.70656	1	0.44001	0.37685	0.456808	0.262301	0.0561524	0.0925787	0.0846065	0.0849793	0.194162
HDC02577	0	0.883878	1	0.43798	0.264283	0	0.161877	0	0.408099	0	0.655553	0
Tre	0.117231	0.669604	1	0.43798	0.45649	0.622409	0.367902	0.334726	0.0927498	0.152575	0.148989	0.145243
CG32987	0.257907	0.294626	1	0.43798	0	0.201367	0	0.216587	0	0	0	0
mt:CoIII	0.196649	0.763188	1	0.43195	0.632278	0.385753	0.635526	0.0216214	0.63884	0.246501	0.388141	0.535879
CG6628	0	0.418922	1	0.431136	0.375778	0.506566	0.513452	0	0	0	0	0
CREG	0.328659	0.678503	1	0.430564	0.219791	0.138261	0.24555	0.267538	0.348807	0.212193	0.0772478	0.120511
CG34012	0	0.989944	1	0.42922	0.369997	0.451064	0.317278	0.424512	0.514206	0.261072	0	0.223675
CG14947	0.0162644	0.557399	1	0.428115	0.416662	0.355567	0.408336	0.464393	0.591926	0.423358	0.186035	0.302261
nht	0	0.114577	1	0.425815	0.924994	0.15662	0.629521	0.421142	0.158706	0.14504	0	0.232994
Vha16-3	0	0.34373	1	0.425814	0.154166	0.0391548	0.094428	0.0842284	0.0396763	0.145039	0.0637344	0.0776646
CG4624	0.0334324	0.496499	1	0.425813	0.376847	0.208826	0.188856	0.0842282	0.105803	0.241733	0.0849791	0.0517763
cv-2	0.036214	0.570509	1	0.418486	0.37551	0.398272	0.417365	0.4081	0.583808	0.683915	0.483915	0.519445
eIF4E-5	0.164123	0.999943	1	0.418072	0.22424	0.341716	0.446387	0.137828	0.173133	0.118669	0.278114	0.550712
CG32755	0.0475092	0.307548	1	0.416849	0.194735	0.111282	0.0695786	0.186188	0.18794	0.492372	0.36228	0.416936
Mst36Fa	0.282086	0.494112	1	0.415168	0.616661	0.19088	0.424926	0.252685	0.163665	0.448718	0.215103	0.393177
Gpi1	0.44441	0.672038	1	0.411736	0.558052	0.332006	0.610046	0.110083	0.132379	0.0639578	0.146281	0.245922
CG15155	0	0.68746	1	0.408783	0.369996	0.0939717	0.113314	0.050537	0	0.043512	0	0.0931974
CG6475	0.0125954	0.167869	1	0.408781	0.212246	0.0622835	0.0465552	0.0199797	0.0143942	0.0161905	0.0266796	0.0400966
CG5355	0.654013	0.869831	1	0.408534	0.332991	0.241921	0.308674	0.17856	0.171831	0.12548	0.162944	0.193918
CG30278	0.47764	0	1	0.405564	0.978894	0.372929	0	0	0	0	0	0.739713
CG9392	0.0874387	0.705088	1	0.401794	0.189742	0.0562223	0.0484246	0.0172776	0.00406936	0.0185948	0.0326843	0.0358451
Rph	0.0314781	0.539654	1	0.401691	0.302838	0.353807	0.205392	0.172683	0.125419	0.155883	0.171248	0.136078
CG34052	0.0429847	0.147314	1	0.401483	0.352379	0.167807	0.080939	0.108294	0.238059	0.155401	0.0546297	0.033285
drongo	0.325501	0.525851	1	0.400283	0.234772	0.214566	0.296997	0.51614	0.311286	0.283138	0.229541	0.242067
CG5665	0.226719	0.374107	1	0.399277	0.223719	0.13768	0.0737855	0.112827	0.13287	0.200357	0.0106718	0.0195065
CG13465	0.0275626	0.582502	1	0.397859	0.188293	0.0358669	0.0115332	0	0	0	0.0116765	0.0142286
bgcn	0.229152	0.378515	1	0.397036	0.450595	0.382011	0.291544	0.291259	0.225399	0.165689	0.267618	0.278153
Rh4	0.0365492	0.27815	1	0.395619	0.526217	0.380218	0.141021	0.0445164	0.0294627	0.056013	0.0168906	0.0579745
Nipped-A	0.325971	0.514594	1	0.39118	0.475801	0.225545	0.684326	0.129468	0.204762	0.080737	0.0818604	0.175122
CG6737	0.0991955	0.793225	1	0.387444	0.325272	0.139409	0.0249041	0.0166606	0.0313923	0.0286892	0	0
CG10630	0.0392467	0.473563	1	0.387399	0.683688	0.530504	0.483431	0.100937	0.118382	0.129472	0.0623489	0.163349
CG40583	0	0	1	0.383234	0	0	0	0	0	0	0	0.34949
CG12682	0	0.515595	1	0.383233	0	0	0	0	0.714175	0.97902	0	0
Gr93a	0.100297	0.343731	1	0.383233	0.462495	0.548167	0.251808	0.252685	0.357087	0.3626	0.127469	0.310659
CG13428	0.112835	0.837843	1	0.383233	0.462496	0.484542	0.318695	0.615919	0.937353	0.815849	0.430207	0.305805
CG33459	0.225669	0.515595	1	0.383232	0	0	0.283285	0	0.357087	0.16317	0.286804	0.524235
CG15227	0	0.515596	1	0.383232	0	0.704788	0	0	0	0	0	0
CG15741	0	0.128899	1	0.383232	0.809367	0.352393	0.212463	0.473785	0.53563	0.48951	0.573609	0.349491
dib	0.034419	0.661371	1	0.381077	0.184433	0.044101	0.0195284	0.0130925	0.00915022	0.0177606	0.00579861	0.014089
CG13784	0.236091	0.399197	1	0.375948	0.281185	0.213902	0.275648	0.221305	0.312881	0.365998	0.253939	0.328728
CG31715	0.570464	0.824186	1	0.37326	0.457337	0.513089	0.586225	0.133857	0.264607	0.156497	0.308484	0.491106
CG11251	0.00459376	0.225655	1	0.370554	0.0800248	0.0035867	0.00864989	0.00771559	0	0.00996457	0.0116765	0.00355715
CG9072	0.0622535	0.568934	1	0.370018	0.255169	0.145818	0.156295	0	0	0	0	0
CG12026	0.018855	0.326447	1	0.367951	0.164249	0.14836	0.379087	0.52192	0.318225	0.293782	0.20409	0.238975
CG9472	0.144427	0.32998	1	0.367902	0.147998	0.169148	0.0453253	0	0	0	0.0917771	0.0559183
CG13599	0.478453	0.880494	1	0.365893	0.366345	0.221423	0.166861	0.0825712	0.0797356	0.0401875	0.0553187	0.108374
CG30268	0.0382086	0.26189	1	0.364984	0.137036	0.0447483	0.0479635	0.00802173	0.00755739	0	0	0.0147932
CG11778	0.129053	0.625816	1	0.362707	0.252693	0.10101	0.070814	0.0843043	0.0376732	0.0140344	0.0579374	0.0253919
Or22c	0.0250744	0.716106	1	0.361942	0.0513885	0.0195775	0.015738	0.0210571	0.0991908	0.0362599	0.0637344	0.0970807
CG15098	0.833699	0.98738	1	0.361315	0.348408	0.273387	0.285412	0.264748	0.369595	0.314394	0.538512	0.577658
CG41430	0	0.121317	1	0.36069	0.435291	0.0829166	0.333276	0.267549	0.252062	0.614288	0	0.740097
CG13427	0.0546405	0.997465	1	0.359656	0.225654	0.0558728	0.0154722	0.00619821	0.00186953	0.00417647	0.00155718	0.00922787
CG1504	0.0136425	0.202602	1	0.3591	0.246975	0.18463	0.162692	0.530831	0.683593	0.946963	0.624181	0.612709
CG12014	0.0214923	0.73043	1	0.35586	0.346873	0.495031	0.468769	0.681347	0.760935	0.718725	0.491665	0.607449
CG18808	0	0	1	0.353754	0.429467	0.216858	0.261494	0	0	0.201184	0.882478	0.451307
CG5539	0.0515815	0.707102	1	0.350384	0.264284	0.161094	0.129502	0.17327	0.0408101	0.261072	0.262222	0.199709
CG12535	0.147126	0.329807	1	0.349802	0.306023	0.203688	0.0972611	0.212527	0.116328	0.243256	0.16237	0.143066
O-fut1	0.6435	0.688868	1	0.349671	0.42141	0.435106	0.32374	0.210912	0.160378	0.0737468	0.172051	0.180396
CG8654	0.0232259	0.523491	1	0.344339	0.216845	0.0944131	0.107136	0.168422	0.0930454	0.0637088	0.0580988	0.0899243
CG2137	0.0212857	0.282271	1	0.343745	0.312324	0.193841	0.176401	0.126617	0.118021	0.341728	0.366746	0.580133
CG13457	3.53003e-13	0.921448	1	0.341962	0.149677	0.0570328	0.0914047	0	0.0871219	0.0263646	0.165376	0.183746
CG34254	0.40119	0.916616	1	0.340653	0.411109	0	0.125904	0	0	0	0	0.155329
CG17300	0.0286564	0.294626	1	0.340652	0.0293649	0.0223742	0.0179863	0	0.0453444	0.02072	0	0
CG30036	0.0410964	0.640717	1	0.340629	0.0923789	0.00666144	0.00542865	0.0137438	0	0.00604874	7.70641e-07	0.0251289
CG14346	0.278427	0.575333	1	0.33934	0.429644	0.664682	0.360503	0.391685	0.398786	0.201694	0.242803	0.202152
CG8959	0.0583717	0.800187	1	0.336324	0.286256	0.240897	0.196271	0.0945379	0.0989615	0.0542646	0.0529892	0.0613422
CG16793	0	0.62768	1	0.333246	0.241301	0.0612857	0.0985334	0	0.124204	0	0.199516	0.0607808
5-HT2	0.0191072	0.625005	1	0.33319	0.204625	0.1812	0.163694	0.159291	0.17642	0.209679	0.291423	0.364059
CG40793	0.0243967	0.473791	1	0.331445	0.349997	0.400015	0.627819	0.532687	0.366738	0.476279	0.0930177	0.188915
CG15449	0.0864841	0.456936	1	0.330452	0.265867	0.126608	0.101779	0.154335	0.153954	0.101615	0.123652	0.133937
Gr59e	0.0388248	0.57658	1	0.329662	0.477414	0.303135	0.609214	0.864019	0.261096	0.154398	0.0986856	0.195413
CG13359	0.0223803	0.630644	1	0.323055	0.145247	0.0931947	0.0889652	0.062649	0.0177067	0.0485463	0.0189622	0.0231067
tin	0.0223237	0.340243	1	0.321912	0.14351	0.0642071	0.045747	0.0405385	0.0313988	0.0285573	0.0121245	0.0112286
CG32982	0.0270171	0.482948	1	0.321872	0.289389	0.263367	0.262648	0.279429	0.377817	0.58914	0.260319	0.269625
CG10887	0.303871	0.347133	1	0.318728	0.38465	0.29308	0.336576	0.285208	0.254557	0.323109	0.295324	0.512124
CG11608	0	0.562467	1	0.318531	0.0961031	0.0366124	0.0294321	0.0196897	0	0.0339054	0	0
CR40472	0.569077	0.608877	1	0.314725	0.366329	0.414978	0.931447	0.258421	0.558836	0.171925	0.356528	0.868589
CG4630	0.0896883	0.974496	1	0.312921	0.130633	0.174899	0.224652	0.437026	0.444347	0.393174	0.161333	0.188964
CG5367	0.0171123	0.420296	1	0.312398	0.403313	0.220455	0.220183	0.0934097	0.121849	0.0866115	0.0543705	0.0662543
CG12493	0.130811	0.674666	1	0.311849	0.329001	0.234927	0.259229	0.0655429	0.0771027	0.0658507	0.0782966	0.113379
CG7900	0.0485309	0.277202	1	0.309059	0.402819	0.473648	0.593982	0.175249	0.268775	0.305286	0.166532	0.326943
CG32986	0	0.412478	1	0.306587	0.184999	0.140958	0	0.151612	0	0	0	0.139796
CG2839	0.361071	0.412478	1	0.306587	0.924992	0.422873	0.453254	0.151611	0.999843	0.522143	0.229444	0.419388
CG42291	0.216642	0.16499	1	0.306586	0	0.0563829	0	0	0.0571338	0	0	0
CG32625	0.510622	0.764011	1	0.305201	0.192875	0.113675	0.136122	0.105247	0.125694	0.057941	0.283621	0.229986
Or22a	0.0276329	0.547162	1	0.305021	0.0755092	0.0215751	0.0346878	0.00773525	0.0655872	0.11322	0.0819441	0.149782
CG9130	0.101106	0.441009	1	0.30303	0.495742	0.0781887	0.119862	0.0643057	0.203485	0.326299	0.192097	0.0591101
CG31718	0.0419849	0.415675	1	0.297079	0.329842	0.131123	0.17568	0.0352584	0.0442898	0.0404762	0.0177864	0.0325108
Mst36Fb	0.189271	0.449067	1	0.296696	0.283466	0.125043	0.356391	0.379028	0.311011	0.526356	0.166532	0.293121
CG34323	0.538439	0.687459	1	0.295829	0.259647	0.469858	0.218676	0.132992	0.225529	0.22901	0.281773	0.441462
CG12133	0.00809573	0.295947	1	0.295588	0.248876	0.13274	0.0406506	0	0	0.0351217	0.0205779	0.0250755
CG18606	0.046291	0.237967	1	0.294794	0.379483	0.289143	0.21791	0.0194373	0.0549363	0.0836766	0.205911	0.179225
CG10035	0.033769	0.556988	1	0.294536	0.07278	0.0127172	0.00459911	0.00644484	0.0020083	0.00854674	0.00390353	0.00821614
upd2	0.0279558	0.426933	1	0.292345	0.171882	0.0712257	0.0424812	0.0383044	0.0500564	0.145749	0.0841484	0.0694996
Cad74A	0.0186693	0.2768	1	0.289935	0.132857	0.1501	0.288977	0.158979	0.164332	0.116433	0.0473663	0.0689141
CG40282	0	0.426301	1	0.28784	0.408278	0.135611	0.255101	0.143975	0.196499	0.12994	0.0789121	0
CG14487	0.137022	0.389398	1	0.282982	0.220937	0.091657	0.077545	0.032774	2.06735e-07	0.0428811	0.0499937	0.0762758
tex	0.312437	0.66969	1	0.282582	0.191913	0.15435	0.105702	0.140552	0.0812605	0.0410546	0.0177571	0.026127
mt:ND5	0.0475093	0.16282	1	0.282381	0.316444	0.129829	0.134187	0	0.244323	0	0.0905699	0.588616
CG34025	0.00786217	0.1336	1	0.280801	0.0629417	0.0103589	0.0101779	0.0049519	0.00194386	0.00497416	0.00124901	0.0114151
CG6497	0	0	1	0.278714	0	0.128143	0	0	0	0.237338	0	0
CG13130	0.0644357	0.518966	1	0.273896	0.132175	0.100789	0.0406838	0	0.15294	1.06833e-06	0.163784	0
Dbp80	0.602812	0.919481	1	0.270838	0.319838	0.374563	0.77008	0.22593	0.393746	0.196728	0.230831	0.359434
CG31679	0.106197	0.727902	1	0.270517	0.43529	0.0829162	0.0666554	0.0891828	0.168041	0.0767862	0	0.328932
CG34277	0.0634433	0.869709	1	0.26935	0.216706	0.0990699	0.0530939	0.142077	0.158506	0.198781	0.0806306	0.0655025
CG13021	0	0.362281	1	0.269276	0.283698	0	0	0	0.250906	0	0	0.430426
CG9029	0	0.269007	1	0.266596	0.482605	0.367715	0.295601	0.329589	0.124204	0.454039	0.399034	0.303904
His1:CG33834	0.825303	0.353551	1	0.262787	0.211426	0.0402734	0.161877	0.129952	0.0816197	0.0372959	0	0.0399418
CG14876	0.10067	0.78279	1	0.260275	0.156025	0.0615568	0.0371087	0.0391679	0.00958144	0.00876036	0.0155269	0.0295327
ord	0.736635	0.896692	1	0.256344	0.358861	0.311144	0.284232	0.385367	0.291403	0.222654	0.521814	0.575083
CG42289	0.00884977	0.283073	1	0.255489	0.108823	0.0276387	0.0111092	0.0297277	0	0.0255953	0.0449891	0.109644
CG31752	0	0	1	0.255488	0.462494	0	0.283283	0.126342	0	0.217559	0.382405	0.116496
CG7886	0.0448317	0.494268	1	0.255048	0.184964	0.0635876	0.0649511	0.068221	0.0679336	0.108767	0.0512794	0.0763734
Rpt3R	0.942559	0.993558	1	0.252581	0.210304	0.151098	0.134672	0.100774	0.0789502	0.057634	0.0483922	0.0920646
CG9279	0.0386916	0.795606	1	0.252313	0.215686	0.449517	0.519698	0.525733	0.632441	0.613794	0.630406	0.714862
CG9222	0.0443939	0.659286	1	0.2513	0.379094	0.797218	0.678024	0.0497085	0.0234155	0.0427986	0.0188069	0.0114587
CG9483	0	0.494972	1	0.245269	0.369995	0.112766	0.0453254	0.0606445	0.057134	0.0522145	0	0.0559186
CG14731	0	0.247485	1	0.245268	0.147998	0.0563827	0.725204	0.303221	0.285668	0.417713	0	0.223673
ACXA	0	0.162819	1	0.242041	0.0973673	0.037094	0	0.0398975	0.037588	0	0	0.0367884
CG32704	0.112835	0.322247	1	0.23952	0.115624	0.132147	0.0354105	0.0473783	0.0892718	0	0.143402	0.131059
Gr64f	0.117231	0.107137	1	0.238898	0.216232	0	0.0147161	0.0196897	0	0.0339055	0.0297979	0.0363108
CG11327	0.107142	0.346138	1	0.238657	0.18792	0.0844048	0.135704	0.0453993	0.0598701	0.080705	0.113797	0.165315
CG30037	0	0.38044	1	0.238126	0.107766	0.0547407	0.0770092	0	0.0138674	0.0253468	0.0222761	0.0135724
CG5130	0.214332	0.50519	1	0.233841	0.119312	0.0653458	0.0607725	0.118111	0.415552	0.833993	0.357331	0.395743
CG12721	0.969619	0.948275	1	0.232153	0.278725	0.242081	0.213181	0.241441	0.188439	0.0601218	0.128961	0.142961
CG5945	0	0.464037	1	0.22994	0.115624	0	0.0283284	0	0.16069	0.930069	0.57361	0.751405
CG15628	0.0414925	0.857349	1	0.227797	0.0843891	0.0498279	0.0526478	0.052002	0.0342859	0.0238334	0.0194738	0.0249126
Parp	0.41331	0.716593	1	0.225006	0.240801	0.107364	0.342989	0.0669859	0.176023	0.0608173	0.263317	0.339703
CG17681	0.0722141	0.824953	1	0.22483	0.271331	0.0751773	0.196411	0.0202147	0.0761786	0.087024	0.397702	0.279593
CG32988	0	0.589252	1	0.21899	0	0.201368	0	0	0	0	0	0
CG4744	0	0.294626	1	0.21899	0	0	0.161877	0	0.204049	0	0	0
CG34110	0.0163096	0.376932	1	0.217316	0.122132	0.0626913	0.129141	0.0779652	0.0377186	0.0281209	0.00797233	0.0116578
Taf12L	0.0311757	0.450033	1	0.206958	0.171348	0.0863004	0.0373562	0.0404613	0	0.104511	0	0
CG30091	0.0685574	0.41117	1	0.203743	0.245884	0.205191	0.251011	0.134338	0.117522	0.256114	0.435652	0.672436
CG14339	0.0340633	0.428042	1	0.202463	0.45377	0.212766	0.12828	0.228847	0.02695	0.172406	0.216457	0.448404
CG8419	0.359892	0.836692	1	0.193318	0.0575033	0.0369973	0.101468	0.127047	0.232294	0.150825	0.118194	0.168764
CG15283	0	0.257798	1	0.191616	0	0.176197	0.566568	0.189514	0.178543	0.65268	0	0.174746
CG14340	0.106197	0.7279	1	0.180345	0.544112	0.165832	0	0.178365	0.0840204	0.0767859	0.269934	0.246699
CG34148	0.366643	0.274568	1	0.179207	0.199495	0.16078	0.355478	0.184796	0.215125	0.172833	0.356763	0.955958
CG18420	0	0.634578	1	0.176876	0.0711532	0.162643	0	0	0.109873	0.351443	0.176495	0.161303
bxd	0.0347164	0.983976	1	0.171035	0.124496	0.118967	0.0873595	0.0294711	0.0327672	0.0384376	0.0209946	0.0491783
Klp59C	0	0.458307	1	0.170326	0.411107	0.156619	0.125904	0.336913	0.158705	0.14504	0	0
CG34021	0	0.687459	1	0.170326	0	0	0	0	0	0	0	0.155329
Or42a	0	0.147313	1	0.164242	0	0.100684	0.0404691	0.108293	0.459111	0.326339	0.491663	0.249636
CG4580	0.0212395	0.970533	1	0.16231	0.304703	0.215582	0.119979	0	0.0504124	0	0	0.0164466
CG3875	0.0475091	0.379911	1	0.161361	0.0486836	0.111282	0.119277	0.0398977	0.225528	0.618329	0.603799	0.441461
CG12448	0	0	1	0.160234	0	0	0	0	0	0	0	0
CG2964	0	0.261357	1	0.158172	0.555663	0.421955	1.12446e-05	0	0.142826	0.131057	0.221599	0.140674
Fs	0.0231042	0.412347	1	0.157594	0.239143	0.372753	0.381153	0.423999	0.390579	0.333124	0.312975	0.341234
CG14658	0.0902675	0.206238	1	0.153293	0.184998	0	0	0	0.0714174	0.195804	0.229444	0
Sr-CII	0.0307629	0.607672	1	0.152282	0.0513212	0.0137379	0.0150136	0.00753295	0.00418536	0.00428231	0.00299621	0.00845978
CG9133	0.0518345	0.257968	1	0.152043	0.287969	0.0411809	0.120995	0.0717234	0.226007	0.171607	0.0996221	0
CG12986	0.102836	0.848448	1	0.145532	0.38639	0.347932	0.107576	0.201508	0.0361608	0.00826176	0	0.0176957
CG12177	0.128528	0.535931	1	0.141189	0.0850535	0.0892972	0.0618534	0.309935	0.789561	0.831468	0.358798	0.325658
CG5538	0.0547075	0.68746	1	0.139357	0.784841	0.598001	0.41205	0.183771	0.0865665	0.158225	0.347642	0.635439
CG2616	0	0.187489	1	0.139357	0	0	0	0.137828	0.12985	0.593344	0.41717	0.381263
wntD	0.0227867	0.20899	1	0.133226	0.0245174	0.00546445	0.00398417	0.00437392	0.00373441	0.00576655	0.0179964	0.0192831
CG12061	0.249307	0.582776	1	0.130039	0.0621797	0.0472568	0.109887	0.0428754	0.0605901	0.0369153	0.0723729	0.121842
CG4438	0.075223	0.472629	1	0.127744	0.0385413	0	0	0.0631712	0.0297572	0.027195	0.0956015	0.0291242
CG32983	0	0.687462	1	0.127744	0	0	0	0	0.119029	0.10878	0	0
CG11634	0	0.171866	1	0.127744	0.30833	0	0.188857	0	0.238058	0.10878	0.956014	0.349491
Gr64e	0	0.168716	1	0.127661	0	0.118577	0.20226	0	0	0	0	0
phm	0.0414964	0.914904	1	0.116495	0.0348151	0.031792	0.0278359	0.0853778	0.132349	0.142706	0.130197	0.0998113
CG14204	0.172019	0.966984	1	0.109908	0.0715559	0.043883	0.0331389	0.0286058	0.0175175	0.0307868	0.0194811	0.0395649
CG40158	0	0.294626	1	0.109495	0.132142	0.100684	0	0	0	0	0	0
CG14691	0	0.146011	1	0.108614	0.25946	0.0998492	0.48166	0.649945	0.701613	0.740018	0.812736	0.392318
dan	0.0346562	0.825885	1	0.106188	0.0539315	0.0565207	0.0524722	0.0405603	0.0314478	0.0360487	0.0265622	0.0281011
CG3502	0.030888	0.671566	1	0.105637	0.104638	0.128449	0.164059	0.0146321	0.00805194	0.0311707	0.00290283	0.0103332
CG42290	0	0.332643	1	0.0988988	0.0596767	0	0	0	0	0	0	0
CG9002	0.145999	0.941388	1	0.0959302	0.0111781	0.0779508	9.59983e-08	0.0470704	0.0886916	0.0810547	0	0.0434009
CG9021	0.00366198	0.171517	1	0.0808443	0.097565	0.0285918	0.0367752	0.0276775	0.0724314	0.375987	0.116351	0.187151
CG14909	0	0.16282	1	0.0806807	0.097368	0.0370942	0.0596389	0.0398977	0.0375881	0.137407	0.0603801	0
net	0.0272393	0.70763	1	0.0663888	0.139563	0.28357	0.277981	0.113952	0.0937867	0.0995709	0.103215	0.139445
CG4439	0.0722139	0.32998	1	0.0613171	0.517994	0.0563828	0.135976	0.181932	0.285669	0.522142	0	0.167755
CG33511	0.0328246	0.112494	1	0.055743	0.168181	0.102515	0.226627	0.0551313	0	0	0.0417171	0.0254175
CG30366	0.0836967	0.335278	1	0.053425	0.11484	0.0280454	0.460032	0.495278	0.53763	0.413098	0.273415	0.0215322
CG8129	0.00871644	0.114275	1	0.0387333	0.0357878	0.0271832	0.0333749	0.0383084	0.0573149	0.170045	0.575166	0.816766
Gr64d	0	0.0464896	1	0.0313002	0	0.0270677	0.0267743	0	0	0	0	0
CG42245	1.95566e-12	0.757649	1	1.56512e-12	0.00138801	0.743107	3.83004e-12	0.551172	0.268213	0.107807	2.52792e-12	0.319052
BG642163	0	0	1	0	0	0	0	0	0	0	0	0
CG11698	0	0.651278	1	0	0	0	0.0596386	0.0797952	0	0.137406	0	0
CG12587	0	0	1	0	0	0	0	0	0	0	0	0
CG12849	0	0.589251	1	0	0	0	0	0	0.204049	0	0	0.199709
CG12902	0	0	1	0	0	0	0	0	0	0	0	0
CG13299	0	0.412477	1	0	0.739994	0	0	0	0.28567	0.261072	0.458888	0.559185
CG13426	0	0	1	0	0	0	0	0	0	0	0	0
CG13541	0	0	1	0	0	0	0	0	0	0	0	0.34949
CG13652	0	0.687461	1	0	0	0	0	0.505369	0	0.870239	0	0
CG13998	0	0	1	0	0	0	0	0	0	0	0	0
CG14840	0	0	1	0	0.924994	0.704788	0.566572	0	0	0	0	0
CG15333	0	0	1	0	0	0	0	0	0	0	0	0
CG15548	0	0	1	0	0	0	0	0	0	0	0	0
CG17648	0	0	1	0	0	0	0	0	0	0	0	0
CG18418	0	0	1	0	0	0	0	0	0	0	0	0
CG18749	0	0	1	0	0	0	0	0	0	0	0	0
CG30093	0	0	1	0	0	0	0	0	0	0	0	0
CG30270	0	0.59245	1	0	0	0	0	0	0	0	0	0
CG31624	0	0.294625	1	0	0.264282	0.402734	0	0.216586	0.204049	0	0	0
CG31642	0	0	1	0	0	0	0	0	0	0	0	0
CG31819	0	0	1	0	0.462494	0.352394	0	0.379027	0	0	0	0.349491
CG32050	0	0	1	0	0	0	0	0	0	0	0	0
CG32319	0.902675	0.515595	1	0	0.462495	0	0	0.379027	0.714173	0.32634	0	0
CG32945	0	0	1	0	0	0	0	0	0	0	0	0.465988
CG33278	0	0.824953	1	0	0	0	0	0	0	0	0	0
CG34258	0	0	1	0	0	0	0	0	0	0	0	0
CG34312	0	0	1	0	0	0	0.610105	0	0	0	0	0
CG34328	0	0	1	0	0	0	0	0	0	0	0	0
CG3483	0	0.634579	1	0	0	0	0	0	0	0	0	0
CG40103	0	0	1	0	0	0	0	0	0.476116	0.870239	0	0
CG40188	0	0.177925	1	0	0.732771	0	0	0	0	0	0	0
CG40216	0	0	1	0	0	0	0	0	0	0	0	0
CG40245	0	0	1	0	0	0	0	0	0	0	0	0
CG40609	0	0	1	0	0	0	0	0	0	0.911849	0	0
CG40769	0	0	1	0	0	0	0	0	0	0	0	0
CG40867	0	0	1	0	0	0	0	0	0	0	0	0
CG40930	0	0	1	0	0	0	0	0	0	0	0	0
CG40992	0	0	1	0	0	0	0	0	0	0	0	0
CG41370	0	0	1	0	0	0	0	0	0	0	0	0
CG41489	0	0	1	0	0	0	0	0	0	0	0	0
CG41511	0	0.634579	1	0	0.284613	0.108429	0.348657	0.233248	0.109873	0.401648	0	0.215071
CG41529	0	0	1	0	0	0	0	0	0	0	0	0
CG41554	0	0	1	0	0	0	0	0	0	0	0	0
CG41558	0	0	1	0	0	0	0	0	0	0	0	0
CG41586	0	0	1	0	0.264283	0	0	0	0	0	0	0
CG42306	0	0	1	0	0	0	0	0	0	0	0	0
CG5267	0	0	1	0	0	0	0	0	0	0	0	0
CG6149	0	0	1	0	0	0.805467	0	0	0	0	0	0
CG7514	0	0.458307	1	0	0.205554	0	0.125904	0	0	0	0	0
CG8117	0	0.793226	1	0	0	0	0	0.116624	0.109873	0	0.352991	0.860288
CG8517	0	0.412476	1	0	0.739993	0	0	0.303222	0	0	0.458888	0
CG9173	0	0	1	0	0	0	0	0	0	0	0	0
CG9960	0	0	1	0	0	0	0	0	0	0	0	0
CG9970	0	0	1	0	0	0	0	0	0	0	0	0
CR14499	0	0	1	0	0.739994	0	0	0	0	0	0	0
CR33315	0	0	1	0	0	0	0	0	0	0	0	0
CR33963	0	0	1	0	0.935999	0	0.502257	0	0	0	0	0.831088
CR41056	0	0.68746	1	0	0.616661	0	0.377713	0.50537	0	0	0	0
Crg-1	0	0.687461	1	0	0	0.23493	0.377712	0	0	0	0.382406	0
Gr22f	0	0	1	0	0	0.0829159	0.13331	0.0891828	0.0840201	0.0767856	0	0
Gr64c	0	0.257798	1	0	0	0	0.141642	0	0.178543	0.48951	0	0.174745
His-Psi:CR33867	0	0	1	0	0	0	0	0	0	0	0	0
Ilp5	0	0	1	0	0	0	0	0	0	0	0	0
kl-2	0	0	1	0	0	0	0	0	0.714171	0	0	0
lat	0	0	1	0	0	0	0.0975693	0	0	0	0	0
lectin-21Ca	0.257908	0	1	0	0.264284	0	0.161876	0	0.408099	0.37296	0.327777	0.199709
lectin-21Cb	0	0.937449	1	0	0	0	0	0.275657	0	0.356008	0	0.127088
Menl-1	0	0	1	0	0	0	0	0	0	0	0	0
Menl-2	0	0	1	0	0	0	0	0	0	0	0	0
Obp56f	0	0.68746	1	0	0	0	0	0	0	0	0	0.931975
skpD	0	0.412477	1	0	0.369996	0.563829	0.906509	0.303222	0.28567	0.522144	0.458888	0.279592
snoRNA:Or-aca4	0	0	1	0	0	0	0	0	0	0	0	0
Vha100-3	0	0	1	0	0	0	0	0	0	0	0	0
Mob4	0.730963	0.435268	0.998979	1	0.790993	0.860093	0.657218	0.506828	0.397923	0.325867	0.207741	0.230104
apt	0.731514	0.71755	0.998169	1	0.817975	0.551245	0.703407	0.410999	0.310446	0.265192	0.474092	0.41347
sdk	0.487898	0.785273	0.996406	1	0.936364	0.568829	0.792454	0.510284	0.448334	0.248523	0.301853	0.304938
CG6230	0.686438	0.569539	0.995858	1	0.83877	0.527725	0.715515	0.460255	0.369361	0.257487	0.191759	0.196598
lea	0.0205046	0.398419	0.99584	1	0.723308	0.318984	0.431876	0.320557	0.202593	0.119182	0.0522574	0.0630755
Toll-6	0.0158403	0.256026	0.995631	1	0.634652	0.236007	0.250432	0.142154	0.108358	0.119206	0.0819983	0.0953207
His2Av	0.522768	0.912642	0.995493	1	0.838419	0.463126	0.378364	0.288921	0.21678	0.120736	0.240124	0.185463
CG8209	0.771299	0.725229	0.995411	1	0.732097	0.596462	0.426387	0.262393	0.162974	0.124779	0.0838823	0.0935543
CG6340	0.804881	0.452649	0.994756	1	0.727132	0.723873	0.517642	0.428633	0.307104	0.356863	0.347285	0.29987
mask	0.962186	0.903568	0.994751	1	0.732527	0.301482	0.606706	0.636472	0.473635	0.45213	0.443494	0.389827
CG8092	0.634808	0.959355	0.994295	1	0.792188	0.507857	0.604118	0.366486	0.300573	0.18587	0.30275	0.281245
CG30484	0.0136943	0.15644	0.993689	1	0.154362	0.0320766	0.180502	0.0575017	0.0541729	0.0396069	0.0522128	0.159062
CG7903	0.995551	0.643944	0.993536	1	0.667133	0.573217	0.554346	0.358308	0.29826	0.254031	0.184052	0.200142
scra	0.664597	0.831781	0.992631	1	0.601661	0.256108	0.182231	0.178592	0.121404	0.0558439	0.172322	0.123135
Cortactin	0.649335	0.795593	0.991829	1	0.92486	0.777161	0.778527	0.565261	0.417448	0.281408	0.248265	0.24014
CG30122	0.539512	0.928598	0.991527	1	0.772678	0.473708	0.454826	0.381369	0.264683	0.170574	0.321155	0.241473
Upf1	0.992138	0.382848	0.988144	1	0.813847	0.7691	0.63456	0.569986	0.43142	0.367487	0.319696	0.278279
Rbp1	0.576301	0.776647	0.987696	1	0.88025	0.846589	0.456218	0.367638	0.24928	0.224391	0.22174	0.190423
CG8366	0.628425	0.489177	0.987505	1	0.874306	0.742576	0.587278	0.375596	0.249406	0.215535	0.182304	0.226877
CG14321	0.0126466	0.2149	0.986837	1	0.619613	0.393114	0.361164	0.38831	0.306423	0.200027	0.134608	0.184227
NC2beta	0.424879	0.86406	0.98624	1	0.79911	0.87737	0.574745	0.39509	0.348759	0.418252	0.389238	0.270057
Psi	0.363205	0.710601	0.985909	1	0.660625	0.363246	0.401275	0.300616	0.231814	0.17743	0.241188	0.196356
l(2)05714	0.847334	0.894382	0.985794	1	0.866078	0.653332	0.769789	0.287519	0.296945	0.224508	0.340386	0.380127
Rapgap1	0.448134	0.480937	0.985742	1	0.828119	0.462734	0.795626	0.758556	0.793086	0.621429	0.335295	0.409978
CG9300	0.596301	0.860663	0.984849	1	0.980506	0.745941	0.669027	0.453384	0.337365	0.197607	0.475819	0.443877
Gp150	0.0193482	0.285434	0.984453	1	0.808203	0.531268	0.755316	0.573146	0.602948	0.495203	0.379185	0.440787
vih	0.666901	0.432206	0.98429	1	0.799371	0.459525	0.534264	0.207732	0.188598	0.14822	0.107164	0.1466
CG8526	0.588084	0.563225	0.984083	1	0.818014	0.473039	0.599991	0.140177	0.254954	0.122926	0.0854453	0.233972
CG8777	0.715917	0.759905	0.983545	1	0.947518	0.897437	0.898696	0.514688	0.492498	0.421526	0.386065	0.457631
CG32344	0.612279	0.690197	0.981003	1	0.823807	0.535994	0.490233	0.257736	0.221427	0.204813	0.479634	0.441231
CG5742	0.91273	0.526637	0.980528	1	0.791465	0.809001	0.801223	0.707226	0.510244	0.39836	0.296791	0.319809
adat	0.307563	0.548465	0.979218	1	0.84326	0.664308	0.749104	0.324679	0.340278	0.229768	0.320256	0.420175
CG10859	0.109048	0.597949	0.978517	1	0.670459	0.578964	0.314842	0.128207	0.172551	0.141924	0.13859	0.135104
CG14187	0	0.145091	0.978517	1	0.638909	0.1803	0.0869643	0	0.00913506	0.00417423	0	0.0178814
CG5250	0.0981428	0.56058	0.978516	1	0.402276	0.0766274	0.123199	0	0	0	0.12473	0.151992
CG12674	0.588857	0	0.978516	1	0.603414	0.919528	0	0	0	0	0	0
CG6854	0.962142	0.865486	0.977862	1	0.960849	0.759431	0.740972	0.516137	0.422518	0.307004	0.708953	0.68172
Chrac-16	0.445209	0.704261	0.975536	1	0.767275	0.489129	0.26103	0.141158	0.110572	0.0672955	0.118793	0.13093
Brd	0.0228905	0.297869	0.974986	1	0.540554	0.0339512	0.0167536	0.00572038	0.00495059	0.00498247	0.00150995	0.0079119
HP1c	0.653635	0.972253	0.974524	1	0.851346	0.814016	0.480288	0.369773	0.246447	0.194022	0.126473	0.13991
CG13957	0.997436	0.607703	0.974016	1	0.882029	0.591291	0.721111	0.420057	0.408017	0.448743	0.410342	0.482867
htt	0.599203	0.554313	0.97382	1	0.7063	0.504258	0.693742	0.650188	0.531102	0.439016	0.319011	0.324253
CG10191	0.645074	0.949416	0.973782	1	0.735903	0.382745	0.178254	0.192108	0.120171	0.107083	0.112671	0.121504
CG7352	0.67332	0.744545	0.973538	1	0.720658	0.336755	0.269208	0.127778	0.0957362	0.0822956	0.0959272	0.0964834
CG42238	0.211561	0.398357	0.9728	1	0.938588	0.484175	0.61518	0.411575	0.396292	0.30215	0.304247	0.407254
CG1939	0.735817	0.78642	0.971699	1	0.851764	0.954608	0.616568	0.528621	0.470713	0.408645	0.341608	0.315518
CG9799	0.655967	0.586754	0.971419	1	0.930451	0.854764	0.533838	0.354055	0.270829	0.279856	0.659655	0.563176
Dp	0.718606	0.776083	0.970683	1	0.793753	0.4194	0.403164	0.284422	0.199541	0.114396	0.210402	0.226012
CG7670	0.693132	0.178919	0.970441	1	0.595011	0.328048	0.260401	0.0569022	0.0843501	0.0545853	0.0367044	0.0453719
alphaTub84B	0.374374	0.704843	0.96917	1	0.672679	0.636441	0.550372	0.632236	0.353157	0.28309	0.200037	0.186999
18w	0.0261714	0.500736	0.969104	1	0.86988	0.534772	0.619077	0.577904	0.290707	0.17778	0.0889845	0.0860363
CG32533	0.385565	0.704957	0.968332	1	0.752165	0.849523	0.461328	0.494513	0.31908	0.341473	0.306783	0.229387
kuz	0.740713	0.983461	0.968163	1	0.959702	0.746467	0.792177	0.710226	0.571271	0.426578	0.497133	0.436769
hyx	0.673367	0.954409	0.96699	1	0.805341	0.653249	0.496429	0.3511	0.28816	0.18937	0.258407	0.257252
su(f)	0.423039	0.708563	0.966862	1	0.871975	0.694674	0.71262	0.484249	0.353095	0.265284	0.343315	0.340166
CG8611	0.910305	0.943032	0.965333	1	0.878665	0.766207	0.542678	0.464421	0.305288	0.213727	0.472453	0.374893
CG15547	0.0254511	0.431832	0.964545	1	0.752532	0.503312	0.602466	0.464281	0.504129	0.913976	0.715946	0.98014
CG8939	0.536111	0.966237	0.964131	1	0.911756	0.623415	0.542616	0.404641	0.289813	0.227826	0.695772	0.544311
CG33303	0.846318	0.468997	0.961992	1	0.878471	0.946694	0.835444	0.636951	0.453638	0.281061	0.13818	0.131135
mip40	0.638232	0.958428	0.961358	1	0.938458	0.854679	0.443043	0.246064	0.211913	0.149064	0.308431	0.250562
CG11107	0.523602	0.769219	0.961311	1	0.906452	0.768908	0.474598	0.375078	0.249511	0.17477	0.295041	0.252389
CG2656	0.957856	0.97478	0.959774	1	0.927962	0.721263	0.512427	0.505686	0.350109	0.264948	0.488837	0.415313
Mys45A	0.686209	0.84646	0.959634	1	0.877319	0.568917	0.600854	0.310372	0.270484	0.261941	0.564664	0.559104
srp	0.08769	0.79986	0.959195	1	0.756461	0.574464	0.542723	0.524578	0.410861	0.467921	0.260675	0.215259
Rlb1	0.641875	0.942537	0.957821	1	0.887587	0.674957	0.926229	0.342554	0.325924	0.272718	0.493694	0.51218
Dfd	0.0309924	0.753158	0.957059	1	0.895737	0.774339	0.840437	0.639437	0.540564	0.473137	0.258711	0.289621
CG8291	0.371792	0.693363	0.955115	1	0.755258	0.613367	0.530016	0.39139	0.355694	0.301064	0.188696	0.189745
CG8281	0.449685	0.55217	0.954894	1	0.745259	0.793342	0.527395	0.482572	0.384786	0.554531	0.481171	0.472199
CG32685	0.579815	0.820266	0.95478	1	0.944561	0.830367	0.641238	0.451295	0.403251	0.32897	0.438078	0.357581
CG16974	0.55844	0.778866	0.954692	1	0.895759	0.734864	0.716736	0.533323	0.473353	0.358879	0.231174	0.268278
CG12022	0.824144	0.930237	0.953842	1	0.836161	0.81621	0.634168	0.504829	0.468999	0.479867	0.415656	0.414475
CG3638	0.624353	0.42138	0.953186	1	0.859418	0.830563	0.998809	0.683398	0.449702	0.492788	0.327471	0.308096
CG12909	0.574239	0.832517	0.952908	1	0.949751	0.61791	0.577801	0.280826	0.188338	0.11259	0.368125	0.36358
ninaG	0.0560816	0.277619	0.952631	1	0.747082	0.74438	0.762663	0.565158	0.591603	0.405497	0.285097	0.390838
TBPH	0.256131	0.528035	0.952303	1	0.753206	0.753534	0.618542	0.481471	0.378558	0.342374	0.265854	0.267789
CG12184	0.342129	0.721548	0.951185	1	0.519139	0.154111	0.20648	0.121557	0.0832872	0.0475723	0.0501709	0.071326
Dbp45A	0.399463	0.72323	0.950767	1	0.98476	0.764582	0.702802	0.402675	0.354943	0.336403	0.654193	0.672519
CG30279	0	0	0.950561	1	0	0	0	0	0	0	0.171059	0.234502
spi	0.0772701	0.315997	0.950195	1	0.640365	0.520264	0.441318	0.230604	0.156324	0.145459	0.111683	0.139928
jar	0.195025	0.244987	0.949473	1	0.720758	0.527778	0.50844	0.535643	0.317335	0.191374	0.163096	0.173694
A16	0.970818	0.567244	0.94936	1	0.70252	0.614804	0.516055	0.408153	0.326994	0.305035	0.227783	0.223723
CG33464	0.0292034	0.494792	0.949042	1	0.720788	0.586291	0.650066	0.737941	0.452681	0.379893	0.176309	0.167535
her	0.45711	0.515595	0.947265	1	0.919409	0.506317	0.653283	0.263004	0.276438	0.213233	0.235473	0.274777
Rsf1	0.326542	0.634635	0.946188	1	0.844533	0.833529	0.664222	0.54341	0.383847	0.255746	0.222761	0.199519
Rpb4	0.709086	0.991767	0.946089	1	0.82978	0.8478	0.782036	0.357798	0.35086	0.292263	0.264879	0.380753
CG1271	0.573194	0.399068	0.944966	1	0.562934	0.643671	0.478634	0.465339	0.452536	0.548994	0.507919	0.506094
HERC2	0.871705	0.653228	0.944793	1	0.725167	0.611574	0.571371	0.690417	0.45756	0.445641	0.345242	0.251864
RpS24	0.592575	0.882576	0.943175	1	0.99635	0.954466	0.795943	0.794624	0.728292	0.740052	0.788448	0.699297
gammaSnap	0.42717	0.306852	0.942693	1	0.880803	0.855595	0.89142	0.522545	0.60619	0.617351	0.673479	0.796446
CG9135	0.818831	0.468231	0.941456	1	0.776309	0.710914	0.401641	0.181352	0.088878	0.0547691	0.0340445	0.0397687
CG2887	0.242471	0.949685	0.940145	1	0.851878	0.405675	0.521785	0.436335	0.0548103	0.100182	0.352181	0.295044
CG4455	0.134162	0.360428	0.940004	1	0.818778	0.38685	0.478018	0.12649	0.118346	0.0640999	0.0761891	0.0987445
CG14077	0.938518	0.937213	0.939459	1	0.698002	0.603953	0.627159	6.91425e-06	0.205522	0.365157	4.92354e-08	0.04344
CG11843	0.166657	0.495001	0.938515	1	0.552179	0.303617	0.254534	0.125961	0.0791128	0.112468	0.176505	0.116145
nonA	0.412465	0.745283	0.938346	1	0.938331	0.718759	0.684971	0.562372	0.361611	0.231884	0.279755	0.254549
CG9961	0.13157	0.395731	0.937734	1	0.954081	0.825357	0.437783	0.165736	0.129276	0.0738092	0.034596	0.035838
CG17917	0	0.344971	0.936701	1	0.990218	0.471554	0.398029	0.456475	0.43005	0.174676	0.191893	0.210451
CG15332	0.161952	0.303315	0.936022	1	0.337163	0.147012	0.180057	0.258314	0.144283	0.283402	0.101728	0.335996
CG7026	0.128013	0.965169	0.935976	1	0.550944	0.359817	0.0964169	0.0215006	0.020256	0.0555357	0.0976151	0.0198251
nkd	0.032409	0.588932	0.935876	1	0.874983	0.553285	0.605747	0.409093	0.357667	0.328974	0.163098	0.167862
scyl	0.794663	0.977172	0.935483	1	0.90713	0.781656	0.91396	0.696275	0.873783	0.8338	0.903596	0.994954
prod	0.679338	0.990566	0.935251	1	0.807313	0.620523	0.406583	0.404624	0.283494	0.159366	0.321461	0.211246
CG1561	0.68455	0.482475	0.931516	1	0.602243	0.250019	0.131686	0.0827043	0.154024	0.0324854	0.0324163	0.0237489
CG3702	0.887	0.384745	0.929941	1	0.839494	0.822613	0.79607	0.638911	0.520695	0.40205	0.297265	0.316299
Psa	0.64192	0.613795	0.929503	1	0.807318	0.571804	0.541871	0.567682	0.427697	0.309978	0.232664	0.2202
CG10581	0.309526	0.517456	0.92874	1	0.340387	0.20041	0.184799	0.0633992	0.0716749	0.0491276	0.0863517	0.0876879
CG11756	0.0296073	0.259306	0.927496	1	0.805676	0.50343	0.154859	0.0663034	0.02863	0.0118931	0.00836181	0.00509471
CG2199	0.836865	0.72184	0.927253	1	0.996055	0.700688	0.735624	0.332538	0.349271	0.209448	0.642731	0.593372
CG1785	0.91567	0.679833	0.926281	1	0.95044	0.717092	0.676994	0.344941	0.284822	0.25669	0.574456	0.539298
Gap1	0.995706	0.92961	0.925264	1	0.911875	0.645222	0.701262	0.632353	0.506905	0.45736	0.502129	0.486934
CG15561	0.6273	0.954407	0.925019	1	0.818641	0.494905	0.516731	0.26143	0.23146	0.255599	0.735276	0.634589
Ocho	0.0231276	0.321372	0.924961	1	0.737952	0.437661	0.227503	0.0290497	0.0137235	0.0229213	0.01495	0.0217684
CdGAPr	0.750463	0.776269	0.924848	1	0.972801	0.615752	0.93433	0.957137	0.595247	0.360801	0.383676	0.413025
Chro	0.497774	0.74654	0.924361	1	0.777459	0.475	0.462917	0.25383	0.200006	0.113614	0.145343	0.137714
CG18766	0.10655	0.347326	0.924356	1	0.948162	0.995183	0.666186	0.446896	0.34147	0.267363	0.20711	0.24277
GckIII	0.728649	0.559614	0.92369	1	0.836888	0.896568	0.799999	0.879118	0.651531	0.688999	0.514652	0.42018
CG7907	0.0686381	0.156976	0.922709	1	0.282172	0.160929	0.129539	0.173158	0.163347	0.0496227	0	0
CG1317	0.988475	0.761371	0.921381	1	0.871643	0.90159	0.863682	0.805586	0.80907	0.809437	0.648106	0.637418
Hus1-like	0.356109	0.544542	0.92036	1	0.974463	0.771781	0.674049	0.36812	0.232471	0.135093	0.146125	0.221961
l(3)S147910	0.297879	0.450651	0.919908	1	0.716554	0.489397	0.20068	0.150672	0.0973632	0.0790008	0.0701611	0.0926203
CG11109	0.700066	0.469872	0.919445	1	0.803263	0.894783	0.518263	0.327739	0.243462	0.222115	0.191262	0.189799
CG18809	0.630734	0.915673	0.9191	1	0.678502	0.68647	0.587501	0.796015	0.658394	0.636966	0.494467	0.461605
Incenp	0.755674	0.926597	0.918463	1	0.676594	0.331564	0.173552	0.139495	0.0958884	0.0610143	0.140357	0.0884491
CG4820	0.921813	0.962088	0.918405	1	0.872617	0.59133	0.480436	0.392715	0.256001	0.269502	0.197515	0.222289
mip130	0.570945	0.858555	0.917717	1	0.84847	0.577077	0.503799	0.413408	0.306744	0.234658	0.354851	0.242873
Mes2	0.693557	0.363188	0.916022	1	0.781972	0.787128	0.560262	0.284543	0.178326	0.114253	0.0800579	0.0885248
CG13919	0.530609	0.536047	0.915746	1	0.811288	0.87593	0.822892	0.497312	0.385356	0.387112	0.240098	0.285348
CG32462	0.094217	0.215262	0.913285	1	0.144819	0.183906	0.206975	0.0791224	0.037271	0.102186	0.179612	0.0729564
Gr10b	0	0.0896924	0.913284	1	0.522959	0.153255	0	0.0989027	0.0931775	0.312234	0.149677	0.212789
CG9550	0	0.538153	0.913283	1	0.724095	0.275859	0.591356	0.197805	0.559065	0.340618	0.149676	0.182391
CG15526	0.0883284	0.336346	0.913281	1	0.693928	0.459765	0.314158	0.0741772	0.0232944	0.0212886	0	0
CG34422	0.591111	0.933253	0.911132	1	0.722857	0.566807	0.516248	0.676041	0.521569	0.441303	0.490162	0.356828
CG11454	0.676193	0.394546	0.911086	1	0.819694	0.865288	0.651988	0.579525	0.502009	0.464045	0.413712	0.428312
CG13213	0.780193	0.397843	0.910121	1	0.777448	0.64467	0.637566	0.332561	0.245826	0.227189	0.204893	0.223169
pyd	0.441789	0.884259	0.909807	1	0.827198	0.409773	0.543186	0.766147	0.551633	0.28513	0.282285	0.245881
CG6712	0.688438	0.95777	0.909318	1	0.953001	0.857075	0.60315	0.377877	0.290475	0.201197	0.445178	0.406975
mira	0.0406482	0.724368	0.908608	1	0.73254	0.465648	0.211855	0.13422	0.0698281	0.0585478	0.0244737	0.0268376
argos	0	0.361832	0.908268	1	0.700716	0.695912	0.798382	0.605635	0.599096	0.46328	0.175992	0.268072
CG2818	0.856987	0.759323	0.908159	1	0.784701	0.926015	0.938654	0.684176	0.449406	0.338493	0.279238	0.343995
Myb	0.637482	0.747357	0.907873	1	0.880417	0.601611	0.600707	0.416019	0.403546	0.304586	0.446562	0.417726
CG3198	0.860981	0.986815	0.905851	1	0.916181	0.570234	0.563512	0.55995	0.410134	0.390034	0.404763	0.330971
CG6724	0.272762	0.489265	0.905209	1	0.887567	0.801638	0.585601	0.472792	0.32862	0.260006	0.466406	0.375862
Csl4	0.730867	0.907677	0.90441	1	0.949536	0.909765	0.625723	0.394898	0.336225	0.207545	0.404058	0.42763
CG32458	0.0518151	0.2491	0.904075	1	0.829625	0.300047	0.619272	0.166802	0.278422	0.296597	0.363559	0.590973
shg	0.353688	0.901993	0.903976	1	0.85501	0.727495	0.782018	0.635431	0.346506	0.172937	0.227455	0.190688
CG11266	0.643493	0.950733	0.903169	1	0.782922	0.753736	0.555013	0.564965	0.386105	0.339106	0.318296	0.241992
CG8677	0.950488	0.874688	0.902749	1	0.821611	0.427613	0.630683	0.51792	0.498871	0.363804	0.508597	0.454688
Brf	0.931338	0.963155	0.902499	1	0.832579	0.628486	0.620851	0.422061	0.371409	0.333645	0.429599	0.39678
Hcf	0.466741	0.741872	0.900985	1	0.954363	0.668903	0.937211	0.351913	0.413958	0.250757	0.411385	0.467371
CG11873	0.739582	0.785063	0.899952	1	0.714444	0.237828	0.551249	0.564924	0.391428	0.385911	0.260653	0.252366
CG15073	0.881003	0.37039	0.898012	1	0.834633	0.695193	0.676644	0.545094	0.481483	0.406491	0.366723	0.490355
CG7911	0.999501	0.558855	0.897356	1	0.84982	0.4961	0.441067	0.222926	0.186567	0.0823487	0.125196	0.123565
CoRest	0.973645	0.949693	0.897223	1	0.869152	0.714815	0.505064	0.403407	0.278338	0.179558	0.199654	0.195992
Rrp46	0.33066	0.581567	0.895553	1	0.750712	0.523436	0.500283	0.25392	0.174631	0.135761	0.353042	0.267012
CG9977	0.710739	0.483973	0.895502	1	0.782456	0.75976	0.636564	0.849465	0.99205	0.999333	0.44072	0.428953
slim	0.667814	0.512655	0.895229	1	0.832426	0.998026	0.932936	0.751015	0.76613	0.79556	0.511437	0.578409
abs	0.594646	0.867468	0.892821	1	0.873035	0.762371	0.668182	0.402593	0.272496	0.231911	0.194954	0.18887
CG7466	0.564656	0.608969	0.8925	1	0.939376	0.535517	0.774684	0.573348	0.420554	0.303597	0.207578	0.210005
CG9640	0.0259097	0.430524	0.89241	1	0.936499	0.754013	0.83825	0.54001	0.674606	0.99801	0.703479	0.948434
wb	0.020391	0.299298	0.892098	1	0.942201	0.739895	0.981062	0.821166	0.546498	0.271497	0.0985453	0.110527
CG32177	0.528379	0.380834	0.891699	1	0.94617	0.839645	0.944731	0.511554	0.468335	0.430241	0.345536	0.445204
Smg1	0.449479	0.637414	0.891179	1	0.761375	0.555421	0.584087	0.505957	0.348479	0.297585	0.332098	0.308877
CG14589	0	0	0.890704	1	0.719456	0	0	0	0	0	0	0
CG5167	0.779014	0.549589	0.889595	1	0.547067	0.507215	0.361584	0.405446	0.308168	0.340225	0.53181	0.515956
Mt2	0.230619	0.428193	0.889177	1	0.889249	0.622452	0.486816	0.204055	0.148248	0.0863671	0.225325	0.244182
Cka	0.727947	0.761629	0.886284	1	0.7928	0.691143	0.622758	0.810213	0.576975	0.533923	0.449115	0.373065
HmgD	0.286428	0.519649	0.885805	1	0.77425	0.550439	0.381585	0.133817	0.0897789	0.0453222	0.0278308	0.0372091
U2A	0.839282	0.411328	0.884816	1	0.615445	0.520529	0.360277	0.192751	0.156745	0.131916	0.0879178	0.0690813
CG8486	0.100203	0.348504	0.884281	1	0.701339	0.275931	0.400311	0.383961	0.279719	0.259783	0.334599	0.342704
CG7364	0.748824	0.318989	0.884235	1	0.98169	0.973141	0.904465	0.533286	0.422677	0.309506	0.232071	0.250635
Spc105R	0.526023	0.223723	0.883528	1	0.715434	0.169579	0.228529	0.0527668	0.037922	0.0203438	0.0284088	0.0334125
en	0.0213209	0.268207	0.882764	1	0.711552	0.398836	0.296474	0.127119	0.074207	0.0865244	0.0735148	0.0608293
CG10077	0.806595	0.737989	0.881612	1	0.989799	0.911758	0.990336	0.899403	0.770049	0.81753	0.670421	0.738896
CG9797	0.611461	0.971748	0.880068	1	0.828976	0.656503	0.430696	0.432302	0.313499	0.206068	0.368504	0.273156
mRpL44	0.723464	0.605181	0.877299	1	0.859358	0.982361	0.902146	0.768797	0.873124	0.882275	0.760026	0.744062
phyl	0.0375865	0.538427	0.876844	1	0.49561	0.273282	0.2635	0.158992	0.13138	0.161624	0.11222	0.110876
gbb	0.0229894	0.322358	0.875202	1	0.71198	0.657864	0.336613	0.245089	0.132068	0.10417	0.0595565	0.0508424
Hrb87F	0.622533	0.841956	0.87505	1	0.695833	0.374423	0.406974	0.345681	0.196247	0.112461	0.14977	0.120767
CG14767	0.516484	0.342956	0.874528	1	0.861808	0.796258	0.871069	0.866058	0.845542	0.736807	0.481178	0.530226
bys	0.9798	0.742726	0.872919	1	0.987121	0.902078	0.746416	0.490231	0.411891	0.35022	0.900211	0.805753
CG42236	0.993669	0.469401	0.870913	1	0.805864	0.714537	0.70703	0.612667	0.499177	0.535528	0.373336	0.395825
CG10991	0	0	0.869796	1	0	0	0	0	0	0	0	0
CG11501	0	0.448461	0.86979	1	0.402275	0.613018	0	0.989021	0	0.283848	0.498921	0
dgt2	0.774648	0.303813	0.867345	1	0.816296	0.614529	0.272486	0.112714	0.102912	0.109026	0.0995036	0.0968729
pxb	0.02422	0.489517	0.865673	1	0.657991	0.590501	0.646707	0.585555	0.383705	0.305298	0.106835	0.102303
Ngp	0.432781	0.57863	0.864391	1	0.985404	0.763955	0.728322	0.341696	0.373983	0.380936	0.6677	0.693961
YT521-B	0.473016	0.758827	0.8643	1	0.785648	0.72078	0.407571	0.34868	0.240651	0.199569	0.184067	0.177775
W	0.0803268	0.248991	0.8622	1	0.922751	0.855476	0.776702	0.25461	0.121873	0.072777	0.0367267	0.0438057
CG3817	0.529205	0.776371	0.861455	1	0.75143	0.626771	0.560816	0.251193	0.283173	0.228906	0.437009	0.360955
CG11762	0	0.319009	0.860827	1	0.696724	0.710978	0.693472	0.173335	0.192119	0.122904	0.154306	0.141024
msi	0.781282	0.586502	0.859503	1	0.712513	0.374626	0.40972	0.277305	0.262491	0.283668	0.187543	0.194431
sqh	0.405229	0.625001	0.859133	1	0.96893	0.959765	0.711433	0.743031	0.649335	0.603369	0.536759	0.51696
qkr58E-3	0.445622	0.731935	0.85864	1	0.964087	0.824347	0.859202	0.399684	0.527818	0.451527	0.498646	0.465282
CG5592	0.0309924	0.283239	0.858351	1	0.666932	0.145189	0.0972628	0.026027	0.0735613	0.0448181	0	0.0479977
CG5114	0.484135	0.292574	0.858278	1	0.884327	0.679674	0.534997	0.370909	0.287319	0.217165	0.656047	0.515318
CG12947	0.0891531	0.522289	0.857125	1	0.924471	0.858444	0.822017	0.439451	0.839548	0.802802	0.362013	0.334992
CG15772	0.126577	0.811001	0.856584	1	0.394757	0.305077	0.234885	0.14327	0.19158	0.187021	0.153873	0.115059
HLHmdelta	0.0150456	0.116166	0.856527	1	0.83016	0.181476	0.0975283	0.0204777	0.0129299	0.0140674	0.00428589	0.0160696
MED18	0.805105	0.573789	0.855613	1	0.834881	0.830349	0.546499	0.33575	0.26909	0.254887	0.218994	0.19248
CG10535	0.979602	0.74667	0.854698	1	0.997632	0.63716	0.697977	0.538449	0.485284	0.433841	0.706072	0.682904
wnd	0.316422	0.401129	0.854231	1	0.748954	0.485274	0.579568	0.42509	0.436201	0.446337	0.467182	0.511233
CG9588	0.749738	0.273752	0.85409	1	0.761326	0.74406	0.46982	0.355108	0.295857	0.265602	0.229804	0.215951
Sep2	0.521541	0.787608	0.85147	1	0.945379	0.947001	0.587885	0.662168	0.441181	0.260291	0.385704	0.295071
CG10341	0.388915	0.635849	0.851073	1	0.871065	0.648102	0.592114	0.440185	0.373747	0.370695	0.699045	0.595707
Mtr3	0.478524	0.802338	0.850654	1	0.960253	0.978065	0.719597	0.456284	0.367588	0.326597	0.468141	0.454476
ytr	0.314294	0.615074	0.849654	1	0.793836	0.45702	0.389823	0.21456	0.186465	0.138291	0.123602	0.138822
Tim17a2	0.089822	0.481135	0.849178	1	0.457251	0.215028	0.49424	0.36727	0.0623027	0.408485	0.739308	0.717229
CG31687	0.876741	0.971667	0.848049	1	0.737506	0.357595	0.213545	0.186816	0.0931776	0.0567697	0.0831536	0.0303985
CG18273	0.800152	0.893975	0.846904	1	0.979885	0.703637	0.671215	0.414943	0.341881	0.259105	0.548156	0.527597
CG14646	0.756231	0.841308	0.845579	1	0.983066	0.819166	0.787774	0.477254	0.372873	0.262784	0.357249	0.406214
Obp59a	0.0209875	0.315292	0.841037	1	0.490818	0.362026	0.20841	0.0831565	0.0405751	0.0628818	0.0309146	7.03375e-05
CG5690	0.52706	0.258718	0.840261	1	0.856359	0.644047	0.415463	0.198115	0.110895	0.0735554	0.0573316	0.0598821
CG9317	0.0333833	0.920804	0.839761	1	0.790863	0.655801	0.611569	0.450267	0.291165	0.214112	0.297532	0.408006
ems	0.0313632	0.452681	0.839489	1	0.770938	0.423181	0.411739	0.241934	0.135955	0.185083	0.123875	0.101651
CG31211	0.463846	0.767788	0.838153	1	0.786941	0.600747	0.557501	0.680102	0.538955	0.569658	0.645006	0.528148
CG14174	0.527147	0.608582	0.837942	1	0.834427	0.581051	0.629173	0.285351	0.241231	0.171082	0.256622	0.245409
CG11120	0.31809	0.436318	0.837894	1	0.642719	0.242581	0.208593	0.0840564	0.0592085	0.0338749	0.0833316	0.0833787
CG6379	0.559898	0.316365	0.836764	1	0.868216	0.959698	0.550154	0.333544	0.273879	0.267516	0.184947	0.190541
CG34104	0.519605	0.36034	0.836383	1	0.688353	0.420795	0.47208	0.642723	0.613445	0.320491	0.0911072	0.123619
CG34401	0.626538	0.418694	0.836217	1	0.562066	0.320862	0.342971	0.362568	0.252389	0.246898	0.125555	0.107898
CG8165	0.255267	0.45163	0.836137	1	0.750625	0.472468	0.572284	0.311551	0.253671	0.22311	0.30487	0.325657
mirr	0.0197103	0.219	0.834302	1	0.609663	0.449897	0.596909	0.466133	0.373481	0.390305	0.274675	0.247772
CG31712	0.548738	0.725195	0.833695	1	0.793211	0.685026	0.704465	0.436813	0.497142	0.491901	0.522756	0.540127
CG7988	0.193876	0.409298	0.832173	1	0.915065	0.733394	0.66297	0.440651	0.494403	0.623512	0.584391	0.777972
CG9253	0.427445	0.70321	0.832117	1	0.928956	0.601699	0.637902	0.313289	0.279708	0.25184	0.675238	0.654102
RhoGEF4	0.247345	0.461491	0.830861	1	0.721841	0.281828	0.165492	0.0923834	0.0739543	0.0386261	0.14264	0.124057
Lam	0.298717	0.55183	0.830547	1	0.806486	0.848757	0.542609	0.378918	0.217759	0.13233	0.085616	0.084966
CG12744	0.276387	0.408074	0.830243	1	0.923753	0.74568	0.850064	0.315968	0.220113	0.145806	0.131156	0.1992
CG11043	0.190466	0.346533	0.827568	1	0.585449	0.414478	0.424542	0.297203	0.209999	0.201056	0.273089	0.244681
nop5	0.447276	0.558675	0.827119	1	0.849131	0.658103	0.562376	0.367458	0.265434	0.237192	0.537702	0.425965
CG8064	0.37571	0.507232	0.827017	1	0.944516	0.705246	0.465134	0.286211	0.208918	0.210446	0.486203	0.415009
CG1463	0.498359	0.779821	0.82413	1	0.997848	0.863482	0.717095	0.370799	0.327463	0.251501	0.61687	0.592446
bl	0.255778	0.703883	0.823436	1	0.80404	0.604502	0.429927	0.355073	0.259751	0.232294	0.189834	0.169595
SMC1	0.556102	0.210283	0.822855	1	0.735509	0.417556	0.439349	0.215291	0.206167	0.177711	0.138907	0.171249
Sirt6	0.0846985	0.334043	0.821016	1	0.944383	0.592025	0.854379	0.433546	0.363776	0.230383	0.235792	0.277958
hydra	0	0.676274	0.820966	1	0.452423	0.230324	0.0926146	0	0.0583516	0.160457	0	0
Optix	0.0256699	0.374575	0.820769	1	0.796396	0.598047	0.60395	0.458344	0.384108	0.453238	0.226573	0.221011
Dsp1	0.339696	0.650505	0.81968	1	0.780951	0.511661	0.532435	0.315823	0.27836	0.255473	0.213222	0.2141
akirin	0.315087	0.595762	0.81958	1	0.78284	0.434946	0.379313	0.202308	0.164537	0.11864	0.165554	0.154815
ec	0.0370608	0.630224	0.819348	1	0.894827	0.718039	0.790335	0.610498	0.421616	0.505505	0.204904	0.189407
d	0.0210039	0.256577	0.819311	1	0.782809	0.838146	0.559166	0.394572	0.328796	0.21161	0.0624735	0.0571737
CG32418	0.584548	0.759467	0.819136	1	0.97773	0.679113	0.529988	0.31952	0.317887	0.209525	0.716395	0.562201
CG3894	0.0315796	0.366632	0.819007	1	0.766465	0.667435	0.567895	0.402093	0.288018	0.419388	0.280361	0.270182
CG9305	0.973378	0.330357	0.81869	1	0.917333	0.758003	0.687737	0.464892	0.39021	0.323293	0.70113	0.636106
Magi	0.811686	0.686337	0.818688	1	0.745816	0.632809	0.577766	0.557356	0.40243	0.275919	0.331303	0.269681
Psc	0.619353	0.786116	0.81785	1	0.554035	0.441496	0.600386	0.459226	0.270655	0.173541	0.308436	0.271477
CG3163	0.629649	0.502737	0.815829	1	0.810453	0.749411	0.624128	0.411893	0.487531	0.375802	0.237872	0.265336
CG12090	0.685764	0.572949	0.815653	1	0.952865	0.735402	0.829565	0.792199	0.806584	0.782909	0.743807	0.750334
baz	0.744788	0.960092	0.815193	1	0.910032	0.497296	0.400653	0.599515	0.431108	0.290266	0.199586	0.17842
Pcf11	0.704981	0.977854	0.813671	1	0.858943	0.769149	0.736566	0.687248	0.669121	0.609731	0.73278	0.606068
brk	0.0447846	0.94677	0.812967	1	0.831013	0.839335	0.741042	0.288969	0.106024	0.0671384	0.0637297	0.0629305
Adf1	0.511458	0.617017	0.812352	1	0.674955	0.617611	0.602304	0.451882	0.319075	0.253778	0.150055	0.166797
pzg	0.449986	0.737706	0.812327	1	0.727473	0.431725	0.375388	0.260102	0.18482	0.129599	0.193014	0.1679
CG14785	0.181536	0.357733	0.811975	1	0.674335	0.510259	0.395948	0.495468	0.267504	0.229704	0.184572	0.1353
Cap-G	0.694043	0.381998	0.81166	1	0.581568	0.289864	0.206875	0.100204	0.0818091	0.0598255	0.0395677	0.0435615
CG6751	0.313628	0.399075	0.81142	1	0.880635	0.874298	0.612434	0.414783	0.327681	0.357676	0.886932	0.727223
CG2144	0.849072	0.391199	0.810701	1	0.839859	0.784064	0.669064	0.525989	0.395408	0.24206	0.180684	0.195189
HGTX	0.0259006	0.468118	0.809681	1	0.861906	0.991469	0.767574	0.576573	0.474732	0.474239	0.332934	0.336294
CG15601	0.818568	0.644717	0.808647	1	0.955905	0.762026	0.575987	0.277123	0.204806	0.158505	0.177834	0.235663
CG31550	0.576096	0.84699	0.806905	1	0.849907	0.715309	0.760851	0.642958	0.53962	0.533613	0.381763	0.398697
CG11006	0.689234	0.559006	0.806017	1	0.810625	0.655059	0.678372	0.59429	0.442581	0.429696	0.345789	0.305535
CG5641	0.975017	0.535074	0.803569	1	0.75708	0.800873	0.472661	0.4593	0.247517	0.151546	0.0954032	0.088203
CG5204	0.13589	0.465709	0.802885	1	0.742663	0.49513	0.824484	0.760786	0.465887	0.262013	0.345407	0.596274
CG13921	0.458627	0.571992	0.802514	1	0.760039	0.534272	0.265357	0.196611	0.161819	0.177462	0.159736	0.138629
dlp	0.622556	0.711503	0.802458	1	0.887754	0.659037	0.904557	0.759547	0.509266	0.27922	0.37819	0.398408
fra	0.102893	0.368815	0.802375	1	0.890411	0.694264	0.913755	0.524177	0.318694	0.214219	0.153333	0.175867
aop	0.23306	0.338105	0.802207	1	0.676923	0.418255	0.441065	0.243487	0.169071	0.104129	0.185466	0.179088
Spt-I	0.874433	0.70219	0.801512	1	0.969737	0.986101	0.729525	0.636189	0.560722	0.540235	0.491439	0.496297
Pep	0.35554	0.678926	0.797859	1	0.75502	0.420028	0.389107	0.288988	0.188815	0.121112	0.0956493	0.104155
CG18540	0.130857	0.747437	0.797313	1	0.268184	0	0.0821332	0.329676	0.207061	0.283849	0.332615	0.405312
CG1910	0.365248	0.390772	0.796597	1	0.605848	0.406626	0.42252	0.210151	0.17219	0.112906	0.104443	0.11599
CG9630	0.559667	0.390967	0.795641	1	0.903056	0.814609	0.712031	0.33982	0.283913	0.317692	0.796354	0.697994
Akap200	0.397492	0.755289	0.795579	1	0.93225	0.691624	0.739948	0.341642	0.253983	0.169528	0.26223	0.193967
CG30349	0.691286	0.473136	0.791995	1	0.925946	0.677408	0.59213	0.395633	0.270304	0.250344	0.50724	0.429978
CG5589	0.58585	0.756441	0.790218	1	0.918669	0.63692	0.580584	0.402366	0.282615	0.161425	0.554598	0.461741
CG12134	0.604251	0.625035	0.789079	1	0.910018	0.966045	0.551223	0.442146	0.286355	0.161151	0.283558	0.190791
Dll	0.0191869	0.409402	0.787199	1	0.881873	0.66843	0.774456	0.459563	0.564746	0.531249	0.33573	0.318483
dor	0.66953	0.702504	0.785874	1	0.892613	0.824274	0.680248	0.686418	0.459134	0.351225	0.43575	0.399055
CG1381	0.415255	0.651004	0.785796	1	0.995012	0.973888	0.79328	0.434815	0.37119	0.271311	0.688868	0.616208
CG2006	0.887743	0.559181	0.785603	1	0.933409	0.902428	0.488389	0.485134	0.360552	0.228565	0.170616	0.160606
CG12325	0.708449	0.499642	0.783836	1	0.934647	0.579523	0.65697	0.278613	0.224803	0.185165	0.535341	0.522012
corto	0.711314	0.965794	0.783384	1	0.903485	0.619422	0.522165	0.423773	0.375603	0.459929	0.258791	0.210553
CG4196	0.989972	0.558127	0.779986	1	0.712326	0.673052	0.619219	0.450305	0.469154	0.501001	0.436599	0.506892
wun2	0.661277	0.325146	0.779705	1	0.881134	0.708872	0.711521	0.408876	0.470192	0.364521	0.173355	0.220034
l(1)G0020	0.400616	0.273175	0.778203	1	0.855906	0.662916	0.514023	0.31324	0.199355	0.197304	0.389691	0.308355
His3.3A	0.225223	0.521235	0.776414	1	0.837356	0.750858	0.390788	0.38396	0.257217	0.217851	0.137209	0.108163
CG31195	0.499448	0.583388	0.775762	1	0.959876	0.955675	0.95547	0.542329	0.397151	0.344496	0.196235	0.20633
HLHm5	0.0169338	0.188737	0.77575	1	0.338297	0.097609	0.0530505	0.0185489	0.0116501	0.0110728	0.00374284	0.00627124
CG42270	0.676595	0.40921	0.774945	1	0.622824	0.444134	0.500579	0.627016	0.352818	0.410693	0.322133	0.28337
CG17343	0.247213	0.293319	0.774587	1	0.742579	0.59231	0.389577	0.230773	0.141026	0.125814	0.0849517	0.0879091
CG42394	0.0054834	0.250114	0.773989	1	0.962014	0.791324	0.930372	0.46987	0.740015	0.607413	0.69147	0.889598
JIL-1	0.808489	0.769825	0.773483	1	0.841654	0.543392	0.793392	0.676254	0.533316	0.319516	0.525482	0.426476
m4	0.0304739	0.243538	0.772685	1	0.412416	0.0966089	0.0462512	0.0211793	0.00987269	0.0174754	0.0083469	0.0116969
CG7637	0.190446	0.35867	0.76963	1	0.851516	0.711896	0.655312	0.154339	0.209489	0.156597	0.449133	0.467568
CG6729	0.949624	0.470032	0.769394	1	0.751977	0.653851	0.51346	0.440993	0.329954	0.32903	0.303142	0.285706
CG1597	0.776057	0.248661	0.76756	1	0.709843	0.825799	0.448498	0.470929	0.2955	0.231777	0.173089	0.150089
tra	0.323197	0.549808	0.767314	1	0.749308	0.379322	0.368919	0.170542	0.159831	0.103729	0.150566	0.137663
CG16890	0.818464	0.687177	0.767013	1	0.809916	0.743759	0.532624	0.389154	0.304732	0.254895	0.184882	0.221375
Nmd3	0.679834	0.321746	0.763443	1	0.930451	0.849586	0.690128	0.484183	0.435285	0.462477	0.969054	0.823171
l(1)G0004	0.863641	0.784448	0.760244	1	0.901991	0.914907	0.553421	0.5644	0.356292	0.395755	0.812684	0.528377
Eap	0.665628	0.752786	0.759858	1	0.98145	0.837411	0.748821	0.421123	0.374218	0.272923	0.829869	0.702669
CG9894	0.128891	0.551937	0.7552	1	0.682369	0.36094	0.329146	0.142258	0.146643	0.154709	0.180397	0.172531
CG32573	0.0790709	0.915748	0.755096	1	0.668319	0.39618	0.222256	0.284417	0.243832	0.264341	0.143902	0.194094
CG4747	0.446936	0.637681	0.754105	1	0.714989	0.469535	0.405589	0.291388	0.199779	0.115077	0.136366	0.13193
resilin	0.0100694	0.357298	0.753435	1	0.496705	0.173202	0.199857	0.258877	0.374255	0.319806	0.365511	0.375716
Hel89B	0.308665	0.337461	0.753243	1	0.896783	0.586426	0.715962	0.547052	0.492535	0.393361	0.326318	0.369797
ttm2	0.181187	0.103491	0.75271	1	0.371332	0.353666	0.568613	0.228237	0.0716751	0.131007	0.115136	0.491052
Rpp30	0.387897	0.54723	0.752654	1	0.887161	0.919526	0.802259	0.35028	0.298575	0.190921	0.253915	0.284081
CG32808	0.0200097	0.395126	0.752098	1	0.708865	0.698575	0.376776	0.388889	0.248775	0.289361	0.337863	0.221348
CG30184	0.892205	0.285385	0.751188	1	0.786264	0.487629	0.201599	0.269734	0.0988244	0.129022	0.0226783	0.0414525
SA	0.705498	0.220282	0.748671	1	0.738958	0.45155	0.539225	0.247177	0.231514	0.174034	0.151598	0.193322
CG8147	0.0322618	0.282611	0.748654	1	0.614483	0.272504	0.211553	0.452378	0.267679	0.0760002	0.0167881	0.0336222
CG13151	0.819648	0.939152	0.748541	1	0.893569	0.95327	0.804611	0.637818	0.457552	0.334917	0.2733	0.298206
Dref	0.514804	0.778667	0.747881	1	0.736971	0.372276	0.387352	0.294112	0.24556	0.149892	0.25832	0.23788
DNaseII	0.0136525	0.17714	0.747707	1	0.617033	0.219362	0.094981	0.155685	0.296757	0.499495	0.480899	0.445348
Sox21a	0.0206215	0.192385	0.747531	1	0.552935	0.293391	0.144532	0.18376	0.120551	0.178924	0.1092	0.0771792
bnl	0.0174548	0.247226	0.746688	1	0.877269	0.477525	0.568918	0.399822	0.3793	0.385659	0.241929	0.25242
Opbp	0.898533	0.299496	0.746234	1	0.997076	0.789018	0.653058	0.44526	0.323895	0.33078	0.3973	0.392849
CG17735	0.630791	0.388237	0.746125	1	0.82887	0.439841	0.644449	0.512582	0.497305	0.429306	0.235816	0.240498
Pabp2	0.308379	0.516561	0.745767	1	0.902617	0.835609	0.836596	0.554188	0.32958	0.175879	0.117986	0.120418
caz	0.594082	0.879604	0.745022	1	0.82655	0.429793	0.366439	0.649665	0.31734	0.176514	0.332273	0.187194
CG7213	0.0625335	0.190497	0.744714	1	0.790313	0.415009	0.575658	0.595167	0.626681	0.527507	0.37088	0.355098
Rpb8	0.5201	0.454957	0.742982	1	0.934458	0.908768	0.655558	0.532659	0.367025	0.296482	0.360419	0.316751
bap	0.0130258	0.122121	0.740418	1	0.254529	0.233214	0.257676	0.281017	0.208957	0.181546	0.123303	0.140167
CG42382	0.75583	0.730781	0.740037	1	0.985464	0.976882	0.796562	0.526601	0.416582	0.327461	0.248368	0.287126
l(3)neo38	0.0244029	0.266235	0.737436	1	0.91701	0.699014	0.600908	0.455512	0.20483	0.136003	0.0701817	0.0661832
CG10286	0.345037	0.271133	0.736776	1	0.998694	0.930626	0.813773	0.408547	0.331687	0.247611	0.407454	0.399554
CG30259	0.0142444	0.220461	0.736294	1	0.862038	0.839535	0.93276	0.503522	0.295744	0.0695836	0.118087	0.169279
CG34413	0.627769	0.333056	0.734964	1	0.815473	0.582809	0.674989	0.852349	0.924019	0.873853	0.618959	0.641946
Sema-5c	0.0698166	0.302297	0.7333	1	0.76307	0.768239	0.822334	0.94667	0.923077	0.724121	0.322483	0.325089
PNUTS	0.876114	0.520418	0.73127	1	0.763909	0.694717	0.771302	0.680587	0.764831	0.798814	0.927127	0.936692
mia	0.105017	0.497206	0.731076	1	0.717848	0.294212	0.239703	0.120147	0.139344	0.130981	0.139912	0.196375
king-tubby	0.0205244	0.401686	0.729478	1	0.651688	0.48814	0.407649	0.325611	0.215863	0.200501	0.140575	0.161945
CG7655	0.208966	0.268951	0.727017	1	0.870374	0.887888	0.743003	0.575544	0.482028	0.49215	0.346863	0.400687
CG33791	0.0158896	0.273992	0.725286	1	0.539043	0.349585	0.36012	0.284231	0.172986	0.192533	0.145591	0.150935
Rrp1	0.378962	0.213482	0.722503	1	0.668743	0.346824	0.204393	0.0657823	0.0442008	0.0327799	0.0158066	0.0205244
D19B	0.867362	0.943921	0.721309	1	0.960753	0.966438	0.680361	0.773229	0.522585	0.364014	0.597739	0.510907
CG31125	0.0534586	0.288116	0.720772	1	0.542391	0.294614	0.136322	0.108971	0.059295	0.0580129	0.0546646	0.0565198
CG32810	0.619901	0.793189	0.714794	1	0.954932	0.848866	0.913596	0.633787	0.574117	0.44927	0.356021	0.383577
CG7110	0.635768	0.540834	0.714571	1	0.779884	0.218316	0.287078	0.233261	0.223665	0.240557	0.346735	0.325971
Socs36E	0.0859294	0.572813	0.71363	1	0.883419	0.579713	0.374817	0.371589	0.266784	0.38472	0.298453	0.297476
CG6954	0.187865	0.945493	0.713338	1	0.863416	0.703378	0.710936	0.559154	0.566568	0.41122	0.304483	0.331266
CG9596	0.550504	0.387319	0.710514	1	0.772897	0.670976	0.514552	0.23036	0.214749	0.190017	0.234649	0.248058
CG10992	0.424118	0.452278	0.710502	1	0.882404	0.876729	0.658389	0.554971	0.407997	0.311194	0.216644	0.260116
Abi	0.71323	0.687256	0.707463	1	0.919624	0.79895	0.791545	0.56384	0.455331	0.403799	0.266231	0.290666
CG15234	0	0.591967	0.704531	1	0	0	0	0	0	0	0	0
E2f	0.768399	0.58318	0.700705	1	0.679574	0.544718	0.420995	0.38011	0.278923	0.245062	0.205173	0.176225
CG32343	0.920707	0.30662	0.697747	1	0.855142	0.722812	0.553291	0.387377	0.284358	0.237543	0.172346	0.178442
CG32281	0	0.451997	0.697335	1	0.865587	0	0	0	0	0	0.486634	0
clumsy	0.0273038	0.109386	0.696347	1	0.551753	0.166877	0.77143	0.808202	0.557107	0.183385	0.113951	0.0741239
N	0.344055	0.382627	0.695133	1	0.809848	0.420016	0.424956	0.326643	0.149668	0.0825441	0.081083	0.0811666
snmRNA:331	0.368035	0.336347	0.693116	1	0.150854	0.172412	0.277199	0.865398	0.524123	0.478995	0.561287	0.569973
CG33229	0.867975	0.741887	0.690229	1	0.700449	0.910036	0.839816	0.563092	0.641353	0.676104	0.834478	0.922666
CG13895	0.189568	0.234462	0.689963	1	0.923857	0.694404	0.546824	0.315468	0.369836	0.315146	0.252306	0.317661
CG15646	0.049699	0.263228	0.689886	1	0.62965	0.390389	0.121939	0.073355	0.0440867	0.0468242	0.0497647	0.0454812
btl	0.0118743	0.161714	0.68905	1	0.635008	0.407254	0.264008	0.128423	0.151127	0.096715	0.0585173	0.0656754
CG4038	0.448507	0.714289	0.686906	1	0.916636	0.601057	0.551254	0.518273	0.352145	0.271635	0.627379	0.489033
Fib	0.323854	0.53145	0.686146	1	0.890744	0.88559	0.437764	0.627652	0.279913	0.256318	0.613654	0.338481
CG32801	0.021413	0.22627	0.684962	1	0.411418	0.217343	0.178079	0.0809203	0.0550594	0.100637	0.0748382	0.0994858
Ect3	0.01381	0.142458	0.68302	1	0.541714	0.524351	0.522759	0.642845	0.597438	0.374448	0.17481	0.201254
eIF6	0.723318	0.289877	0.682535	1	0.76309	0.68119	0.388833	0.351583	0.281317	0.266478	0.642957	0.475224
CG33324	0.10088	0.309546	0.68245	1	0.964418	0.769326	0.982895	0.817292	0.621492	0.74496	0.502401	0.435994
Sug	0.942041	0.859341	0.68221	1	0.921266	0.855384	0.867679	0.91352	0.694847	0.310483	0.357865	0.442876
CG15816	0.381802	0.25879	0.680641	1	0.61138	0.316862	0.316056	0.1838	0.113417	0.114746	0.100589	0.099122
Or45a	0	0	0.678438	1	0.627552	0	0	0.237367	0.521795	0.885607	0	0.838999
p38c	0.189516	0.649495	0.674838	1	0.638091	0.348786	0.280384	0.250098	0.417691	0.469817	0.223654	0.702308
Wnt5	0.315768	0.454587	0.674511	1	0.865579	0.858026	0.874873	0.537028	0.339747	0.238894	0.195054	0.198147
CG12263	0.681683	0.554507	0.67396	1	0.762349	0.688737	0.744616	0.585159	0.565477	0.532394	0.374401	0.420614
Ama	0.0156313	0.208199	0.673665	1	0.642842	0.411619	0.246771	0.0926769	0.0259017	0.0160918	0.00703474	0.00952988
CG8031	0.682043	0.556756	0.672623	1	0.96752	0.923505	0.952347	0.552169	0.416408	0.338311	0.231543	0.255225
rux	0.501657	0.223858	0.672425	1	0.776105	0.589049	0.379744	0.206116	0.141084	0.138854	0.119542	0.136186
CG41339	0	0.244616	0.672113	1	0.767981	0.417969	0.492797	0.239764	0.197649	0.180631	0.226782	0.248714
Nnf1a	0.10786	0.261972	0.670646	1	0.753769	0.45635	0.258902	0.083235	0.0572749	0.0456686	0.0537205	0.0647095
CG18155	0.0722524	0.470473	0.668355	1	0.629328	0.614901	0.539659	0.327654	0.365851	0.229865	0.128557	0.190224
CG17724	0.47571	0.484115	0.665724	1	0.729675	0.388508	0.500306	0.381441	0.281265	0.222355	0.295536	0.254129
l(2)37Cg	0.373821	0.530692	0.665412	1	0.966951	0.932281	0.908905	0.338311	0.3216	0.280787	0.770292	0.63092
lbk	0.169299	0.216405	0.662569	1	0.874129	0.769921	0.649574	0.42251	0.303004	0.256046	0.284468	0.306757
salm	0.0269497	0.719722	0.658607	1	0.879253	0.671975	0.948258	0.486223	0.355692	0.337098	0.27069	0.286482
CG12056	0.743815	0.4034	0.658585	1	0.764129	0.874797	0.555279	0.523696	0.321737	0.300825	0.236331	0.214535
fkh	0.0203906	0.36691	0.655062	1	0.857786	0.581479	0.521731	0.415578	0.314136	0.38243	0.1985	0.169123
CG13083	0.0898207	0.192518	0.65242	1	0.618727	0.386679	0.44313	0.133663	0.0592053	0.0649203	0.0539527	0.0538314
CG13762	0.610669	0.398634	0.652347	1	0.625763	0.715192	0.383288	0.51283	0.310592	0.536157	0.443487	0.135105
CR40641	0	0	0.652346	1	0	0	0	0	0	0	0	0
Eig71Eh	0	0	0.652346	1	0	0.919529	0.739195	0	0	0	0	0
CG41574	0	0	0.652346	1	0	0	0	0	0	0	0	0
CG13872	0	0.149487	0.652346	1	0.670461	0.178798	0.657065	0.494513	0.155296	0.0946162	0.166307	0.12666
CG12027	0	0	0.652346	1	0.603414	0	0.369598	0.494514	0	0	0	0
CG15330	0	0.597948	0.652346	1	0.737504	0.0510848	0.0821328	0.109892	0	0.047308	0	0.101328
CG11391	0	0	0.652346	1	0.402276	0.919529	0	0	0.310592	0.283849	0	0.303985
CG13010	0	0.553982	0.652345	1	0.780888	0.757259	0.39134	0.29089	0.493293	0.100182	0.264135	0.214578
CG9722	0	0	0.652345	1	0	0	0.739197	0	0	0.425772	0	0.455976
CG18823	0	0	0.652345	1	0	0	0	0	0	0	0.748383	0
CG15357	0	0	0.652345	1	0	0	0.739195	0.989028	0	0.851544	0	0
Obp19b	0.392572	0	0.652345	1	0.804551	0.30651	0.246399	0	0.310591	0	0	0
CG32118	0	0	0.652345	1	0.603414	0.459764	0.369599	0	0	0	0	0
CG15452	0	0	0.652345	1	0	0	0	0.989024	0.931776	0	0	0
CG15375	0	0.672693	0.652344	1	0	0.459764	0.554396	0	0.465887	0.425773	0.748383	0.683965
CG10486	0	0.168173	0.652344	1	0.301707	0.114941	0.369598	0	0.698831	0.745102	0.374191	0.227989
CG12020	0.0560701	0.704584	0.652309	1	0.287281	0.218891	0.175963	0.094174	0.0443611	0	0.0712602	0.0434177
HLHmgamma	0.0118046	0.106742	0.652206	1	0.696565	0.225226	0.0941802	0.0256908	0.014075	0.0171307	0.00802954	0.0109432
CG8003	0.493948	0.195033	0.651632	1	0.754513	0.665825	0.522054	0.395359	0.251652	0.220058	0.287305	0.263737
Or46a	0	0.917444	0.651004	1	0.571344	0.14511	0.272592	0.103916	0.195801	0.760328	0.236202	0.863111
CG17233	0.923183	0.482752	0.649231	1	0.753028	0.620931	0.556392	0.530139	0.39346	0.36548	0.280841	0.220907
pnt	0.0595473	0.235503	0.648661	1	0.645365	0.415964	0.451013	0.276781	0.268773	0.334075	0.32046	0.304929
CG12003	0	0	0.647832	1	0.647261	0.502718	0.483419	0.496226	0.303069	0.256347	0.222702	0
CG9220	0.0140653	0.154799	0.646072	1	0.683741	0.655964	0.530334	0.608741	0.508634	0.576955	0.649194	0.630104
CG5149	0.549748	0.480007	0.645419	1	0.857388	0.646445	0.660541	0.412323	0.384844	0.205009	0.306374	0.347926
CG31639	0	0	0.644646	1	0	0	0	0	0	0	0	0.912345
malpha	0.0123644	0.125105	0.643293	1	0.793692	0.621813	0.287557	0.0417193	0.0118786	0.0218713	0.0159947	0.0194906
Trl	0.437482	0.785526	0.642013	1	0.85528	0.953322	0.819639	0.636289	0.463819	0.390316	0.390675	0.299552
CG14656	0.472051	0.352448	0.641984	1	0.855786	0.437823	0.580071	0.638358	0.544115	0.500257	0.235986	0.201388
sob	0.0191547	0.358998	0.636599	1	0.909952	0.903407	0.693173	0.386814	0.282967	0.290846	0.172309	0.150872
Rbp1-like	0.128096	0.458754	0.635247	1	0.697396	0.594383	0.463103	0.454604	0.261777	0.214692	0.154333	0.14204
CG6995	0.700916	0.962755	0.634807	1	0.790345	0.61356	0.606441	0.579462	0.427635	0.30027	0.359938	0.326182
CG3790	0.24794	0.495669	0.631745	1	0.457325	0.319416	0.396832	0.312324	0.255012	0.206163	0.315109	0.326384
fj	0.0172665	0.22705	0.629308	1	0.832233	0.591354	0.472613	0.191254	0.151515	0.146898	0.0988286	0.105254
ft	0.011882	0.114712	0.628416	1	0.9846	0.459168	0.732319	0.320518	0.130349	0.104325	0.0646712	0.0704054
alpha4GT2	0	0.180831	0.627796	1	0.486623	0.232354	0.0834575	0.00531737	0.0300573	0.0137346	0	0.00980597
Cyp9b2	0.0102257	0.1003	0.62754	1	0.985336	0.666245	0.281957	0.124665	0.310778	0.398492	0.523421	0.524237
CG7304	0	0	0.627214	1	0.577849	0	0.353648	0.496561	0	0.379136	0	0.435399
oc	0.0662166	0.908883	0.626145	1	0.959987	0.916096	0.774606	0.371948	0.358169	0.391084	0.258048	0.227073
jing	0.249677	0.496587	0.626129	1	0.878584	0.428275	0.462937	0.286323	0.174415	0.142906	0.130033	0.116025
CG13604	0.455488	0.412825	0.625184	1	0.887392	0.71268	0.762321	0.543695	0.521692	0.441677	0.388185	0.529949
CG8300	0.929516	0.552659	0.623626	1	0.668155	0.519368	0.286865	0.224957	0.125889	0.132228	0.130454	0.118474
yps	0.673428	0.689019	0.620014	1	0.822566	0.768706	0.800143	0.683643	0.498451	0.417365	0.286417	0.185526
CG5691	0.752755	0.816359	0.616131	1	0.932337	0.470753	0.742615	0.608515	0.563231	0.592207	0.76627	0.814218
La	0.876184	0.180833	0.614976	1	0.949224	0.937223	0.60548	0.355629	0.282134	0.217585	0.453724	0.414376
CG11626	0	0.712262	0.613971	1	0.780887	0.64908	0.913126	0.349069	0.274052	0.0500908	0	0.482798
CG4362	0.0574494	0.328143	0.604612	1	0.941914	0.807391	0.234379	0.241226	0.136358	0.166155	0.839649	0.956439
CG11699	0.775892	0.274926	0.604045	1	0.837153	0.882472	0.737973	0.698406	0.64462	0.8294	0.793295	0.699128
loco	0.465911	0.573082	0.601587	1	0.845033	0.814182	0.655866	0.743929	0.467495	0.408486	0.397364	0.394415
pon	0.173242	0.161512	0.601557	1	0.683071	0.387093	0.194862	0.0939014	0.045743	0.036033	0.0184361	0.0228956
CG42264	0.0471085	0.215262	0.600158	1	0.458594	0.147125	0.221759	0.692319	0.298168	0.136247	0.119741	0.0547173
CG11814	0.862795	0.801148	0.599441	1	0.807083	0.465936	0.625176	0.644356	0.537492	0.583248	0.721314	0.720569
CG3800	0.989717	0.705619	0.595888	1	0.858675	0.616106	0.703612	0.375923	0.288528	0.225738	0.202002	0.180765
Prat	0.832304	0.187206	0.595132	1	0.915694	0.899535	0.540898	0.360344	0.314196	0.326412	0.408652	0.337831
CG17140	0.0751344	0.393226	0.591156	1	0.387514	0.26506	0.0825168	0.164546	0.193813	0.167958	0.0934735	0.300405
ds	0.0088611	0.095899	0.585407	1	0.960707	0.466137	0.698836	0.296483	0.201834	0.170208	0.0763867	0.0918184
CG31840	0	0.149487	0.579862	1	0.536367	0.40868	0.739198	0.219784	0.103531	0.189232	0.166307	0
CR42195	0.712105	0.0938641	0.576491	1	0.589381	0.513226	0.807958	0.345009	0.910105	0.41587	0.208851	0.678663
CG15618	0.295946	0.188885	0.575484	1	0.786681	0.943064	0.576041	0.655074	0.400232	0.313863	0.303237	0.19902
Sox14	0.0195416	0.250891	0.574956	1	0.759032	0.718791	0.773454	0.676513	0.709892	0.725877	0.253249	0.270015
ey	0.107769	0.212091	0.570307	1	0.87572	0.658643	0.751115	0.49499	0.575831	0.595089	0.537419	0.589888
CG6900	0.181187	0.413965	0.568712	1	0.433221	0.30651	0.341167	0.253597	0.119459	0.152842	0.498922	0.467669
CG33218	0.0379907	0.520794	0.568171	1	0.467159	0.415271	0.786886	0.255233	0.240458	0.219753	0.0482827	0.117671
CG8312	0.811375	0.61894	0.566867	1	0.97252	0.754573	0.683148	0.716555	0.803686	0.788121	0.757181	0.667588
HmgZ	0.0147917	0.144015	0.56677	1	0.917063	0.606323	0.514687	0.213839	0.23739	0.21758	0.204492	0.213638
CG12807	0.0236433	0.340717	0.565276	1	0.280203	0.127128	0.100452	0.248303	0.780218	0.809796	0.606309	0.522892
dmrt11E	0.0119111	0.164984	0.564925	1	0.157147	0.0511494	0.0392493	0.0887747	0.0353391	0.0613627	0.0510905	0.0334344
r-cup	0.0574493	0.574249	0.564834	1	0.868325	0.740107	0.694122	0.3739	0.267033	0.306348	0.355938	0.628357
Vm26Ab	0.321195	0.611538	0.563389	1	0.603414	0.292577	0.268799	0.629381	0.338828	0.309652	0.476244	0.331619
CG5611	0.733854	0.146677	0.562216	1	0.930069	0.953231	0.968458	0.576311	0.570973	0.416967	0.334801	0.483402
CG2854	0.0145396	0.166097	0.555701	1	0.454422	0.33489	0.492797	0.396832	0.316343	0.247053	0.0831535	0.129475
Gr2a	0.00552911	0.101097	0.554876	1	0.718338	0.106243	0.0748306	0.116197	0.14178	0.180414	0.0633973	0.0959299
Vm26Aa	0.226483	0.413964	0.551985	1	0.64983	0.707331	0.341168	0.304316	0.322537	0.294765	0.230272	0.175376
seq	0.13203	0.305286	0.544296	1	0.696261	0.380596	0.415565	0.437984	0.286604	0.257701	0.190096	0.14056
bab1	0.3074	0.415048	0.543622	1	0.687316	0.501968	0.471593	0.394167	0.455586	0.621804	0.788975	0.586502
Orct2	0.0169132	0.114744	0.541837	1	0.632771	0.352774	0.203755	0.121019	0.0955806	0.0683831	0.0486931	0.0538565
CG42342	0.0160572	0.17173	0.536425	1	0.744386	0.66092	0.82898	0.805188	0.730462	0.741956	0.340729	0.339296
CG7914	0.971542	0.254881	0.535017	1	0.656955	0.341791	0.269443	0.369996	0.281543	0.306311	0.262023	0.196824
CG33267	0	0.177024	0.532177	1	0.254069	0.290377	0.116715	0.182189	0.147122	0.022409	0.118166	0.119994
RhoGAP16F	0.0590103	0.162305	0.532029	1	0.683982	0.676861	0.579866	0.617566	0.629909	0.564032	0.461254	0.452773
CG8965	0.0149823	0.311438	0.526232	1	0.580112	0.860206	0.852546	0.740534	0.691952	0.695241	0.244134	0.261239
wor	0.0088378	0.0981755	0.526081	1	0.811787	0.391654	0.345831	0.115423	0.0670291	0.0611473	0.0286611	0.0446006
Ret	0.00362912	0.104062	0.523485	1	0.374921	0.158415	0.253969	0.26196	0.348869	0.358981	0.348027	0.464384
CG30103	0.00998061	0.155821	0.521508	1	0.818187	0.306509	0.181667	0.0391138	0.100021	0.158763	0.0211407	0.0463705
HLHm7	0.0123251	0.136377	0.51998	1	0.936382	0.407274	0.262127	0.0815209	0.0456945	0.0305649	0.00893247	0.00993828
nvy	0.0170509	0.168472	0.519291	1	0.679283	0.844555	0.635369	0.875228	0.780067	0.886585	0.539474	0.455166
CG15728	0	0.729021	0.517692	1	0.784144	0.507381	0.135571	0.622505	0.26358	0.155273	0.403749	0.401907
CG8289	0.235403	0.157339	0.515856	1	0.782103	0.430732	0.374738	0.139248	0.119164	0.0817652	0.0547306	0.0744265
dpn	0.0914337	0.807193	0.512696	1	0.705806	0.520721	0.264789	0.111648	0.0675526	0.0618577	0.0393043	0.0425587
CG32650	0.955825	0.721438	0.510531	1	0.717101	0.786264	0.514223	0.774021	0.418624	0.444285	0.303692	0.290768
CG14260	0.152742	0.50149	0.50924	1	0.397505	0.2489	0.19064	0.271507	0.123229	0.0543637	0.160976	0.220528
Or2a	0.0934694	0.384397	0.50738	1	0.593836	0.758977	0.586664	0.345375	0.532443	0.419014	0.641471	0.506641
bel	0.778611	0.299092	0.503239	1	0.734208	0.806164	0.612979	0.511882	0.364529	0.443909	0.500233	0.38993
CG16952	0.80484	0.457009	0.501087	1	0.898817	0.848692	0.841208	0.906463	0.76284	0.681434	0.358811	0.370449
Dr	0.0131421	0.205179	0.501009	1	0.841095	0.830961	0.57075	0.368272	0.222547	0.258564	0.14827	0.132472
CG13326	0	0.356131	0.498851	1	0.816383	0.676126	0.587008	0.29089	0.301456	0.250454	0.088045	0.0804665
CG14262	0.0706629	0.188354	0.495783	1	0.434458	0.220687	0.325246	0.0989028	0.16772	0.0851545	0.0598707	0.218869
CG1942	0.00170067	0.0621692	0.494087	1	0.647419	0.277519	0.222559	0.0499869	0.0766946	0.149404	0.286384	0.37795
mei-W68	0.544186	0.211359	0.49055	1	0.711683	0.467935	0.499197	0.399086	0.359675	0.204444	0.127902	0.261275
CG31797	0	0.168173	0.48926	1	0.603414	0.344824	0.0923996	0.74177	0.465888	0.532217	0	0.227989
Or65c	0	0	0.489259	1	0	0.689647	0.554397	0.247257	0	0	0	0
Actn3	0	0.336347	0.489259	1	0	0.229882	0.369599	0.247257	0	0	0	0
CG32459	0.147214	0.840865	0.489258	1	0.754267	0.689646	0.554397	0.247256	0.232943	0.106443	0	0.227988
CG5217	0	0.0896924	0.478385	1	0.643644	0.245208	0.0492796	0.065935	0	0	0	0
CG34057	0	0.106242	0.475371	1	0.462384	0.492677	0.324295	0.417585	0.499497	0.510086	0.236914	0.386257
peb	0.0594058	0.149697	0.474645	1	0.795454	0.662989	0.630685	0.563586	0.352967	0.302693	0.253814	0.20196
CG8034	0.378344	0.173721	0.474367	1	0.74942	0.458269	0.359393	0.371078	0.539964	0.723747	0.795959	0.714407
rib	0.0119283	0.169462	0.470532	1	0.779281	0.531928	0.422821	0.152709	0.0842929	0.0526352	0.0293187	0.0332978
CG12209	0	0.192198	0.465961	1	0.689616	0.262723	0.316798	0.14129	0.266222	0.364948	0.213824	0.264441
CG2083	0.00958445	0.105968	0.462396	1	0.78545	0.287574	0.372459	0.311088	0.201969	0.196557	0.115732	0.104536
pros	0.0174062	0.272064	0.46047	1	0.714507	0.365946	0.380479	0.292175	0.179359	0.1547	0.0983922	0.0828832
ato	0.0276101	0.136496	0.460122	1	0.196097	0.0245307	0.0128478	0.005197	0.00527277	0.00722814	0.00362998	0.00479198
CG1244	0.851972	0.849175	0.459997	1	0.861062	0.0541081	0.644341	0.0936824	0.205945	0.222551	0.569579	0.254609
CG12496	0.0139101	0.133303	0.459297	1	0.734865	0.246174	0.110103	0.0545134	0.0207877	0.0234678	0.0137498	0.0113695
E(spl)	0.0155553	0.110174	0.453787	1	0.656722	0.336016	0.161421	0.0455758	0.0226995	0.020495	0.00878638	0.0107068
inv	0.0126653	0.122615	0.453535	1	0.875719	0.936929	0.631552	0.345803	0.221865	0.25648	0.215389	0.206098
Best3	0	0.206983	0.451625	1	0.649832	0.353666	0.739199	0.304317	0.286701	0.131007	0	0
ase	0	0.0759519	0.443549	1	0.857176	0.36612	0.381088	0.0732978	0.0637252	0.0474375	0.0212175	0.0412772
unc-5	0.010969	0.157848	0.43531	1	0.818198	0.490716	0.374251	0.355159	0.294555	0.239286	0.112972	0.129096
CG30114	0	0.448461	0.434897	1	0.402276	0	0.246399	0	0	0	0	0
CG17279	0	0.448462	0.434897	1	0.402276	0.306509	0.985594	0	0.621183	0.567696	0	0
CG13891	0.196285	0	0.434897	1	0.402276	0.459764	0.246399	0.164838	0.621183	0.709622	0.249461	0.151993
CG8007	0.0180939	0.0938109	0.43464	1	0.556002	0.16542	0.0619319	0.253241	0.471457	0.722279	0.887014	0.900352
Gint3	0.724842	0.825225	0.431657	1	0.859177	0.743516	0.71902	0.496521	0.452877	0.331744	0.398065	0.471954
Poxm	0.0133831	0.109371	0.430525	1	0.541173	0.668748	0.48009	0.267141	0.22154	0.295509	0.185787	0.18255
CG12637	0	0.0733849	0.429955	1	0.488216	0	0	0	0	0	0	0
unpg	0.00959834	0.107455	0.427454	1	0.793733	0.736673	0.345802	0.282925	0.145804	0.179054	0.109788	0.110743
CG9973	0.0101625	0.120529	0.426738	1	0.750844	0.177415	0.162761	0.122262	0.0546562	0.0601877	0.0326519	0.0259068
Ubx	0.013226	0.123026	0.426368	1	0.869989	0.755243	0.954325	0.480231	0.496107	0.397731	0.260706	0.317921
CG7229	0.0270739	0.139178	0.4199	1	0.402276	0.200816	0.152937	0.0795768	0.0214202	0.00978788	0.0172042	0.0314467
CG30104	0.00628161	0.111636	0.419082	1	0.851229	0.322352	0.249238	0.133716	0.190426	0.323819	0.074154	0.125048
CG3940	0.470604	0.130509	0.418542	1	0.669959	0.291383	0.253863	0.238673	0.283529	0.429542	0.703042	0.845839
CG33557	0.0386135	0.132333	0.417073	1	0.593522	0.512522	0.557427	0.162135	0.1833	0.293155	0.196297	0.343851
tara	0.100987	0.15907	0.411539	1	0.681464	0.918507	0.754098	0.717175	0.498163	0.513858	0.417037	0.345294
CG7543	0	0.11699	0.39708	1	0.577179	0.759613	0.546362	0.172005	0.040512	0.29619	0.0650768	0.118951
insc	0.141702	0.135502	0.396889	1	0.949001	0.775217	0.529211	0.521621	0.593912	0.345855	0.0885514	0.0947389
CG4434	0	0.336346	0.391407	1	0.422389	0.459764	0.332638	0.247257	0.0465887	0.29804	0.224515	0.410379
CG16848	0	0.134538	0.391406	1	0.120683	0	0.147838	0.197805	0.372709	0.0851544	0.449028	0.18239
CG6059	0.176656	0.269076	0.391406	1	0.784435	0.735621	0.480476	0.939576	0.93177	0.510925	0.449028	0.410378
CG17169	0.235542	0	0.391405	1	0.965461	0.367812	0.887036	0.197805	0.372711	0.340619	0.898058	0.547171
Wnt2	0.0128634	0.115109	0.386737	1	0.872172	0.646685	0.618092	0.592337	0.404826	0.235622	0.155308	0.151624
Wnt6	0.0116187	0.142382	0.385558	1	0.832332	0.461003	0.222091	0.172082	0.175492	0.30778	0.398692	0.351697
CG4484	0.0140752	0.0696763	0.379136	1	0.684745	0.5661	0.541406	0.479009	0.441451	0.505776	0.590536	0.824964
Oseg4	0.138343	0.281542	0.378662	1	0.819427	0.771602	0.429986	0.24104	0.130518	0.160255	0.160761	0.114799
bin	0.0124368	0.0988343	0.377988	1	0.484835	0.691545	0.417452	0.466358	0.379469	0.498883	0.297566	0.231547
CG12370	0.0363465	0.096083	0.373322	1	0.916854	0.494321	0.229458	0.107839	0.172358	0.27448	0.517734	0.589341
Lcp2	0	0	0.372769	1	0.344808	0	0.211199	0.14129	0.266222	0.243299	0	0.521119
CG17377	0	0.269629	0.368045	1	0.981865	0.302748	0.148143	0.351887	0.15339	0.493	0	0.18252
sut3	0.0942171	0.3498	0.365314	1	0.362049	0.165515	0.162623	0.0593416	0.111813	0.35765	0.389159	0.528933
Vm34Ca	0	0.597949	0.362415	1	0.938645	0.30651	0.246399	0.54946	0.207061	0.283849	0	0.405314
CG8219	0.0872378	0.498291	0.362414	1	0.536368	0.578963	0.684444	0.366307	0.345102	0.410003	0.720663	0.743073
CG18110	0	0.10422	0.35833	1	0.97736	0.543946	0.458093	0.181089	0.262472	0.581689	0.558652	0.700021
CG3213	0.214129	0.366923	0.355825	1	0.877693	0.417967	0.470398	0.62938	0.762362	0.309652	0.13607	0.0829048
trh	0.013952	0.0899126	0.355739	1	0.749183	0.564858	0.750671	0.852973	0.542835	0.606151	0.3073	0.284771
spdo	0.00573923	0.092859	0.350859	1	0.750621	0.362325	0.219664	0	0	0	0	0
Irk3	0.00653887	0.0709672	0.349586	1	0.824354	0.256196	0.0893762	0.0834346	0.161899	0.195197	0.231988	0.237365
inaD	0.0245507	0.208428	0.346558	1	0.880844	0.68754	0.502596	0.412447	0.319447	0.286359	0.486806	0.460799
Oatp58Dc	0.00585072	0.0627743	0.346029	1	0.907355	0.457814	0.24408	0.0317699	0.0319523	0.0619767	0.175968	0.214606
fd96Cb	0.00528121	0.0965301	0.341092	1	0.740331	0.635836	0.422966	0.138375	0.109473	0.102338	0.0872556	0.0777002
jeb	0.00681603	0.0867631	0.333858	1	0.169625	0.0429545	0.034836	0.0654172	0.128653	0.311541	0.403428	0.409794
CG14305	0	0	0.32619	1	0	0	0	0	0	0	0	0
CG17192	0	0	0.326174	1	0.905124	0.229883	0.1848	0	0	0.106443	0	0.455979
His2B:CG40461	0	0	0.326173	1	0.603414	0	0	0	0	0	0	0
CG13243	0	0	0.326173	1	0.603414	0.459767	0	0.494515	0.931778	0	0	0.455979
CG41521	0	0.672693	0.326173	1	0	0	0	0	0	0	0	0
CG3795	0	0	0.326173	1	0	0	0	0	0	0	0	0
CG41113	0	0	0.326173	1	0	0	0	0	0	0	0	0.455977
Edg84A	0	0	0.326173	1	0.510581	0.282931	0.341167	0.228237	0.501726	0.622283	0.28784	0.350751
CG31785	0	0.448461	0.326173	1	0	0	0	0	0	0	0	0
Fcp26Ac	0	0.672692	0.326172	1	0	0	0	0	0	0	0	0.455976
CG41281	0	0	0.326172	1	0	0	0	0	0	0.425773	0	0.455977
CG31902	0	0.672693	0.326172	1	0	0.459764	0.369597	0	0	0.851542	0	0.455975
CG31698	0.196285	0.448461	0.326172	1	0.603413	0	0.123199	0.164838	0	0.141924	0	0.303984
CG8851	0	0.134047	0.324627	1	0.472477	0.898891	0.506646	0.678322	0.185669	0.166536	0.149146	0.0907998
CG32335	0.00382996	0.0546904	0.323521	1	0.737833	0.496396	0.472364	0.614322	0.448465	0.300464	0.180099	0.226876
CG2889	0.737468	0.13837	0.317398	1	0.887936	0.914071	0.670186	0.747639	0.583832	0.629561	0.539377	0.436857
Ant2	0.128658	0.16743	0.312845	1	0.879987	0.757321	0.682491	0.747931	0.721061	0.761513	0.76097	0.753593
CG10623	0.0121367	0.083188	0.301026	1	0.553896	0.147054	0.0634806	0.0436002	0.0672159	0.194199	0.499589	0.663082
CG30365	0	0.0769809	0.29907	1	0.63597	0.000155328	0.204287	0.120965	0.0844069	0.152479	0.162772	0.0353986
CG12885	0.00707574	0.0841242	0.297141	1	0.754873	0.512351	0.206923	0.0459964	0.0493463	0.101753	0.0726068	0.0529642
cn	0.0561303	0.0764526	0.296623	1	0.581233	0.14292	0.0658252	0.0321564	0.0277779	0.0386132	0.0709031	0.0618528
CG4096	0.00745913	0.0953099	0.296256	1	0.834275	0.962237	0.622844	0.804817	0.442828	0.423475	0.458544	0.3534
Dad	0.310698	0.145445	0.292825	1	0.886951	0.548246	0.631497	0.420956	0.389237	0.46157	0.561838	0.570652
CG7431	0.00116953	0.0480973	0.288276	1	0.854488	0.399954	0.234165	0.236699	0.373821	0.794888	0.827903	0.729926
klu	0.0275103	0.0800136	0.287936	1	0.763044	0.543705	0.79428	0.464466	0.205103	0.192079	0.129556	0.121149
CG12432	0.165875	0.189492	0.284826	1	0.458935	0.828872	0.832897	0.334319	0.118112	0.16791	0.0210813	0.0256888
ppk21	0	0.103491	0.275992	1	0.881912	0.247565	0.170584	0.114118	0.0358375	0.294765	0.172704	0.280601
CG1850	0.00472765	0.0618086	0.275544	1	0.373567	0.0775158	0.0398941	0.009705	0.00623398	0.0129137	0.00400561	0.00732166
Orct	0.0102179	0.0693352	0.273141	1	0.909884	0.84342	0.781779	0.989712	0.721587	0.174505	0.108823	0.101908
Grx-1	0.0981429	0	0.271811	1	0.301707	0.0766276	0.0615998	0	0	0	0	0
CG8564	0.00411212	0.0582174	0.264213	1	0.882263	0.249106	0.117397	0.0172604	0.0410983	0.110726	0.0452472	0.033226
[truncated: 88 more rows]

## Sheet: Axogenesis Prediction
Gene	E 0-2h	E 2-4h	E 4-6h	E 6-8h	E 8-10h	E 10-12h	E 12-14h	E 14-16h	E 16-18h	E 18-20h	E 20--22h	E 22-24h
[truncated: 2,194 more rows]

[truncated: 1 more sheets: Synaptogenesis Prediction]
