# Supplementary material for: Global Gene Expression Shift during the Transition from Early Neural Development to Late Neuronal Differentiation in Drosophila melanogaster
Source: PLoS One. 2014 May 15;9(5):e97703. doi: 10.1371/journal.pone.0097703 (PMC4022633; doi:10.1371/journal.pone.0097703)
Supplement: Table S4 — Neurogenesis prediction analysis. Expression data for the 73 genes found in the Neurogenesis prediction analysis (sheet Neurogenesis in Table S3), extracted from modENCODE, FlyAtlas and BDGP. When available, CNS phenotypes reported by FlyBase and references to publications reporting or suggesting involvement of the gene in neurogenesis are also shown. (XLSX) [file pone.0097703.s005.xlsx]

## Sheet: Table S4
Supplementary Table 4. Neurogenesis prediction analysis
Name	Symbol	CG ID	FlyAtlas and modENCODE expression					BDGP expression					References reporting or suggesting involvement in neurogenesis	CNS phenotype reported in Flybase
			Adult eye	Brain	Larval CNS	Thoracicoabd ganglion	imaginal disc, larvae L3 wandering	4-6 stage	7-8 stage	9-10 stage	11-12 stage	13-16 stage
CG10035	CG10035	CG10035
CG10064	CG10064	CG10064					moderate					dorsal/lateral sensory complexes, embryonic antennal sense organ, embryonic maxillary sensory complex, sensory nervous system primordium, ventral sensory complex primordium
CG10761	CG10761	CG10761					low
CG11251	CG11251	CG11251					low
intermediate neuroblasts defective	ind	CG11551			low			ventral ectoderm anlage	central brain anlage, ventral ectoderm primordium P2	central brain primordium P3, ventral nerve cord primordium P3	brain primordium, ventral nerve cord primordium	embryonic brain, ventral nerve cord	Weiss et al., 1988. Genes Develop; 12:3591-3602.	intermediate ventral neurectoderm; RP2 motor neuron; neuroblast of ventral nerve cord primordium.
CG11608	CG11608	CG11608
Concentrative Nucleoside Transporter 1	CNT1	CG11778					moderate
distal antenna	dan	CG11849		low	moderate	low			ventral ectoderm primordium P2, ventral nerve cord anlage, visual anlage	central brain primordium P3, ventral nerve cord primordium P3	brain primordium, embryonic ganglion mother cell, glioblasts of ventral nervous system, neuroblasts of ventral nervous system, procephalic neuroblasts, ventral nerve cord primordium	embryonic brain, embryonic central brain neuron, embryonic central nervous system, ventral nerve cord	Hoang et al., 2010. Dev Dyn; 239:2367-2385.	organ system subdivision; adult segment; organ system; external compound sense organ; thoracic segment; adult; appendage segment; extended germ band embryo; embryonic/larval hemocoel; non-connected developing system.
disembodied	dib	CG12028			very low
CG12061	CG12061	CG12061					low						Brody et al., 2002. Mech Dev; 113:41-59.
CG12448	CG12448	CG12448					moderately high
buttonhead	btd	CG12653			low	low	low			brain primordium, antennal primordium2, central brain primordium P3, ventral nerve cord primordium P3	procephalic neuroblasts, ventral nerve cord primordium	embryonic brain, embryonic central brain pars intercerebralis, embryonic central brain surface glia	Younossi-Hartenstein et al., 1997. Dev Biol; 182:270-283.	organ system subdivision; organ system; adult segment; larval head segment; larval abdominal segment; external compound sense organ; portion of tissue; embryonic procephalic segment; thoracic segment; embryonic gnathal segment; embryonic antennal segment; scolopidium; epithelial furrow; cephalopharyngeal skeleton.
Notum	Notum	CG13076			very low		low						Girarldez et al., 2002. Dev Cell; 2:667-676. (among other papers)	organ system subdivision; adult segment; organ system; acellular anatomical structure; thoracic segment; portion of tissue; integumentary specialisation; gustatory sensory organ; external compound sense organ; embryonic/larval integumentary system.
CG13091	CG13091	CG13091
link	link	CG13333					very low				embryonic central brain glia, embryonic central brain neuron, embryonic inner optic lobe primordium, embryonic optic lobe primordium, midline primordium	embryonic central brain, embryonic inner optic lobe, embryonic optic lobe, embryonic outer optic lobe, sensory nervous system primordium	Neumüller et al., 2011. Cell Stem Cell; 8(5) Suppl Table S1.	ganglion mother cell; embryonic/larval neuroblast.
CG13359	CG13359	CG13359					moderate
CG13427	CG13427	CG13427					very low
CG13454	CG13454	CG13454
CG13465	CG13465	CG13465
CG14204	CG14204	CG14204
male sterile (3) K81	ms(3)K81	CG14251					low
CG1428	CG1428	CG1428					moderate
Ionotropic receptor 54a	Ir54a	CG14487
CG14651	CG14651	CG14651					low
shadow	sad	CG14728			moderately high				vent nerve cord A	vent nerve cord PR P3	ventral nerve cord primordium		Giesen et al., 2003. Mech Dev; 120:401-413.	organ system; multicellular structure; anatomical structure; organ system subdivision; non-connected developing system; portion of tissue; acellular anatomical structure; sensory system neuron; cytoplasmic part; embryonic/larval neuron; cephalopharyngeal skeleton.
CG14966	CG14966	CG14966	low	low	moderate	low	low
Gustatory receptor 64d	Gr64d	CG14987
CG15480	CG15480	CG15480									brain primordium, midline primordium, ventral nerve cord primordium
Chemosensory protein B 93a	CheB93a	CG15503
CG15628	CG15628	CG15628	low	moderate	very high	high	moderate
CG16736	CG16736	CG16736					very low
ACXA	ACXA	CG17176					low
CG17300	CG17300	CG17300					moderately high
CG17764	CG17764	CG17764					low
CG18530	CG18530	CG18530
CG30036	CG30036	CG30036					very low
CG30268	CG30268	CG30268					low
CG30270	CG30270	CG30270					moderately high
borrelly	boly	CG30362					high
CG30432	CG30432	CG30432					moderate
xmas-1	xmas-1	CG32561			low		moderately high
CG33278	CG33278	CG33278					moderately high
CG33325	CG33325	CG33325
Kruppel	Kr	CG3340		low	low	low			ventral nerve cord anlage, visual anlage	central brain primordium P3, stomatogastric nervous system primordium P2, ventral nerve cord primordium P3	brain, ventral nerve cord and stomatogastric nervous system primordium	embryonic brain, sensory nervous system primordium, ventral nerve cord,ventral sensory complex primordium	Isshiki et al., 2001. Cell; 106:511-521.	organ system; multicellular structure; hypodermal muscle of larval abdomen; thoracic segment; organ system subdivision; larval abdominal segment; embryonic/larval neuron; portion of tissue; embryonic/larval excretory system; ISN innervated muscle of A1-7; external compound sense organ.
gooseberry	gsb	CG3388			very low		very low		ventral ectoderm primordium P2	antennal primordium2	ventral nerve cord primordium		Skeath et al., 1992. Genes Dev; 6:2606-2619.	organ system; embryonic/larval neuron; multicellular structure; larval abdominal segment; portion of tissue; acellular anatomical structure; ventral nerve cord primordium; organ system subdivision; adult segment; adult.
CG34025	CG34025	CG34025
CG34224	CG34224	CG34224
CG3483	CG3483	CG3483					moderate
CG3708	CG3708	CG3708					low
Six4	Six4	CG3871			low		very low		ventral ectoderm primordium P2	central brain primordium P3, ventral nerve cord primordium P3	brain primordium, ventral nerve cord primordium	embryonic brain	Hwang and Rulifson, 2011. Develop; 138:2883-2893.	organ system; multicellular structure; anatomical structure; embryonic/larval hypodermal muscle; adult; organ system subdivision; external compound sense organ; late extended germ band embryo; extended germ band embryo; portion of tissue.
CG3964	CG3964	CG3964			moderate		high			central brain primordium P3	brain primordium, ventral nerve cord primordium	embryonic brain, embryonic central nervous system, ventral nerve cord	Neumüller et al., 2011. Cell Stem Cell; 8(5) Suppl Table S1.	ganglion mother cell; mesothoracic tergum; embryonic/larval neuroblast.
Ionotropic receptor 60b	Ir60b	CG42289
CG43317	CG43317	CG43317					moderately high
CG4440	CG4440	CG4440					very low					embryonic brain, ventral nerve cord
CG4849	CG4849	CG4849	low	moderate	moderate	moderate	moderate
Dorsocross3	Doc3	CG5093			low		low		visual anlage			adult eye primordium
Inducer of meiosis 4	Ime4	CG5933	low	low	moderate		moderate
mutagen-sensitive 308	mus308	CG6019		low	low	low	low				brain primordium, ventral nerve cord primordium
Ionotropic receptor 68a	Ir68a	CG6185		low	very low		very low
CG6475	CG6475	CG6475					very low
Brahma associated protein 55kD	Bap55	CG6546	moderate	moderate	high	moderate	moderate				brain and ventral nerve cord primordium	embryonic brain and ventral nerve cord		adult antennal lobe projection neuron DL1 adPN; mesothoracic tergum; embryonic/larval brain.
Insulin-like peptide 4	Ilp4	CG6736											Sousa-Nunez et al., 2011. Nature; 471:508-512.	embryonic/larval neuroblast.
CG7102	CG7102	CG7102			low		low
CG7593	CG7593	CG7593	low	low	moderate	low	moderate
tinman	tin	CG7895			low
wnt inhibitor of Dorsal	wntD	CG8458					low			central brain primordium P3	brain primordium, midline primordium, ventral nerve cord primordium	dorsal/lateral sensory complexes, embryonic antennal sense organ, embryonic brain, embryonic central nervous system, sensory nervous system primordium, ventral nerve cord, ventral sensory complex primordium
Scavenger receptor class C, type II	Sr-CII	CG8856					low				brain primordium, ventral nerve cord primordium
EFHC1 homologue 1	Efhc1.1	CG8959					moderate							NMJ bouton; synapse; embryonic/larval neuromuscular junction; dendritic arborizing neuron.
ste24b prenyl protease type I	ste24b	CG9001		low	low	low	low
male sterile (3) 76Cc	ms(3)76Cc	CG9392					moderate
CR18166	CR18166	CR18166	low	low	low	low	very low
bithoraxoid	bxd	CR31273
Ionotropic receptor 60c	Ir60c	CR42290
